# Supplementary material for: Comprehensive analysis of MAPK gene family in upland cotton (Gossypium hirsutum) and functional characterization of GhMPK31 in regulating defense response to insect infestation
Source: Plant Cell Rep. 2024 Mar 18;43(4):102. doi: 10.1007/s00299-024-03167-1 (PMC10948490; doi:10.1007/s00299-024-03167-1)
Supplement: Supplementary file 2 — Supplementary file2 (XLSX 1285 KB) [file 299_2024_3167_MOESM2_ESM.xlsx]

## Sheet: S1
Table S1 Physical and chemical aspects of MAPK genes in the Gossypium hirsutum
Gene name	NAU gene ID	HAU gene ID	Chromosomal Location				Putative Proteins			T-Loop in protein	Subcellular location	Transmembrane Domain	Signal Peptide (Sec/SPI)	Group
			Chr	Chr_start	Chr_end	Direction	length	MW(Da)	pI
GhMPK1	Gh_A01G0304	Ghir_A01G004010.1	A01	3985939	3990924	+	594	67478.9	9.56	TDY	C|N	0	NO	D
GhMPK2	Gh_A01G2117	Ghir_A01G013900.1	scaffold133_A01	413534	415889	-	399	45417.3	8.11	TDY	C|N	0	NO	D
GhMPK3	Gh_A02G0080	Ghir_A02G000960.1	A02	697341	704493	+	532	60951.5	6.29	TEY	N	0	NO	A
GhMPK4	Gh_A02G0240	Ghir_A02G002700.1	A02	2994068	2999263	+	555	63431	8.61	TDY	C|N	0	NO	D
GhMPK5	Gh_A02G1605	Ghir_A02G018380.1	A02	82556491	82559182	+	368	42514.1	8.05	TEY	C|N	0	NO	C
GhMPK6	Gh_A03G0163	Ghir_A03G002780.1	A03	2477461	2480961	-	374	42803.3	6.51	TEY	C|N	0	NO	B
GhMPK7	Gh_A03G0291	Ghir_A03G004270.1	A03	4812676	4815197	-	375	42927.7	5.68	TEY	C|N	0	NO	A
GhMPK8	Gh_A03G0709	Ghir_A03G009110.1	A03	27245758	27247790	+	370	42379.7	6.97	TEY	C|N	0	NO	C
GhMPK9	Gh_A03G0759	Ghir_A03G009650.1	A03	33473098	33476818	-	399	45923	5.69	TEY	C|N	0	NO	A
GhMPK10	Gh_A03G2127	Ghir_A03G013650.1	scaffold710_A03	4851	7820	-	523	59545.9	8.9	TDY	C|N	0	NO	D
GhMPK11	Gh_A04G0385	Ghir_A04G004710.1	A04	11067100	11072060	-	595	67656.2	9.4	TDY	C|N	0	NO	D
GhMPK12	Gh_A05G0857	Ghir_A05G010220.1	A05	8545041	8547219	-	381	43898.7	4.81	TEY	C|N	0	NO	B
GhMPK13	Gh_A05G0864	Ghir_A05G010290.1	A05	8610707	8612800	+	376	43325	5.71	TEY	C|N	0	NO	A
GhMPK14	Gh_A05G3276	Ghir_A05G039110.1	A05	85815088	85820370	-	606	69159.7	9.58	TDY	C|N	0	NO	D
GhMPK15	Gh_A05G3797	Ghir_A05G019500.1	scaffold1225_A05	57737	59717	+	372	42826.1	7.18	TEY	C|N	0	NO	C
GhMPK16	Gh_A07G1297	Ghir_A07G014910.1	A07	30788888	30792208	+	365	42379	6.45	TEY	C|N	0	NO	B
GhMPK17	Gh_A07G1299	Ghir_A07G014930.1	A07	30830393	30833735	+	374	42973.6	6.62	TEY	C|N	0	NO	B
GhMPK18	Gh_A08G1183		A08	81815347	81818130	-	369	42464	5.97	TEY	C|N	0	NO	B
GhMPK19	Gh_A09G0065	Ghir_A09G000700.1	A09	1410983	1425240	-	716	82447.8	9.64	TDY	Er	2	NO	D
GhMPK20	Gh_A10G0867	Ghir_A10G009500.1	A10	18812916	18815114	+	368	42308.9	7.96	TEY	C|N	0	NO	C
GhMPK21	Gh_A10G1302	Ghir_A10G014830.1	A10	67409834	67413136	+	398	45939.3	5.28	TEY	C|N	0	NO	A
GhMPK22	Gh_A11G0035	Ghir_A11G000370.1	A11	370389	376385	+	594	67403.3	6.44	TDY	C|N	0	NO	D
GhMPK23	Gh_A11G0401	Ghir_A11G004890.1	A11	3724025	3726118	-	368	42368.7	7.78	TEY	C|N	0	NO	C
GhMPK24	Gh_A11G3283	Ghir_A11G031670.1	scaffold3047_A11	181363	185904	+	598	68107.6	9.72	TDY	C|N	0	NO	D
GhMPK25	Gh_A12G0575	Ghir_A12G006400.1	A12	14325447	14326347	-	275	31615.2	6.15	TEY	C|N	0	NO	C
GhMPK26	Gh_A12G0964	Ghir_A12G011610.1	A12	60529329	60532246	+	374	42855.3	6.65	TEY	C|N	0	NO	B
GhMPK27	Gh_A12G2676	Ghir_A12G024480.1	scaffold3404_A12	215111	217634	+	378	43336.1	7.05	TEY	C|N	0	NO	B
GhMPK28	Gh_A12G2726	Ghir_A12G028150.1	scaffold3409_A12	47898	53166	+	591	67402.9	8	TDY	N	0	NO	D
GhMPK29	Gh_D01G0338	Ghir_D01G004070.1	D01	3681534	3686591	+	594	67491	9.44	TDY	C|N	0	NO	D
GhMPK30	Gh_D01G1468	Ghir_D01G024120.1	D01	43953091	43956375	+	552	63130.7	8.4	TDY	C|N	0	NO	D
GhMPK31	Gh_D02G0105	Ghir_D02G001040.1	D02	796564	800472	+	397	45535.7	5.68	TEY	C|N	0	NO	A
GhMPK32	Gh_D02G0309	Ghir_D02G003100.1	D02	4215787	4220996	+	555	63449	8.61	TDY	C|N	0	NO	D
GhMPK33	Gh_D02G0958	Ghir_D02G009830.1	D02	21858974	21861015	+	372	42658	6.69	TEY	C|N	0	NO	C
GhMPK34	Gh_D02G1080	Ghir_D02G011170.1	D02	29663583	29667311	-	399	45905	5.54	TEY	C|N	0	NO	A
GhMPK35	Gh_D02G1456	Ghir_D02G014850.1	D02	50153272	50156248	+	523	59533	9.12	TDY	C|N	0	NO	D
GhMPK36	Gh_D03G0118	Ghir_D03G001230.1	D03	882446	884959	-	368	42514.1	8.05	TEY	C|N	0	NO	C
GhMPK37	Gh_D03G1283	Ghir_D03G014630.1	D03	40842880	40845406	+	375	43017.8	5.68	TEY	C|N	0	NO	A
GhMPK38	Gh_D03G1422	Ghir_D03G016240.1	D03	42988477	42991949	+	374	42672.2	6.19	TEY	C|N	0	NO	B
GhMPK39	Gh_D04G0332	Ghir_D04G004000.1	D04	5032123	5038280	+	616	70135.2	8.73	TDY	M	0	NO	D
GhMPK40	Gh_D05G1825	Ghir_D05G019530.1	D05	16590893	16592876	-	372	42682	7.36	TEY	C|N	0	NO	C
GhMPK41	Gh_D05G3251	Ghir_D05G034460.1	D05	50944955	50949902	+	600	68242.8	9.57	TDY	C|N	0	NO	D
GhMPK42	Gh_D05G3869	Ghir_D05G009950.1	scaffold4074_D05	21080	23243	-	381	43794.6	4.86	TEY	C|N	0	NO	B
GhMPK43	Gh_D05G3876	Ghir_D05G010010.1	scaffold4074_D05	80624	82689	+	376	43324.1	5.87	TEY	C|N	0	NO	A
GhMPK44	Gh_D07G1410	Ghir_D07G015250.1	D07	23229322	23267869	+	338	38888.8	6.73	TEY	C|N	0	NO	B
GhMPK45	Gh_D08G1467	Ghir_D08G014900.1	D08	47809956	47812698	-	370	42586.2	6.44	TEY	C|N	0	NO	B
GhMPK46	Gh_D09G0061	Ghir_D09G000670.1	D09	1623703	1630559	-	628	71545.9	9.22	TDY	C|N	0	NO	D
GhMPK47	Gh_D10G0887	Ghir_D10G009760.1	D10	11299251	11301447	-	368	42347.9	8.14	TEY	C|N	0	NO	C
GhMPK48	Gh_D10G1179	Ghir_D10G012720.1	D10	20453993	20457305	-	398	45943.4	5.28	TEY	C|N	0	NO	A
GhMPK49	Gh_D11G0033	Ghir_D11G000440.1	D11	309838	315813	+	594	67338.2	6.4	TDY	N	0	NO	D
GhMPK50	Gh_D11G0464	Ghir_D11G004790.1	D11	3969416	3971510	-	368	42456.9	7.78	TEY	C|N	0	NO	C
GhMPK51	Gh_D11G2977	Ghir_D11G032050.1	D11	60595513	60599309	-	607	69126.8	9.72	TDY	C|N	0	NO	D
GhMPK52	Gh_D12G0590	Ghir_D12G006420.1	D12	10988058	10989252	-	373	42767.2	7.49	TEY	C|N	0	NO	C
GhMPK53	Gh_D12G1076	Ghir_D12G011790.1	D12	36955089	36959280	+	374	43019.8	6.79	TEY	C|N	0	NO	B
GhMPK54	Gh_D12G2548	Ghir_D12G028300.1	D12	58340597	58345504	-	505	57703.2	7.72	TDY	C|N	0	NO	D
GhMPK55	Gh_D12G2757	Ghir_D12G024470.1	scaffold4589_D12	40563	43055	-	378	43336.1	7.05	TEY	C|N	0	NO	B
MW molecular weight, pI isoelectric points,Er Endoplasmic reticulum,C Cytoplasm, N nucleus, M Mitochondrion

## Sheet: S2
Table S2 MAPK information for A. thaliana, O. sativa and G. raimondii
A. thaliana	Gene ID	O. sativa	Gene ID	G. raimondii	Gene ID
AtMPK1	AT1G10210.1	OsMPK1	LOC_Os06g06090.1	GrMPK1	Gorai.003G139900.1
AtMPK2	AT1G59580.1	OsMPK2	LOC_Os08g06060.1	GrMPK2	Gorai.005G011100.1
AtMPK3	AT3G45640.1	OsMPK3	LOC_Os02g05480.1	GrMPK3	Gorai.005G123100.1
AtMPK4	AT4G01370.1	OsMPK4	LOC_Os06g48590.1	GrMPK4	Gorai.009G104600.1
AtMPK5	AT4G11330.1	OsMPK5	LOC_Os03g17700.1	GrMPK5	Gorai.011G132800.1
AtMPK6	AT2G43790.1	OsMPK6	LOC_Os10g38950.1	GrMPK6	Gorai.001G158800.1
AtMPK7	AT2G18170.1	OsMPK7	LOC_Os05g49140.1	GrMPK7	Gorai.001G159000.1
AtMPK8	AT1G18150.1	OsMPK8	LOC_Os01g47530.1	GrMPK8	Gorai.003G155700.1
AtMPK9	AT3G18040.1	OsMPK9	LOC_Os05g50560.1	GrMPK9	Gorai.004G159400.1
AtMPK10	AT3G59790.1	OsMPK10	LOC_Os01g43910.1	GrMPK10	Gorai.008G120100.1
AtMPK11	AT1G01560.1	OsMPK11	LOC_Os06g26340.1	GrMPK11	Gorai.008G249800.1
AtMPK12	AT2G46070.1	OsMPK12	LOC_Os06g49430.1	GrMPK12	Gorai.009G103800.1
AtMPK13	AT1G07880.1	OsMPK13	LOC_Os02g04230.1	GrMPK13	Gorai.003G012800.1
AtMPK14	AT4G36450.1	OsMPK14	LOC_Os05g05160.1	GrMPK14	Gorai.005G109500.1
AtMPK15	AT1G73670.1	OsMPK15	LOC_Os11g17080.1	GrMPK15	Gorai.007G050000.1
AtMPK16	AT5G19010.1	OsMPK16	LOC_Os01g45620.1	GrMPK16	Gorai.008G065400.1
AtMPK17	AT2G01450.1	OsMPK17	LOC_Os05g50120.1	GrMPK17	Gorai.009G199400.1
AtMPK18	AT1G53510.1			GrMPK18	Gorai.011G100600.1
AtMPK19	AT3G14720.1			GrMPK19	Gorai.002G045300.1
AtMPK20	AT2G42880.1			GrMPK20	Gorai.002G178700.1
				GrMPK21	Gorai.005G035600.1
				GrMPK22	Gorai.005G161300.1
				GrMPK23	Gorai.006G007700.1
				GrMPK24	Gorai.007G004400.1
				GrMPK25	Gorai.007G332300.1
				GrMPK26	Gorai.008G289200.1
				GrMPK27	Gorai.009G361300.1
				GrMPK28	Gorai.012G041500.1

## Sheet: S3
Table S3. Primers used in this study.
Primer	Sequence	Note
GhMPK31-OE-S	GGGGACAAGTTTGTACAAAAAAGCAGGCTCA ATGGAAGGCGGTGGACC	Overexpression
GhMPK31-OE-A	GGGGACCACTTTGTACAAGAAAGCTGGGTA TCACGGTTGCACATATTCCG	Overexpression
GhMPK31-RNAi-S	GGGGACAAGTTTGTACAAAAAAGCAGGCTCAATATAATCCCGCCACCAAAG	RNAi
GhMPK31-RNAi-A	GGGGACCACTTTGTACAAGAAAGCTGGGTATTCAAAAACCCCAACTCAGC	RNAi
GhMPK31-QRT-S	ATCCAGCAACTTCCTCTTTATC	qRT-PCR
GhMPK31-QRT-A	TAGTGCATCCTCAACGGTAAT	qRT-PCR
GhMPK31-104-S	CAGGTACCCGGGGATCC ATGGAAGGCGGTGGACC	BiFC
GhMPK31-104-A	CTGCCACCGCCGTCGAC CGGTTGCACATATTCCGGGT	BiFC
GhMPK31-BD-S	ATGGAGGCCGAATTC ATGGAAGGCGGTGGACC	Y2H
GhMPK31-BD-A	GCAGGTCGACGGATCC TCACGGTTGCACATATTCCG	Y2H
GhMPK31-771-S	CTCGGTACCCGGGATCC ATGGAAGGCGGTGGACC	LCI
GhMPK31-771-A	TACGAGATCTGGTCGAC CGGTTGCACATATTCCGGGT	LCI
GhMPK31-BP-S	GGGGACAAGTTTGTACAAAAAAGCAGGCTCA ATGGAAGGCGGTGGACC	Subcellular Localization
GhMPK31-BP-A	GGGGACCACTTTGTACAAGAAAGCTGGGTA CGGTTGCACATATTCCGGGT	Subcellular Localization
GhRBOHB-AD-S	CAGATTACGCTCATATG ATGGAGATTCACCACAGTAAACA	Y2H
GhRBOHB-AD-A	TGCTTGGGTGGAATTC TTAAAAGTTTTCCTTGTGGAAAT	Y2H
GhRBOHB-106-S	AGGACGCCGGCGGATCC ATGGAGATTCACCACAGTAAACA	BiFC
GhRBOHB-106-A	AAGCTCTGCAGGTCGAC TTAAAAGTTTTCCTTGTGGAAAT	BiFC
GhRBOHB-772-S	GGCGGTACCCGGGATCCA ATGGAGATTCACCACAGTAAACA	LCI
GhRBOHB-772-A	AAGCTCTGCAGGTCGAC TTAAAAGTTTTCCTTGTGGAAAT	LCI
GhRBOHB-QRT-S	AGCCAATCAACCAACTTAGTG	qRT-PCR
GhRBOHB-QRT-A	CAAAGAGCCAACACCCATA	qRT-PCR
GhRBOHC-QRT-S	GGGGTTGGAATACACGGAATAG	qRT-PCR
GhRBOHC-QRT-A	ATGCCTAACAGAATGCCAGTAAC	qRT-PCR
GhRBOHD-QRT-S	TGAAGACCCTGAGTTAGCGTTGC	qRT-PCR
GhRBOHD-QRT-A	TTAGAAGATCGTCTCGAAACCACAC	qRT-PCR
GhCHS1-QRT-S	TGTGTGCTCGGAGATTACTGCT	qRT-PCR
GhCHS1-QRT-A	GTTCAAACATGGGCTTCTCGAT	qRT-PCR
GhCHI-QRT-S	TGATGCAGAAGCAAAAGCCAT	qRT-PCR
GhCHI-QRT-A	TCCCACCTTCTGGTACTGAGCT	qRT-PCR
GhDFR-QRT-S	CGAGGACCCTGAGAATGAAGT	qRT-PCR
GhDFR-QRT-A	GGCTTTTGTTGTTCTGCAACAT	qRT-PCR
GhAN3-QRT-S	GGGCCTAGCTTGCAAGCTTCTT	qRT-PCR
GhAN3-QRT-A	AGCAAGAGTGTGATGGTGCCTGG	qRT-PCR
GhCAT-QRT-S	TGTTCCCTATCCCACCTGCTGT	qRT-PCR
GhCAT-QRT-A	TGAATCGTTCTTGCCTGTCTGC

## Sheet: S4
Table S4 – Differentially expressed genes of OM31 and WT
gene_id	sampleA	sampleB	baseMeanA	baseMeanB	baseMean	log2FoldChange	lfcSE	stat	pvalue	padj
Gh_D10G0579	OM31	WT	20320.6	257.887	10289.3	6.30024	0.338732	18.5995	0	0
Gh_A01G1806	OM31	WT	961.294	22.3961	491.845	5.42453	0.390277	13.8992	0	0
Gh_D02G1891	OM31	WT	787.058	7373.58	4080.32	-3.22799	0.258238	-12.5001	0	0
Gh_D07G0290	OM31	WT	46472.7	0	23236.4	18.2126	1.46068	12.4686	0	0
Gh_D02G1225	OM31	WT	59251.7	1731.12	30491.4	5.09727	0.43068	11.8354	0	0
Gh_Sca071452G01	OM31	WT	2527.13	48.5241	1287.83	5.70133	0.486575	11.7173	0	0
Gh_D02G1254	OM31	WT	9687.16	272.123	4979.64	5.15324	0.451792	11.4062	0	0
Gh_D06G1637	OM31	WT	221.35	2502.56	1361.96	-3.50083	0.314747	-11.1227	0	0
Gh_A03G1178	OM31	WT	1436.11	56.3731	746.242	4.67635	0.422554	11.0669	0	0
Gh_D10G1925	OM31	WT	469.852	7493.57	3981.71	-3.99634	0.363167	-11.0041	0	0
Gh_D05G3826	OM31	WT	3.26538	1217.33	610.3	-8.4683	0.782839	-10.8174	0	0						Table S1 – Differentially expressed genes after treatment with W+OS_H.
Gh_D11G2612	OM31	WT	87.1083	1342.12	714.614	-3.94456	0.37012	-10.6575	0	0
Gh_A05G3272	OM31	WT	1.88533	4751.32	2376.6	-11.3786	1.07322	-10.6023	0	0
Gh_D09G1036	OM31	WT	319.123	1940.94	1130.03	-2.60436	0.249328	-10.4455	0	0
Gh_A13G1034	OM31	WT	1228.96	21.771	625.368	5.82827	0.579789	10.0524	0	0
Gh_D09G2111	OM31	WT	0	5689.64	2844.82	-14.6907	1.46831	-10.0052	0	0
Gh_A01G1995	OM31	WT	3948.51	0	1974.25	14.6557	1.46953	9.97302	0	0
Gh_D07G2099	OM31	WT	5905.11	109.84	3007.48	5.74734	0.579553	9.91685	0	0
Gh_D08G2487	OM31	WT	55.1156	2759.5	1407.31	-5.64685	0.575074	-9.81935	0	0
Gh_A03G0871	OM31	WT	8933.43	201.104	4567.27	5.47385	0.557568	9.81737	0	0
Gh_D04G0335	OM31	WT	0	7043.81	3521.91	-14.9988	1.54438	-9.71185	0	0
Gh_D02G0220	OM31	WT	135.991	1314.29	725.141	-3.27473	0.340291	-9.62332	0	0
Gh_A11G0185	OM31	WT	12.731	585.705	299.218	-5.51886	0.574371	-9.60853	0	0
Gh_A08G2230	OM31	WT	3252.26	740.928	1996.6	2.13432	0.222846	9.57757	0	0
Gh_D08G0751	OM31	WT	73.172	4190.88	2132.03	-5.84229	0.611254	-9.55789	0	0
Gh_D12G1222	OM31	WT	18321.7	1932.02	10126.9	3.24559	0.344266	9.42757	0	0
Gh_D07G0834	OM31	WT	1778.24	359.394	1068.82	2.30698	0.244801	9.42389	0	0
Gh_D07G0885	OM31	WT	165.127	1224.96	695.045	-2.88964	0.313097	-9.22924	0	0
Gh_A05G0956	OM31	WT	1641.38	221.133	931.259	2.89089	0.313841	9.21135	0	0
Gh_A03G0057	OM31	WT	36.4371	575.34	305.888	-3.98404	0.438336	-9.08901	0	0
Gh_A06G0027	OM31	WT	1645.53	326.582	986.057	2.3326	0.259455	8.99038	0	0
Gh_A10G0593	OM31	WT	106.331	929.313	517.822	-3.12644	0.347976	-8.98464	0	0
Gh_A13G1985	OM31	WT	83.5576	2947.35	1515.45	-5.14249	0.579975	-8.86674	0	0
Gh_A03G1432	OM31	WT	636.222	7334.01	3985.12	-3.52768	0.401885	-8.77782	0	0
Gh_D09G1919	OM31	WT	349.029	1648.2	998.613	-2.23964	0.255491	-8.76604	0	0
Gh_D05G0161	OM31	WT	77.9016	3154.97	1616.44	-5.34128	0.609468	-8.76385	0	0
Gh_D11G1263	OM31	WT	813.492	85.2389	449.366	3.25648	0.371765	8.75953	0	0
Gh_A05G2303	OM31	WT	604.211	46.6327	325.422	3.69209	0.422962	8.72912	0	0
Gh_D10G0564	OM31	WT	7063.75	798	3930.87	3.14613	0.363383	8.6579	0	0
Gh_D13G2384	OM31	WT	39.2035	1798.94	919.073	-5.52386	0.63877	-8.64765	0	0
Gh_A08G2543	OM31	WT	490.954	13542.8	7016.9	-4.78614	0.554972	-8.62412	0	0
Gh_D13G2518	OM31	WT	1120.02	124.913	622.466	3.16676	0.367662	8.61324	0	0
Gh_A08G1647	OM31	WT	90.0884	2710.93	1400.51	-4.91248	0.573045	-8.5726	0	0
Gh_A04G1172	OM31	WT	44.6458	553.013	298.829	-3.63342	0.424312	-8.56307	0	0
Gh_A11G2439	OM31	WT	18107.5	5747.06	11927.3	1.65569	0.193642	8.55027	0	0
Gh_D03G0088	OM31	WT	14.7005	659.702	337.201	-5.4921	0.64242	-8.54908	0	0
Gh_D12G0308	OM31	WT	0	1428	714	-12.6964	1.48626	-8.54253	0	0
Gh_D13G2389	OM31	WT	124.141	3705.75	1914.95	-4.9009	0.574737	-8.52722	0	0
Gh_D13G0418	OM31	WT	173.613	3975.88	2074.75	-4.51896	0.530726	-8.51467	0	0
Gh_D12G2230	OM31	WT	86.0714	1202.65	644.362	-3.80801	0.447443	-8.51061	0	0
Gh_D11G3277	OM31	WT	1059.43	0	529.714	12.7575	1.50051	8.50213	0	0
Gh_D13G1562	OM31	WT	1415.23	274.729	844.979	2.3644	0.278864	8.47868	0	0
Gh_A08G2544	OM31	WT	682.806	17663	9172.89	-4.69329	0.554652	-8.4617	0	0
Gh_D11G0232	OM31	WT	114.708	3071.56	1593.14	-4.74287	0.56105	-8.45357	0	0
Gh_D07G2220	OM31	WT	31.3706	962.584	496.977	-4.94397	0.585914	-8.43804	0	0
Gh_D10G1656	OM31	WT	13174.6	3015.24	8094.9	2.12753	0.252277	8.43331	0	0
Gh_D06G1012	OM31	WT	69.7382	1767.41	918.576	-4.66703	0.553518	-8.43158	0	0
Gh_D12G2676	OM31	WT	203.365	1297.45	750.408	-2.67308	0.31739	-8.42205	0	0
Gh_D12G0195	OM31	WT	3926.53	429.601	2178.07	3.1929	0.380128	8.39953	0	0
Gh_A05G0717	OM31	WT	104.329	3853.76	1979.04	-5.20801	0.621171	-8.3842	0	0
Gh_A03G2006	OM31	WT	0	1356.43	678.217	-12.6223	1.5067	-8.37747	0	0
Gh_D10G1936	OM31	WT	0	1367.38	683.69	-12.6339	1.51201	-8.35571	0	0
Gh_A11G1087	OM31	WT	0	1637.81	818.904	-12.8943	1.54394	-8.35152	0	0
Gh_D12G0164	OM31	WT	881.131	3164.27	2022.7	-1.84475	0.220912	-8.35065	0	0
Gh_A10G0362	OM31	WT	756.279	43.7243	400.002	4.11394	0.494088	8.32633	0	0
Gh_D08G0037	OM31	WT	96.2496	2617.84	1357.05	-4.76752	0.573256	-8.31655	0	0
Gh_A08G0356	OM31	WT	379.751	14.0466	196.899	4.75513	0.572649	8.30374	0	0
Gh_A10G0539	OM31	WT	47572.5	1032.33	24302.4	5.52643	0.666628	8.29012	0	0
Gh_A13G1133	OM31	WT	0	1155.48	577.742	-12.391	1.49551	-8.28541	0	0
Gh_A07G1723	OM31	WT	297.762	1439.73	868.747	-2.27323	0.274956	-8.26759	0	0
Gh_D08G1979	OM31	WT	75.9774	2402.99	1239.48	-4.98535	0.603203	-8.26479	0	0
Gh_D05G0119	OM31	WT	252.494	1734.77	993.634	-2.78058	0.336785	-8.25626	0	0
Gh_D07G0021	OM31	WT	1371.35	302.066	836.707	2.18308	0.264823	8.24354	0	0
Gh_A07G1904	OM31	WT	2.51377	832.977	417.745	-8.44163	1.02577	-8.22958	0	0
Gh_A06G1390	OM31	WT	1804.75	0	902.377	13.5263	1.64577	8.21882	0	0
Gh_D08G2650	OM31	WT	832.463	0	416.231	12.4099	1.51136	8.21111	0	0
Gh_A04G1295	OM31	WT	0	1059.34	529.67	-12.2655	1.49773	-8.18937	0	0
Gh_A05G3886	OM31	WT	2590.2	595.605	1592.9	2.12119	0.259391	8.17757	0	0
Gh_A06G1189	OM31	WT	935.18	0	467.59	12.5779	1.53827	8.17664	0	0
Gh_A12G2096	OM31	WT	152.577	1160.8	656.691	-2.92905	0.358308	-8.17467	0	0
Gh_A10G0779	OM31	WT	31.9537	1261.71	646.83	-5.30249	0.649097	-8.16903	0	0
Gh_D13G0337	OM31	WT	952.027	0	476.013	12.6032	1.5446	8.15951	0	0
Gh_A12G1689	OM31	WT	1042.09	31.3984	536.743	5.06003	0.620168	8.15913	0	0
Gh_A08G2548	OM31	WT	38.115	1723.61	880.862	-5.50295	0.678059	-8.11574	0	0
Gh_D01G0547	OM31	WT	1993.76	410.549	1202.15	2.27907	0.281402	8.09898	0	0
Gh_A08G1891	OM31	WT	118.473	931.659	525.066	-2.97348	0.368266	-8.07427	0	0
Gh_A07G2293	OM31	WT	16.709	684.99	350.849	-5.35262	0.663125	-8.07182	0	0
Gh_D07G1050	OM31	WT	2345.32	691.11	1518.21	1.76282	0.218594	8.06436	0	0
Gh_D13G1403	OM31	WT	41.4583	1587.99	814.725	-5.25714	0.652458	-8.05743	0	0
Gh_D11G1131	OM31	WT	2580.03	133.477	1356.75	4.27517	0.532579	8.0273	0	0
Gh_A10G0474	OM31	WT	98.0055	2804.93	1451.47	-4.84021	0.603101	-8.02554	0	0
Gh_D08G2486	OM31	WT	57.422	1431.97	744.694	-4.64297	0.578841	-8.02115	0	0
Gh_D09G0853	OM31	WT	72.3751	2500.59	1286.48	-5.11266	0.639216	-7.99832	0	0
Gh_D10G1767	OM31	WT	4764.99	371.779	2568.39	3.67938	0.460538	7.98931	0	0
Gh_A09G0430	OM31	WT	59.9295	1692.96	876.444	-4.81992	0.604529	-7.97303	0	0
Gh_A04G0759	OM31	WT	1877.13	403.418	1140.27	2.21895	0.278505	7.96733	0	0
Gh_A10G1516	OM31	WT	3887.71	308.028	2097.87	3.65848	0.460008	7.95307	0	0
Gh_D05G3604	OM31	WT	2132.53	460.81	1296.67	2.20994	0.277937	7.95122	0	0
Gh_D05G0788	OM31	WT	1327.39	0	663.695	13.0831	1.65605	7.90018	0	0
Gh_A05G1288	OM31	WT	0	898.729	449.365	-12.0282	1.52626	-7.8808	0	0
Gh_A02G1497	OM31	WT	0	935.799	467.899	-12.0868	1.53443	-7.87706	0	0
Gh_A03G0803	OM31	WT	184450	5487.24	94968.4	5.07105	0.644432	7.86903	0	0
Gh_D06G1442	OM31	WT	815.678	0	407.839	12.3807	1.57481	7.86169	0	0
Gh_D07G1926	OM31	WT	249.767	1196.9	723.335	-2.25991	0.2878	-7.85235	0	0
Gh_D05G2106	OM31	WT	33.878	1862.45	948.165	-5.778	0.736298	-7.84736	0	0
Gh_D01G2172	OM31	WT	6069.14	1715.03	3892.08	1.82347	0.23351	7.80894	0	0
Gh_D11G2328	OM31	WT	605.56	0	302.78	11.9509	1.53138	7.80397	0	0
Gh_D04G1830	OM31	WT	1156.4	0	578.199	12.8842	1.65213	7.79849	0	0
Gh_A01G1537	OM31	WT	346.456	12.9787	179.717	4.74277	0.608813	7.79018	0	0
Gh_D12G1856	OM31	WT	6737.88	329.956	3533.92	4.35276	0.559415	7.78091	0	0
Gh_D04G1623	OM31	WT	3711.11	617.5	2164.3	2.58686	0.333455	7.75775	0	0
Gh_A03G0513	OM31	WT	51.0144	1040.8	545.906	-4.35427	0.561714	-7.75176	0	0
Gh_D09G1681	OM31	WT	7445.29	2161.34	4803.32	1.78454	0.230245	7.75061	0	0
Gh_D06G1215	OM31	WT	718.94	2486.25	1602.59	-1.78973	0.231206	-7.74087	0	0
Gh_A03G2022	OM31	WT	509.911	2535.2	1522.56	-2.3145	0.299372	-7.73119	0	0
Gh_A01G1042	OM31	WT	551.636	0	275.818	11.8162	1.52935	7.72627	0	0
Gh_A11G0260	OM31	WT	8539.47	286.532	4413	4.89839	0.635205	7.7115	0	0
Gh_D05G3605	OM31	WT	229.053	1513.08	871.066	-2.72468	0.353888	-7.69928	0	0
Gh_D05G3506	OM31	WT	0	729.605	364.803	-11.7274	1.52385	-7.69591	0	0
Gh_Sca010391G01	OM31	WT	0	997.042	498.521	-12.1779	1.5837	-7.68955	0	0
Gh_A09G1232	OM31	WT	1663.47	6378.54	4021	-1.93933	0.252614	-7.67703	0	0
Gh_A13G1866	OM31	WT	108.916	2540.47	1324.69	-4.54186	0.591874	-7.67369	0	0
Gh_D02G0105	OM31	WT	11151.2	340.939	5746.06	5.03094	0.656056	7.66846	0	0
Gh_A09G2489	OM31	WT	123.046	3068.91	1595.98	-4.64089	0.606077	-7.65727	0	0
Gh_A09G2077	OM31	WT	7259.99	97.392	3678.69	6.22235	0.812831	7.65516	0	0
Gh_A10G1381	OM31	WT	542.275	0	271.137	11.7917	1.54536	7.63037	0	0
Gh_A12G1213	OM31	WT	85.8967	2046.4	1066.15	-4.57468	0.600099	-7.62321	0	0
Gh_D04G0146	OM31	WT	772.357	2466.24	1619.3	-1.67514	0.219757	-7.62268	0	0
Gh_A02G0805	OM31	WT	292.482	2216.61	1254.54	-2.92168	0.384029	-7.60797	0	0
Gh_D04G0257	OM31	WT	0	658.378	329.189	-11.5795	1.52249	-7.60563	0	0
Gh_D06G1104	OM31	WT	559.347	0	279.673	11.8364	1.55911	7.59179	0	0
Gh_A11G3071	OM31	WT	188.223	2118.73	1153.47	-3.49406	0.460453	-7.58831	0	0
Gh_A08G1301	OM31	WT	530.067	0	265.033	11.7584	1.55243	7.57414	0	0
Gh_D13G2254	OM31	WT	49.4659	2011.72	1030.59	-5.34886	0.707457	-7.56069	0	0
Gh_D03G1234	OM31	WT	119.107	2556.07	1337.59	-4.42379	0.586003	-7.5491	0	0
Gh_D05G1918	OM31	WT	9655.24	1211.23	5433.23	2.99504	0.397074	7.54276	0	0
Gh_D13G1407	OM31	WT	0	657.965	328.983	-11.5786	1.53552	-7.54054	0	0
Gh_A11G0218	OM31	WT	75.4658	2697.75	1386.61	-5.15943	0.684663	-7.53572	0	0
Gh_A10G0973	OM31	WT	0	1109.52	554.758	-12.3325	1.63813	-7.52837	0	0
Gh_A13G1945	OM31	WT	2113.13	17.0681	1065.1	6.9568	0.925094	7.5201	0	0
Gh_A07G1432	OM31	WT	22.0734	455.515	238.794	-4.37609	0.582512	-7.51245	0	0
Gh_D02G1691	OM31	WT	205.723	1302.19	753.959	-2.66335	0.354616	-7.51054	0	0
Gh_A08G0649	OM31	WT	131.91	3729.63	1930.77	-4.8204	0.64199	-7.50853	0	0
Gh_A09G1419	OM31	WT	0	612.541	306.27	-11.4754	1.5296	-7.50224	0	0
Gh_A11G1247	OM31	WT	393.907	2235.05	1314.48	-2.50527	0.333975	-7.50137	0	0
Gh_A11G2480	OM31	WT	0	623.379	311.69	-11.5007	1.53491	-7.49279	0	0
Gh_A12G1886	OM31	WT	31.7011	542.679	287.19	-4.09387	0.546646	-7.48906	0	0
Gh_A02G0862	OM31	WT	1662.34	184.485	923.411	3.17193	0.423572	7.48853	0	0
Gh_A07G1961	OM31	WT	330.856	5544.01	2937.43	-4.06679	0.543497	-7.48265	0	0
Gh_A07G0188	OM31	WT	468.785	0	234.392	11.5815	1.55058	7.46917	0	0
Gh_A10G1970	OM31	WT	152.02	4548.19	2350.1	-4.90274	0.657195	-7.4601	0	0
Gh_D11G1017	OM31	WT	924.079	4103.1	2513.59	-2.1505	0.288452	-7.45531	0	0
Gh_D09G2276	OM31	WT	5324.19	471.677	2897.93	3.49733	0.469688	7.44607	0	0
Gh_D08G0035	OM31	WT	437.705	9315.29	4876.5	-4.41177	0.592519	-7.44578	0	0
Gh_D04G1573	OM31	WT	461.119	0	230.56	11.5574	1.55279	7.44295	0	0
Gh_A04G0035	OM31	WT	0	794.837	397.418	-11.8513	1.59884	-7.41247	0	0
Gh_A08G1852	OM31	WT	13.2362	1178.34	595.788	-6.4858	0.876137	-7.40273	0	0
Gh_D05G2234	OM31	WT	0	637.661	318.83	-11.5335	1.55817	-7.40195	0	0
Gh_D10G2555	OM31	WT	0	637.28	318.64	-11.5326	1.55807	-7.40187	0	0
Gh_D11G2331	OM31	WT	472.958	0	236.479	11.5944	1.56845	7.39226	0	0
Gh_Sca005163G01	OM31	WT	2566.93	855.494	1711.21	1.58515	0.214965	7.37398	0	0
Gh_A07G0378	OM31	WT	670.467	45.7009	358.084	3.87585	0.525701	7.37271	0	0
Gh_A12G1414	OM31	WT	1060.63	0	530.314	12.7594	1.73494	7.35439	0	0
Gh_D04G1899	OM31	WT	414.906	0	207.453	11.4052	1.55124	7.35231	0	0
Gh_A06G1225	OM31	WT	29.3621	1390.74	710.052	-5.57111	0.757912	-7.35061	0	0
Gh_A11G0494	OM31	WT	402.648	1690.42	1046.53	-2.07055	0.282824	-7.32097	0	1e-10
Gh_D09G1087	OM31	WT	0	921.41	460.705	-12.0641	1.64792	-7.32078	0	1e-10
Gh_D07G0559	OM31	WT	906.735	0	453.367	12.5333	1.71282	7.31734	0	1e-10
Gh_D07G0529	OM31	WT	36.3528	415.917	226.135	-3.51829	0.48104	-7.31393	0	1e-10
Gh_A08G2115	OM31	WT	81.1796	3590.57	1835.87	-5.46981	0.748631	-7.30642	0	1e-10
Gh_A08G1902	OM31	WT	296.181	1236.48	766.331	-2.06209	0.282261	-7.3056	0	1e-10
Gh_A09G0025	OM31	WT	124.225	1595.83	860.029	-3.68495	0.505066	-7.29597	0	1e-10
Gh_A04G1294	OM31	WT	2992.81	205.555	1599.18	3.86538	0.529965	7.29364	0	1e-10
Gh_D02G0399	OM31	WT	5574.99	910.614	3242.8	2.61432	0.358597	7.29039	0	1e-10
Gh_D05G1448	OM31	WT	742.501	0	371.25	12.245	1.68237	7.27845	0	1e-10
Gh_A07G0015	OM31	WT	1588.31	303.47	945.892	2.38728	0.328567	7.26575	0	1e-10
Gh_A10G1622	OM31	WT	515.933	0	257.966	11.7199	1.61736	7.24631	0	1e-10
Gh_A13G0971	OM31	WT	483.279	0	241.639	11.6256	1.60565	7.24042	0	1e-10
Gh_D12G2552	OM31	WT	704.533	36.6641	370.599	4.2657	0.589553	7.23548	0	1e-10
Gh_D06G2239	OM31	WT	1416.03	5241.87	3328.95	-1.88858	0.261127	-7.23242	0	1e-10
Gh_A05G0098	OM31	WT	134.74	3844.74	1989.74	-4.83569	0.669024	-7.22798	0	1e-10
Gh_A13G1142	OM31	WT	36.1002	1632.87	834.483	-5.49912	0.761743	-7.21912	0	1e-10
Gh_A11G0031	OM31	WT	13.4047	959.839	486.622	-6.17593	0.856451	-7.21107	0	1e-10
Gh_D09G1535	OM31	WT	303.074	2164.55	1233.81	-2.83765	0.393548	-7.21041	0	1e-10
Gh_D09G2035	OM31	WT	37.1497	962.849	499.999	-4.69838	0.652492	-7.20067	0	1e-10
Gh_D04G1399	OM31	WT	1261.61	12425.8	6843.7	-3.30026	0.458794	-7.19333	0	1e-10
Gh_D02G0899	OM31	WT	179.257	2536.04	1357.65	-3.82333	0.532858	-7.17514	0	1e-10
Gh_D06G0144	OM31	WT	52.4334	1138.43	595.432	-4.44045	0.618952	-7.17414	0	1e-10
Gh_A05G3634	OM31	WT	27.8073	656.209	342.008	-4.55902	0.636311	-7.16478	0	2e-10
Gh_A11G0965	OM31	WT	444.684	30.2912	237.488	3.87676	0.54173	7.15626	0	2e-10
Gh_D02G2379	OM31	WT	190.523	1930.38	1060.45	-3.34192	0.46713	-7.15417	0	2e-10
Gh_A13G0375	OM31	WT	125.883	5793.09	2959.49	-5.52649	0.773879	-7.14129	0	2e-10
Gh_D03G0093	OM31	WT	0	502.567	251.284	-11.19	1.56882	-7.13274	0	2e-10
Gh_A11G3077	OM31	WT	0	442.384	221.192	-11.0057	1.54498	-7.12352	0	2e-10
Gh_D06G1758	OM31	WT	0	722.89	361.445	-11.7145	1.64755	-7.11021	0	2e-10
Gh_A02G0237	OM31	WT	363.988	1544.74	954.364	-2.08607	0.293494	-7.10771	0	2e-10
Gh_A07G1556	OM31	WT	2381.15	227.423	1304.29	3.38968	0.477408	7.10016	0	2e-10
Gh_A05G1874	OM31	WT	49.3817	1515.13	782.256	-4.94222	0.697414	-7.0865	0	3e-10
Gh_A11G0873	OM31	WT	618.886	2626.27	1622.58	-2.08566	0.294341	-7.08584	0	3e-10
Gh_D12G0153	OM31	WT	10.8067	666.891	338.849	-5.95915	0.841016	-7.08566	0	3e-10
Gh_D06G0417	OM31	WT	2250.16	626.41	1438.29	1.84452	0.260508	7.08047	0	3e-10
Gh_A04G1296	OM31	WT	0	425.339	212.669	-10.9491	1.54882	-7.06932	0	3e-10
Gh_A09G0836	OM31	WT	54.2408	1702.94	878.588	-4.97533	0.704487	-7.06234	0	3e-10
Gh_A05G0631	OM31	WT	0	944.832	472.416	-12.1007	1.71438	-7.05834	0	3e-10
Gh_D10G0100	OM31	WT	20.4797	516.969	268.724	-4.65931	0.660184	-7.05759	0	3e-10
Gh_A03G1940	OM31	WT	98.8866	1027.95	563.416	-3.38026	0.479581	-7.04837	0	3e-10
Gh_A02G0189	OM31	WT	157.345	778.353	467.849	-2.30693	0.327427	-7.04563	0	3e-10
Gh_D09G2145	OM31	WT	1875.66	516.614	1196.13	1.86081	0.264352	7.03911	0	3e-10
Gh_A07G0422	OM31	WT	574.73	0	287.365	11.8756	1.68709	7.03908	0	3e-10
Gh_A08G2029	OM31	WT	143.565	727.716	435.641	-2.34166	0.332745	-7.03741	0	4e-10
Gh_A08G2014	OM31	WT	3195.46	587.179	1891.32	2.44484	0.34751	7.03532	0	4e-10
Gh_D08G0034	OM31	WT	854.91	12476.1	6665.51	-3.86744	0.549748	-7.03494	0	4e-10
Gh_D11G2643	OM31	WT	430.325	1560.52	995.421	-1.85903	0.264261	-7.03486	0	4e-10
Gh_Sca005242G01	OM31	WT	2473.35	573.213	1523.28	2.10998	0.299992	7.03344	0	4e-10
Gh_D11G0963	OM31	WT	76.1847	778.138	427.161	-3.35507	0.47715	-7.03149	0	4e-10
Gh_A05G3767	OM31	WT	6.4918	332.816	169.654	-5.68795	0.810346	-7.01916	0	4e-10
Gh_D06G0375	OM31	WT	339.537	0	169.769	11.1158	1.58388	7.01809	0	4e-10
Gh_A08G1555	OM31	WT	504.951	16.7729	260.862	4.91578	0.70069	7.01563	0	4e-10
Gh_A09G1816	OM31	WT	1238.73	305.064	771.895	2.0224	0.28842	7.01198	0	4e-10
Gh_D01G1931	OM31	WT	2358.27	618.785	1488.53	1.93072	0.275507	7.00791	0	4e-10
Gh_A11G2359	OM31	WT	1526.6	384.874	955.738	1.9884	0.284049	7.00018	0	4e-10
Gh_D01G0331	OM31	WT	4636.12	192.196	2414.16	4.59336	0.656766	6.9939	0	5e-10
Gh_D06G1544	OM31	WT	22.1123	715.057	368.585	-5.01478	0.717267	-6.99151	0	5e-10
Gh_A10G1021	OM31	WT	1144.9	282.038	713.471	2.02121	0.289135	6.99054	0	5e-10
Gh_A09G1477	OM31	WT	93.3927	561.374	327.383	-2.58777	0.370277	-6.98875	0	5e-10
Gh_D13G2358	OM31	WT	32.2906	885.323	458.807	-4.77869	0.684347	-6.98285	0	5e-10
Gh_A01G0510	OM31	WT	798.104	0	399.052	12.3492	1.76992	6.97726	0	5e-10
Gh_Sca005179G01	OM31	WT	6325.87	197.865	3261.87	4.99932	0.716875	6.97376	0	5e-10
Gh_A12G2052	OM31	WT	156.859	1467.49	812.176	-3.22797	0.463229	-6.96841	0	5e-10
Gh_D10G1562	OM31	WT	6.57602	421.812	214.194	-6.01778	0.863946	-6.96546	0	5e-10
Gh_A05G0113	OM31	WT	0	523.796	261.898	-11.2497	1.61541	-6.96403	0	5e-10
Gh_D01G1430	OM31	WT	73.8331	544.875	309.354	-2.88299	0.414089	-6.96224	0	5e-10
Gh_D05G0626	OM31	WT	0	404.926	202.463	-10.8783	1.5628	-6.96076	0	5e-10
Gh_A08G1812	OM31	WT	1465.27	329.658	897.464	2.15251	0.309258	6.96026	0	5e-10
Gh_A11G2754	OM31	WT	2703.16	874.174	1788.67	1.6289	0.234095	6.95829	0	6e-10
Gh_D11G1943	OM31	WT	104.362	1321.09	712.726	-3.66158	0.526877	-6.9496	0	6e-10
Gh_D05G0669	OM31	WT	12.1025	487.337	249.72	-5.32682	0.766876	-6.94612	0	6e-10
Gh_D11G2469	OM31	WT	467.97	0	233.985	11.5792	1.66827	6.94082	0	6e-10
Gh_A11G2403	OM31	WT	14.4479	672.35	343.399	-5.53745	0.799045	-6.93008	0	7e-10
Gh_D12G1134	OM31	WT	42.132	1048.48	545.305	-4.63804	0.669635	-6.92621	0	7e-10
Gh_A05G2646	OM31	WT	5033.64	1431.73	3232.68	1.81409	0.261982	6.92449	0	7e-10
Gh_A10G1862	OM31	WT	6756.8	543.314	3650.06	3.63713	0.525847	6.9167	0	7e-10
Gh_D08G2256	OM31	WT	63.2074	1091.27	577.241	-4.11452	0.595457	-6.90985	0	8e-10
Gh_D12G0743	OM31	WT	0	495.594	247.797	-11.1699	1.61701	-6.90774	0	8e-10
Gh_A07G0466	OM31	WT	1666.42	177.527	921.973	3.23154	0.467927	6.90607	0	8e-10
Gh_A05G2161	OM31	WT	12.692	871.278	441.985	-6.11246	0.885597	-6.90207	0	8e-10
Gh_D03G0294	OM31	WT	6228.17	487.755	3357.96	3.67517	0.532737	6.89865	0	8e-10
Gh_D09G2005	OM31	WT	9.46559	247.499	128.482	-4.7174	0.684451	-6.89224	0	8e-10
Gh_A08G1834	OM31	WT	813.137	123.192	468.165	2.72391	0.395817	6.88174	0	9e-10
Gh_A09G1097	OM31	WT	0	605.16	302.58	-11.458	1.66612	-6.87708	0	9e-10
Gh_D05G2603	OM31	WT	345.672	0	172.836	11.1415	1.62474	6.85739	0	1.1e-09
Gh_D06G1931	OM31	WT	0	586.387	293.194	-11.4126	1.66992	-6.83421	0	1.2e-09
Gh_D08G0710	OM31	WT	34.338	667.131	350.734	-4.27578	0.62601	-6.8302	0	1.3e-09
Gh_D07G2127	OM31	WT	2.17692	744.41	373.293	-8.364	1.22465	-6.82972	0	1.3e-09
Gh_A12G2282	OM31	WT	551.747	2001.44	1276.59	-1.85831	0.272129	-6.82877	0	1.3e-09
Gh_A01G1160	OM31	WT	2693.23	907.572	1800.4	1.5693	0.230159	6.81833	0	1.4e-09
Gh_A06G0619	OM31	WT	786.506	2952	1869.25	-1.90872	0.280062	-6.81536	0	1.4e-09
Gh_A07G2269	OM31	WT	656.216	0	328.108	12.0668	1.77142	6.81195	0	1.4e-09
Gh_D07G0740	OM31	WT	346.432	0	173.216	11.1454	1.63761	6.80587	0	1.5e-09
Gh_A04G1170	OM31	WT	435.1	1751.48	1093.29	-2.00967	0.295789	-6.79426	0	1.6e-09
Gh_D05G0853	OM31	WT	92.3232	3083.57	1587.95	-5.06448	0.745747	-6.79116	0	1.6e-09
Gh_A06G1163	OM31	WT	691.288	121.301	406.295	2.51187	0.370168	6.78575	0	1.7e-09
Gh_D07G1726	OM31	WT	67.4255	1701.65	884.537	-4.65727	0.686875	-6.78039	0	1.7e-09
Gh_D02G1550	OM31	WT	5285.57	1134.2	3209.88	2.22076	0.327656	6.77771	0	1.7e-09
Gh_D08G2183	OM31	WT	87.1536	606.362	346.758	-2.79946	0.413241	-6.7744	0	1.8e-09
Gh_A02G0397	OM31	WT	0	492.949	246.474	-11.1622	1.64914	-6.76849	0	1.8e-09
Gh_A09G1010	OM31	WT	331.685	1505.23	918.456	-2.18206	0.32239	-6.76838	0	1.8e-09
Gh_D13G2019	OM31	WT	0	396.261	198.13	-10.8472	1.60271	-6.76803	0	1.8e-09
Gh_A09G2488	OM31	WT	52.4008	1742.39	897.395	-5.05911	0.747612	-6.76702	0	1.8e-09
Gh_D09G0704	OM31	WT	0	356.192	178.096	-10.6933	1.58021	-6.76702	0	1.8e-09
Gh_D10G0497	OM31	WT	40.7519	924.872	482.812	-4.50684	0.666023	-6.76679	0	1.8e-09
Gh_D08G0092	OM31	WT	275.824	0	137.912	10.8161	1.5985	6.76642	0	1.8e-09
Gh_D05G2019	OM31	WT	33.2948	343.144	188.22	-3.36615	0.497703	-6.76338	0	1.9e-09
Gh_D09G0876	OM31	WT	6624.11	507.499	3565.8	3.70676	0.548095	6.763	0	1.9e-09
Gh_D01G0520	OM31	WT	457.863	7.20781	232.536	5.99858	0.886997	6.7628	0	1.9e-09
Gh_A05G0037	OM31	WT	16.0416	598.974	307.508	-5.2289	0.773864	-6.75687	0	1.9e-09
Gh_A08G2417	OM31	WT	542.219	0	271.11	11.7916	1.74569	6.75469	0	2e-09
Gh_D09G0854	OM31	WT	32.7959	1357.23	695.015	-5.37467	0.79616	-6.75074	0	2e-09
Gh_D06G1168	OM31	WT	1474.01	95.5928	784.802	3.94876	0.585108	6.74878	0	2e-09
Gh_D12G0105	OM31	WT	2583.69	851.686	1717.69	1.60139	0.237479	6.74328	0	2.1e-09
Gh_A11G1389	OM31	WT	3045.49	621.77	1833.63	2.29286	0.340201	6.73971	0	2.1e-09
Gh_D08G0051	OM31	WT	63.9917	1069.14	566.565	-4.06229	0.60279	-6.73914	0	2.1e-09
Gh_D07G0186	OM31	WT	0	589.575	294.787	-11.4204	1.69546	-6.73585	0	2.2e-09
Gh_A01G1736	OM31	WT	0	385.321	192.66	-10.8068	1.60554	-6.73095	0	2.2e-09
Gh_D11G3079	OM31	WT	41.134	1056.54	548.838	-4.68898	0.696704	-6.73024	0	2.2e-09
Gh_A11G1126	OM31	WT	12.8152	320.308	166.561	-4.64336	0.69011	-6.72843	0	2.3e-09
Gh_D02G0536	OM31	WT	13.7352	597.571	305.653	-5.43686	0.808148	-6.72756	0	2.3e-09
Gh_D11G1394	OM31	WT	437.341	2039.18	1238.26	-2.22206	0.331116	-6.71083	0	2.5e-09
Gh_A11G0282	OM31	WT	478.752	0	239.376	11.612	1.7317	6.70556	0	2.6e-09
Gh_D06G0030	OM31	WT	640.617	66.5402	353.579	3.27074	0.488792	6.69147	0	2.9e-09
Gh_D06G0086	OM31	WT	108.009	580.986	344.497	-2.42747	0.362897	-6.68912	0	2.9e-09
Gh_A05G3445	OM31	WT	833.681	2783.28	1808.48	-1.7388	0.260012	-6.68737	0	2.9e-09
Gh_D10G1302	OM31	WT	3722.29	1382.46	2552.38	1.42886	0.213849	6.68163	0	3e-09
Gh_D05G0208	OM31	WT	26.2978	995.28	510.789	-5.2382	0.784014	-6.68126	0	3e-09
Gh_A08G0797	OM31	WT	262.958	0	131.479	10.7474	1.60867	6.6809	0	3e-09
Gh_D11G3304	OM31	WT	5753.65	214.283	2983.97	4.74819	0.711176	6.67654	0	3.1e-09
Gh_D02G1746	OM31	WT	0	395.991	197.996	-10.8456	1.6277	-6.66313	0	3.4e-09
Gh_D08G2601	OM31	WT	631.393	34.0624	332.727	4.21734	0.632977	6.66271	0	3.4e-09
Gh_D11G2757	OM31	WT	15435.7	5492.05	10463.9	1.49081	0.223803	6.66123	0	3.4e-09
Gh_A04G0262	OM31	WT	398.037	0	199.019	11.3457	1.70413	6.65777	0	3.5e-09
Gh_A03G0710	OM31	WT	254.004	0	127.002	10.6972	1.61016	6.6436	0	3.8e-09
Gh_D05G2948	OM31	WT	2354.44	847.013	1600.72	1.47497	0.222033	6.64303	0	3.8e-09
Gh_D10G0496	OM31	WT	32.7506	753.034	392.892	-4.524	0.681147	-6.64173	0	3.9e-09
Gh_D01G0727	OM31	WT	0	445.569	222.785	-11.0158	1.6588	-6.64081	0	3.9e-09
Gh_D12G1593	OM31	WT	289.781	0	144.89	10.8877	1.64164	6.63224	0	4.1e-09
Gh_D11G0541	OM31	WT	26.9715	451.164	239.068	-4.0662	0.613115	-6.63203	0	4.1e-09
Gh_D01G0840	OM31	WT	55.1093	1050.29	552.701	-4.2502	0.64115	-6.62904	0	4.2e-09
Gh_D05G1637	OM31	WT	13188.8	2274.04	7731.44	2.53614	0.382815	6.62497	0	4.3e-09
Gh_A07G1559	OM31	WT	52.4334	1355.13	703.782	-4.69183	0.708331	-6.62379	0	4.3e-09
Gh_D01G1966	OM31	WT	3008.93	438.075	1723.5	2.77972	0.419887	6.62016	0	4.4e-09
Gh_Sca006414G01	OM31	WT	41.2509	480.563	260.907	-3.54156	0.535142	-6.61798	0	4.4e-09
Gh_A02G1426	OM31	WT	9891.16	646.841	5269	3.93509	0.594622	6.6178	0	4.4e-09
Gh_D02G1165	OM31	WT	310.077	0	155.039	10.9846	1.66047	6.61537	0	4.5e-09
Gh_A01G0133	OM31	WT	18.2575	785.128	401.693	-5.4208	0.819586	-6.61407	0	4.5e-09
Gh_A03G0437	OM31	WT	8.46134	399.312	203.887	-5.57807	0.843785	-6.61077	0	4.6e-09
Gh_D09G1302	OM31	WT	40.454	774.918	407.686	-4.25817	0.644972	-6.60211	0	4.8e-09
Gh_A05G1148	OM31	WT	617.968	38.2209	328.094	4.01042	0.607532	6.60116	0	4.9e-09
Gh_A06G1851	OM31	WT	81.5428	1636.88	859.213	-4.32797	0.65568	-6.60073	0	4.9e-09
Gh_A03G2127	OM31	WT	11438.3	1209.18	6323.74	3.24207	0.491636	6.59447	0	5.1e-09
Gh_A09G1933	OM31	WT	2370.78	689.698	1530.24	1.78096	0.270292	6.58904	0	5.2e-09
Gh_A09G0596	OM31	WT	1958.33	389.046	1173.69	2.33257	0.354081	6.58767	0	5.3e-09
Gh_A02G1198	OM31	WT	119.872	2012.72	1066.29	-4.071	0.61831	-6.58407	0	5.4e-09
Gh_A02G1482	OM31	WT	17.6743	531.682	274.678	-4.91439	0.746689	-6.58157	0	5.4e-09
Gh_A11G3221	OM31	WT	2261.11	810.842	1535.98	1.47972	0.224849	6.58096	0	5.5e-09
Gh_A12G0151	OM31	WT	1308.88	3464.03	2386.46	-1.40408	0.213393	-6.57976	0	5.5e-09
Gh_D11G0390	OM31	WT	716.457	2181.36	1448.91	-1.60669	0.244302	-6.57664	0	5.6e-09
Gh_D05G3879	OM31	WT	514.959	1555.04	1035	-1.59453	0.24252	-6.57485	0	5.6e-09
Gh_D13G2340	OM31	WT	9176.1	234.855	4705.48	5.28908	0.804891	6.57118	0	5.8e-09
Gh_D05G1062	OM31	WT	1782.06	433.165	1107.61	2.04098	0.3107	6.56899	1e-10	5.8e-09
Gh_A13G1131	OM31	WT	10.4698	666.9	338.685	-5.99244	0.912881	-6.56432	1e-10	6e-09
Gh_D06G1711	OM31	WT	3.77066	639.056	321.413	-7.44839	1.13501	-6.56243	1e-10	6e-09
Gh_A06G1500	OM31	WT	243.735	1057.29	650.512	-2.11648	0.322533	-6.56206	1e-10	6e-09
Gh_A07G0033	OM31	WT	2799.32	1050.05	1924.69	1.41474	0.215696	6.55897	1e-10	6.1e-09
Gh_D03G1145	OM31	WT	587.484	4912.63	2750.06	-3.06388	0.467218	-6.5577	1e-10	6.2e-09
Gh_D13G1425	OM31	WT	50.6712	1147.71	599.193	-4.49984	0.686457	-6.55517	1e-10	6.3e-09
Gh_D01G1125	OM31	WT	11.0983	404.732	207.915	-5.18962	0.792	-6.55255	1e-10	6.4e-09
Gh_D05G0114	OM31	WT	1197.08	283.332	740.205	2.07973	0.31759	6.54846	1e-10	6.5e-09
Gh_A09G1451	OM31	WT	0	327.714	163.857	-10.5732	1.61474	-6.54792	1e-10	6.5e-09
Gh_A03G0396	OM31	WT	454.679	4560.6	2507.64	-3.32674	0.508367	-6.54397	1e-10	6.7e-09
Gh_A11G0395	OM31	WT	1548.23	149.274	848.75	3.37571	0.515941	6.54283	1e-10	6.7e-09
Gh_A10G1646	OM31	WT	665.243	114.684	389.963	2.53788	0.387899	6.54264	1e-10	6.7e-09
Gh_D07G0563	OM31	WT	342.059	0	171.03	11.1271	1.70071	6.54261	1e-10	6.7e-09
Gh_D11G3366	OM31	WT	0	427.237	213.618	-10.9558	1.67662	-6.53445	1e-10	7e-09
Gh_D08G2019	OM31	WT	35.018	1334.28	684.648	-5.25697	0.805254	-6.52834	1e-10	7.3e-09
Gh_A11G0655	OM31	WT	0	615.666	307.833	-11.4828	1.75975	-6.52526	1e-10	7.4e-09
Gh_A09G0212	OM31	WT	250.551	0	125.275	10.6778	1.63708	6.52247	1e-10	7.6e-09
Gh_D11G1150	OM31	WT	150.108	1584.26	867.183	-3.401	0.521739	-6.51858	1e-10	7.7e-09
Gh_A10G0762	OM31	WT	59.2621	424.089	241.675	-2.84083	0.435883	-6.51741	1e-10	7.8e-09
Gh_A03G0271	OM31	WT	1163.6	97.4842	630.542	3.57972	0.549659	6.51262	1e-10	8e-09
Gh_D09G0981	OM31	WT	2381.12	844.06	1612.59	1.49624	0.229842	6.50986	1e-10	8.1e-09
Gh_D10G2127	OM31	WT	7278.44	1310.75	4294.6	2.47356	0.380091	6.50783	1e-10	8.2e-09
Gh_A05G1717	OM31	WT	352.439	0	176.219	11.1702	1.71736	6.50425	1e-10	8.4e-09
Gh_D13G0094	OM31	WT	0	402.057	201.028	-10.8682	1.67254	-6.49801	1e-10	8.7e-09
Gh_D06G0887	OM31	WT	0	280.943	140.471	-10.3508	1.59631	-6.48422	1e-10	9.5e-09
Gh_D07G1809	OM31	WT	0	593.349	296.675	-11.4291	1.76279	-6.48351	1e-10	9.5e-09
Gh_A05G3949	OM31	WT	1592.18	17654	9623.09	-3.47117	0.535622	-6.48063	1e-10	9.7e-09
Gh_A05G0507	OM31	WT	0	322.273	161.136	-10.549	1.62861	-6.47731	1e-10	9.9e-09
Gh_A07G0759	OM31	WT	43.052	595.12	319.086	-3.78884	0.585565	-6.47039	1e-10	1.03e-08
Gh_A13G1990	OM31	WT	215.279	3474.04	1844.66	-4.013	0.620313	-6.46931	1e-10	1.04e-08
Gh_D01G1077	OM31	WT	687.671	104.415	396.043	2.71804	0.42036	6.46597	1e-10	1.06e-08
Gh_D03G1156	OM31	WT	383.33	0	191.665	11.2914	1.74707	6.46305	1e-10	1.07e-08
Gh_A08G1541	OM31	WT	1133.07	38.4355	585.753	4.88747	0.75635	6.46191	1e-10	1.08e-08
Gh_D09G0757	OM31	WT	391.038	1262.54	826.788	-1.69123	0.262187	-6.4505	1e-10	1.16e-08
Gh_D12G2593	OM31	WT	6582.52	1298.78	3940.65	2.34182	0.36332	6.44563	1e-10	1.2e-08
Gh_A11G2960	OM31	WT	2201.56	712.802	1457.18	1.62697	0.252463	6.44439	1e-10	1.2e-08
Gh_A03G1387	OM31	WT	49.7575	603.661	326.709	-3.60429	0.559801	-6.43852	1e-10	1.24e-08
Gh_D03G0451	OM31	WT	37.4023	1055.99	546.698	-4.82233	0.748999	-6.43836	1e-10	1.24e-08
Gh_A07G0876	OM31	WT	165.735	2843.17	1504.45	-4.10157	0.637075	-6.43814	1e-10	1.24e-08
Gh_A05G0929	OM31	WT	28.5652	578.591	303.578	-4.34548	0.675077	-6.43702	1e-10	1.24e-08
Gh_A12G1098	OM31	WT	22200.9	3728.14	12964.5	2.57418	0.399907	6.43694	1e-10	1.24e-08
Gh_D04G1585	OM31	WT	534.324	1764.24	1149.28	-1.72384	0.26788	-6.43512	1e-10	1.26e-08
Gh_A10G2145	OM31	WT	507.868	0	253.934	11.6971	1.81783	6.43468	1e-10	1.26e-08
Gh_D13G2036	OM31	WT	0	529.004	264.502	-11.264	1.75112	-6.43244	1e-10	1.27e-08
Gh_D12G2433	OM31	WT	347.327	0	173.663	11.1491	1.73347	6.43168	1e-10	1.28e-08
Gh_A09G0183	OM31	WT	293.325	0	146.662	10.9053	1.69623	6.42917	1e-10	1.29e-08
Gh_D07G0449	OM31	WT	75.0184	2299.67	1187.35	-4.94031	0.768471	-6.42876	1e-10	1.29e-08
Gh_A03G1058	OM31	WT	1012.93	69.4648	541.198	3.87002	0.601999	6.42861	1e-10	1.29e-08
Gh_A02G0300	OM31	WT	12011.6	3205.29	7608.43	1.90596	0.296583	6.4264	1e-10	1.3e-08
Gh_D01G0732	OM31	WT	34.7202	974.911	504.816	-4.81316	0.748974	-6.42634	1e-10	1.3e-08
Gh_D10G0463	OM31	WT	1679.89	205.029	942.459	3.03501	0.472575	6.42228	1e-10	1.33e-08
Gh_A06G1013	OM31	WT	985.038	2700.63	1842.84	-1.45529	0.226771	-6.41742	1e-10	1.37e-08
Gh_D03G1013	OM31	WT	55.9514	1121.59	588.769	-4.32534	0.674007	-6.41736	1e-10	1.37e-08
Gh_D07G1584	OM31	WT	393.625	0	196.813	11.3296	1.76585	6.41595	1e-10	1.38e-08
Gh_A10G2041	OM31	WT	0	384.42	192.21	-10.8028	1.68561	-6.40883	1e-10	1.44e-08
Gh_A12G2173	OM31	WT	1129.75	42.8317	586.29	4.72655	0.738062	6.404	2e-10	1.49e-08
Gh_A08G1952	OM31	WT	44.5552	517.027	280.791	-3.53171	0.552083	-6.39707	2e-10	1.55e-08
Gh_D07G0941	OM31	WT	1262.54	289.168	775.852	2.12604	0.332591	6.39235	2e-10	1.59e-08
Gh_D09G1976	OM31	WT	0	262.858	131.429	-10.2548	1.60445	-6.39148	2e-10	1.6e-08
Gh_A09G1374	OM31	WT	5110.09	612.193	2861.14	3.06171	0.479229	6.38882	2e-10	1.62e-08
Gh_D12G1850	OM31	WT	2674.45	99.4885	1386.97	4.75055	0.744202	6.38342	2e-10	1.68e-08
Gh_A08G1671	OM31	WT	38.7887	1562.58	800.686	-5.33696	0.836134	-6.3829	2e-10	1.68e-08
Gh_A01G1638	OM31	WT	1420.51	443.196	931.855	1.68048	0.263464	6.37842	2e-10	1.72e-08
Gh_A05G1121	OM31	WT	93.6906	589.031	341.361	-2.65458	0.416502	-6.37352	2e-10	1.78e-08
Gh_A08G1966	OM31	WT	12.5625	538.993	275.778	-5.41608	0.849842	-6.37304	2e-10	1.78e-08
Gh_D07G1092	OM31	WT	2694.92	849.49	1772.21	1.66542	0.261339	6.37264	2e-10	1.78e-08
Gh_A12G0040	OM31	WT	439.888	1654.31	1047.1	-1.91186	0.300124	-6.37022	2e-10	1.8e-08
Gh_A02G1565	OM31	WT	2862.09	1137.07	1999.58	1.33162	0.209046	6.37	2e-10	1.8e-08
Gh_D10G1622	OM31	WT	0	282.661	141.331	-10.3592	1.62703	-6.36696	2e-10	1.83e-08
Gh_A01G0863	OM31	WT	0	304.665	152.333	-10.468	1.64417	-6.36675	2e-10	1.83e-08
Gh_A09G2037	OM31	WT	0	269.729	134.864	-10.2917	1.61672	-6.36582	2e-10	1.83e-08
Gh_D05G1461	OM31	WT	961.675	2714.97	1838.32	-1.49764	0.235416	-6.36167	2e-10	1.88e-08
Gh_D08G1842	OM31	WT	890.332	57.4065	473.869	3.95954	0.622829	6.35735	2e-10	1.93e-08
Gh_A09G1855	OM31	WT	31.1569	446.046	238.602	-3.83691	0.603601	-6.3567	2e-10	1.93e-08
Gh_A05G2140	OM31	WT	0	394.441	197.22	-10.8406	1.70617	-6.35375	2e-10	1.97e-08
Gh_A07G0178	OM31	WT	224.576	0	112.288	10.5193	1.65577	6.35313	2e-10	1.97e-08
Gh_A09G1837	OM31	WT	181.421	771.491	476.456	-2.08762	0.328777	-6.34966	2e-10	2e-08
Gh_D13G1474	OM31	WT	0	268.28	134.14	-10.284	1.61964	-6.34954	2e-10	2e-08
Gh_A11G1953	OM31	WT	0	428.323	214.161	-10.9594	1.72639	-6.34818	2e-10	2.02e-08
Gh_D07G0354	OM31	WT	4124.8	1454.62	2789.71	1.5039	0.23698	6.34611	2e-10	2.04e-08
Gh_A13G2243	OM31	WT	437.556	1552.89	995.224	-1.827	0.288117	-6.3412	2e-10	2.1e-08
Gh_D08G1494	OM31	WT	0	282.211	141.106	-10.3575	1.63409	-6.33839	2e-10	2.13e-08
Gh_D13G2029	OM31	WT	7545.38	2430.9	4988.14	1.63413	0.257831	6.33796	2e-10	2.13e-08
Gh_D08G1915	OM31	WT	3346.88	971.4	2159.14	1.78499	0.281639	6.33788	2e-10	2.13e-08
Gh_A10G1417	OM31	WT	422.875	1526.77	974.822	-1.85255	0.292566	-6.33209	2e-10	2.21e-08
Gh_A06G0284	OM31	WT	1903.96	490.209	1197.09	1.95781	0.309252	6.33079	2e-10	2.22e-08
Gh_D13G0919	OM31	WT	1727	264.11	995.555	2.71033	0.428766	6.32124	3e-10	2.36e-08
Gh_A08G1106	OM31	WT	51.306	474.257	262.782	-3.21147	0.50817	-6.31969	3e-10	2.37e-08
Gh_A01G1656	OM31	WT	2839.37	7558.53	5198.95	-1.41269	0.223703	-6.31504	3e-10	2.44e-08
Gh_D02G1658	OM31	WT	21.905	566.881	294.393	-4.69798	0.744029	-6.31424	3e-10	2.45e-08
Gh_A01G0935	OM31	WT	214.69	0	107.345	10.4544	1.65664	6.31058	3e-10	2.5e-08
Gh_A06G1132	OM31	WT	1229.16	382.722	805.939	1.68343	0.266789	6.30997	3e-10	2.5e-08
Gh_A06G0877	OM31	WT	61.1863	533.495	297.341	-3.12438	0.495293	-6.30814	3e-10	2.53e-08
Gh_A13G1333	OM31	WT	2371.2	555.352	1463.28	2.0942	0.332015	6.30756	3e-10	2.53e-08
Gh_D10G2253	OM31	WT	97.4739	4002.77	2050.12	-5.36169	0.850063	-6.3074	3e-10	2.53e-08
Gh_A08G1083	OM31	WT	1048.6	3232.17	2140.38	-1.62444	0.257565	-6.30692	3e-10	2.53e-08
Gh_D12G1452	OM31	WT	323.833	1583.46	953.645	-2.28854	0.362943	-6.30551	3e-10	2.55e-08
Gh_D09G0930	OM31	WT	2116.63	5367.44	3742.03	-1.34263	0.212963	-6.30452	3e-10	2.56e-08
Gh_A13G0840	OM31	WT	2.51377	607.973	305.244	-7.96864	1.26441	-6.30224	3e-10	2.59e-08
Gh_D09G0320	OM31	WT	244.675	0	122.337	10.6437	1.68955	6.29974	3e-10	2.63e-08
Gh_D11G2720	OM31	WT	10.3856	479.58	244.983	-5.52531	0.877237	-6.29854	3e-10	2.64e-08
Gh_D06G0812	OM31	WT	2146.48	720.831	1433.65	1.57465	0.250036	6.29769	3e-10	2.65e-08
Gh_D09G0321	OM31	WT	0	382.592	191.296	-10.7966	1.71545	-6.29372	3e-10	2.71e-08
Gh_D04G0573	OM31	WT	659.787	1846.79	1253.29	-1.4852	0.236099	-6.29057	3e-10	2.76e-08
Gh_D09G2484	OM31	WT	149.299	700.813	425.056	-2.2303	0.354674	-6.2883	3e-10	2.79e-08
Gh_A07G0058	OM31	WT	321.353	2.12428	161.739	7.2588	1.15448	6.28751	3e-10	2.8e-08
Gh_A07G1551	OM31	WT	201.901	0	100.95	10.3661	1.65025	6.28154	3e-10	2.91e-08
Gh_A12G0630	OM31	WT	0	271.198	135.599	-10.3001	1.64036	-6.27916	3e-10	2.94e-08
Gh_D04G1687	OM31	WT	1952.06	422.677	1187.37	2.20825	0.351706	6.27869	3e-10	2.94e-08
Gh_D02G1814	OM31	WT	14.3637	524.015	269.189	-5.18461	0.825775	-6.27848	3e-10	2.94e-08
Gh_D02G1456	OM31	WT	8853.19	1212.15	5032.67	2.86895	0.457052	6.27708	3e-10	2.96e-08
Gh_D07G1216	OM31	WT	98.7898	1625.94	862.363	-4.04012	0.643649	-6.27691	3e-10	2.96e-08
Gh_A05G1608	OM31	WT	0	314.078	157.039	-10.5119	1.67616	-6.27143	4e-10	3.06e-08
Gh_A12G0175	OM31	WT	924.055	164.889	544.472	2.48708	0.396645	6.27029	4e-10	3.07e-08
Gh_D09G0142	OM31	WT	42.1772	834.94	438.558	-4.31042	0.687742	-6.2675	4e-10	3.12e-08
Gh_D01G0146	OM31	WT	1711.38	3993.94	2852.66	-1.22263	0.195168	-6.2645	4e-10	3.17e-08
Gh_A11G3156	OM31	WT	1793.29	487.176	1140.23	1.88036	0.300165	6.26444	4e-10	3.17e-08
Gh_A05G1718	OM31	WT	2430.89	362.056	1396.47	2.74792	0.438708	6.26366	4e-10	3.18e-08
Gh_A11G1456	OM31	WT	912.987	2376.85	1644.92	-1.38039	0.220425	-6.26238	4e-10	3.2e-08
Gh_D06G0744	OM31	WT	216.244	0	108.122	10.4647	1.67241	6.25729	4e-10	3.3e-08
Gh_D02G1681	OM31	WT	227.433	0	113.717	10.5374	1.6875	6.2444	4e-10	3.57e-08
Gh_D10G1162	OM31	WT	502.869	1625.25	1064.06	-1.69302	0.271199	-6.24273	4e-10	3.6e-08
Gh_A10G0368	OM31	WT	198.946	1429.14	814.044	-2.84611	0.456065	-6.24058	4e-10	3.64e-08
Gh_A12G1793	OM31	WT	296.83	0	148.415	10.9225	1.75058	6.23933	4e-10	3.66e-08
Gh_A10G0472	OM31	WT	34.2538	953.417	493.836	-4.79543	0.768617	-6.23904	4e-10	3.66e-08
Gh_A01G1607	OM31	WT	448.869	41.0603	244.965	3.4531	0.553615	6.23736	4e-10	3.7e-08
Gh_D10G1521	OM31	WT	283.456	19.8797	151.668	3.83972	0.616578	6.22747	5e-10	3.93e-08
Gh_A08G2531	OM31	WT	109.648	1354.19	731.92	-3.62765	0.582947	-6.22295	5e-10	4.03e-08
Gh_D04G1127	OM31	WT	328.135	42.9008	185.518	2.93406	0.471973	6.21657	5e-10	4.19e-08
Gh_A10G1131	OM31	WT	3765.77	8574.43	6170.1	-1.18718	0.191041	-6.21428	5e-10	4.24e-08
Gh_D02G1928	OM31	WT	2283.85	775.421	1529.64	1.55858	0.250839	6.21346	5e-10	4.26e-08
Gh_D04G0117	OM31	WT	0	352.402	176.201	-10.678	1.71866	-6.21298	5e-10	4.26e-08
Gh_A11G2651	OM31	WT	157.812	757.576	457.694	-2.26464	0.364591	-6.21144	5e-10	4.29e-08
Gh_D05G1325	OM31	WT	444.832	34.1938	239.513	3.69588	0.595215	6.20933	5e-10	4.34e-08
Gh_A09G1797	OM31	WT	323.346	1856.46	1089.9	-2.52256	0.40634	-6.208	5e-10	4.37e-08
Gh_D02G0086	OM31	WT	56.2883	1014.82	535.556	-4.17318	0.672615	-6.20442	5e-10	4.46e-08
Gh_D13G1325	OM31	WT	208.496	2061.8	1135.15	-3.30684	0.533053	-6.20359	6e-10	4.47e-08
Gh_A09G0776	OM31	WT	316.013	24.9632	170.488	3.66795	0.591323	6.20296	6e-10	4.47e-08
Gh_A13G0548	OM31	WT	0	240.298	120.149	-10.1255	1.63237	-6.20292	6e-10	4.47e-08
Gh_A09G1777	OM31	WT	68.0603	502.341	285.201	-2.88693	0.465923	-6.19615	6e-10	4.65e-08
Gh_D08G1232	OM31	WT	281.339	0	140.67	10.8452	1.75031	6.19612	6e-10	4.65e-08
Gh_D09G1547	OM31	WT	856.075	4401.28	2628.68	-2.36268	0.38191	-6.18647	6e-10	4.94e-08
Gh_A08G1267	OM31	WT	3118.71	8755.8	5937.25	-1.48928	0.240975	-6.1802	6e-10	5.13e-08
Gh_D12G0957	OM31	WT	556.949	1651.13	1104.04	-1.56744	0.253826	-6.17526	7e-10	5.28e-08
Gh_D10G2052	OM31	WT	0	380.133	190.067	-10.7873	1.74708	-6.17445	7e-10	5.29e-08
Gh_D12G1737	OM31	WT	171.722	1220.2	695.959	-2.83057	0.458669	-6.17128	7e-10	5.39e-08
Gh_D11G0693	OM31	WT	0	328.438	164.219	-10.5764	1.71458	-6.16852	7e-10	5.47e-08
Gh_A07G1900	OM31	WT	79.1648	2367.42	1223.29	-4.90429	0.795303	-6.16656	7e-10	5.52e-08
Gh_A05G0653	OM31	WT	0	289.682	144.841	-10.3953	1.6858	-6.16638	7e-10	5.52e-08
Gh_D07G1852	OM31	WT	1570.72	3880.17	2725.44	-1.30483	0.211637	-6.16541	7e-10	5.55e-08
Gh_D05G3607	OM31	WT	24411.6	5534.23	14972.9	2.1412	0.347384	6.16378	7e-10	5.59e-08
Gh_A06G1287	OM31	WT	0	226.807	113.404	-10.042	1.62926	-6.16353	7e-10	5.59e-08
Gh_D11G1550	OM31	WT	0	226.147	113.074	-10.0376	1.629	-6.16186	7e-10	5.64e-08
Gh_D07G1529	OM31	WT	68.7603	582.324	325.542	-3.0789	0.500217	-6.15512	8e-10	5.87e-08
Gh_D12G1294	OM31	WT	7628.27	2816.73	5222.5	1.4375	0.23356	6.15473	8e-10	5.87e-08
Gh_D05G3861	OM31	WT	0	521.531	260.765	-11.2434	1.82843	-6.14922	8e-10	6.07e-08
Gh_D10G0498	OM31	WT	97.9402	3576.68	1837.31	-5.19295	0.844945	-6.14591	8e-10	6.18e-08
Gh_A04G1211	OM31	WT	733.588	170.489	452.038	2.10587	0.34272	6.14457	8e-10	6.22e-08
Gh_D10G1996	OM31	WT	13614.1	46281.5	29947.8	-1.76536	0.28733	-6.14402	8e-10	6.23e-08
Gh_A10G0473	OM31	WT	15.2447	441.869	228.557	-4.85937	0.791493	-6.13949	8e-10	6.4e-08
Gh_A05G3097	OM31	WT	0	264.184	132.092	-10.2623	1.67235	-6.13648	8e-10	6.51e-08
Gh_A02G1086	OM31	WT	4494.81	1635.63	3065.22	1.45866	0.23784	6.13293	9e-10	6.64e-08
Gh_A08G0573	OM31	WT	0	221.087	110.543	-10.0051	1.63152	-6.13236	9e-10	6.65e-08
Gh_D13G2360	OM31	WT	0	223.945	111.972	-10.0237	1.63619	-6.12628	9e-10	6.89e-08
Gh_A02G1212	OM31	WT	1661.73	189.43	925.579	3.13443	0.511738	6.12506	9e-10	6.93e-08
Gh_A06G1972	OM31	WT	0	618.083	309.041	-11.4884	1.87641	-6.12256	9e-10	7.03e-08
Gh_A09G1424	OM31	WT	416.805	25.7128	221.259	4.02614	0.65768	6.12174	9e-10	7.05e-08
Gh_A11G0127	OM31	WT	393.26	1227.78	810.518	-1.64292	0.268428	-6.12052	9e-10	7.09e-08
Gh_D06G1590	OM31	WT	391.222	0	195.611	11.3207	1.84988	6.11969	9e-10	7.11e-08
Gh_D12G2503	OM31	WT	0	219.258	109.629	-9.99307	1.63299	-6.11951	9e-10	7.11e-08
Gh_D04G0157	OM31	WT	203.138	0	101.569	10.3745	1.69579	6.11779	9e-10	7.17e-08
Gh_A11G1206	OM31	WT	0	237.966	118.983	-10.1109	1.65297	-6.11682	1e-09	7.2e-08
Gh_D06G1118	OM31	WT	262.841	1512.34	887.592	-2.52485	0.412883	-6.11517	1e-09	7.26e-08
Gh_A05G2744	OM31	WT	918.739	3430.6	2174.67	-1.90126	0.311051	-6.11237	1e-09	7.37e-08
Gh_D07G0658	OM31	WT	3.60223	602.615	303.109	-7.40204	1.2115	-6.10981	1e-09	7.48e-08
Gh_D07G2410	OM31	WT	2030.06	437.923	1233.99	2.2131	0.362395	6.10688	1e-09	7.6e-08
Gh_D02G2103	OM31	WT	45.9479	1345.09	695.519	-4.87432	0.798308	-6.10582	1e-09	7.64e-08
Gh_A11G1600	OM31	WT	0	366.001	183.001	-10.7326	1.75814	-6.10453	1e-09	7.68e-08
Gh_A05G3306	OM31	WT	842.737	214.924	528.83	1.97119	0.323107	6.10073	1.1e-09	7.85e-08
Gh_D03G0023	OM31	WT	35.1802	683.664	359.422	-4.28177	0.702224	-6.09744	1.1e-09	8e-08
Gh_A08G2116	OM31	WT	397.64	1276.08	836.859	-1.68168	0.275845	-6.09648	1.1e-09	8.02e-08
Gh_D05G2909	OM31	WT	5235.74	920.666	3078.2	2.50793	0.411375	6.09646	1.1e-09	8.02e-08
Gh_A05G0702	OM31	WT	1133.07	4322.61	2727.84	-1.9321	0.317052	-6.09397	1.1e-09	8.13e-08
Gh_A08G2114	OM31	WT	40.493	1114.22	577.357	-4.77935	0.784507	-6.09217	1.1e-09	8.2e-08
Gh_D06G1027	OM31	WT	74.1699	673.469	373.82	-3.18328	0.522965	-6.08697	1.2e-09	8.46e-08
Gh_D09G0653	OM31	WT	36.6055	607.01	321.808	-4.05438	0.666342	-6.08454	1.2e-09	8.57e-08
Gh_D07G0131	OM31	WT	3555.41	8652.89	6104.15	-1.28324	0.210966	-6.08272	1.2e-09	8.65e-08
Gh_D01G0094	OM31	WT	332.614	0	166.307	11.0866	1.82319	6.08089	1.2e-09	8.74e-08
Gh_A09G2417	OM31	WT	1513.11	4637.56	3075.33	-1.61617	0.265893	-6.07828	1.2e-09	8.86e-08
Gh_A03G0632	OM31	WT	0	225.845	112.923	-10.0355	1.65128	-6.07743	1.2e-09	8.89e-08
Gh_A09G1910	OM31	WT	1071.87	274.967	673.418	1.9633	0.323406	6.07072	1.3e-09	9.25e-08
Gh_A09G0213	OM31	WT	515.931	1554.4	1035.16	-1.5914	0.262181	-6.06984	1.3e-09	9.29e-08
Gh_A01G0848	OM31	WT	12.731	328	170.365	-4.6846	0.771928	-6.0687	1.3e-09	9.33e-08
Gh_D06G0145	OM31	WT	0	389.62	194.81	-10.8228	1.78381	-6.06726	1.3e-09	9.39e-08
Gh_A05G3095	OM31	WT	0	218.132	109.066	-9.98546	1.64581	-6.0672	1.3e-09	9.39e-08
Gh_D06G0163	OM31	WT	2286.75	893.906	1590.33	1.35531	0.223561	6.0624	1.3e-09	9.65e-08
Gh_D04G0331	OM31	WT	1393.9	461.219	927.56	1.5958	0.263319	6.06032	1.4e-09	9.76e-08
Gh_A06G0399	OM31	WT	0	290.489	145.245	-10.3993	1.71719	-6.05601	1.4e-09	1.001e-07
Gh_A07G0035	OM31	WT	1017.76	216.55	617.154	2.23136	0.368533	6.0547	1.4e-09	1.007e-07
Gh_D10G2341	OM31	WT	0	209.84	104.92	-9.92972	1.64095	-6.0512	1.4e-09	1.027e-07
Gh_A03G0267	OM31	WT	247	23.6116	135.306	3.38727	0.56005	6.04815	1.5e-09	1.045e-07
Gh_A05G1961	OM31	WT	3122.16	1193.7	2157.93	1.38731	0.22963	6.0415	1.5e-09	1.087e-07
Gh_A03G2141	OM31	WT	0	254.351	127.176	-10.2069	1.68979	-6.04032	1.5e-09	1.092e-07
Gh_A06G1037	OM31	WT	6234.07	2369.84	4301.95	1.39543	0.231053	6.03942	1.5e-09	1.097e-07
Gh_D11G1278	OM31	WT	0	269.251	134.626	-10.2898	1.70406	-6.0384	1.6e-09	1.101e-07
Gh_A09G1830	OM31	WT	3500.33	1207.48	2353.9	1.53583	0.254467	6.03546	1.6e-09	1.12e-07
Gh_A04G0235	OM31	WT	18544	3737.18	11140.6	2.31105	0.383001	6.03406	1.6e-09	1.127e-07
Gh_D04G0626	OM31	WT	503.197	7.52609	255.361	6.04998	1.00295	6.03219	1.6e-09	1.138e-07
Gh_D03G1267	OM31	WT	347.144	2993.58	1670.36	-3.10839	0.515441	-6.03055	1.6e-09	1.148e-07
Gh_A10G0796	OM31	WT	1042.86	3273.54	2158.2	-1.64995	0.273632	-6.0298	1.6e-09	1.151e-07
Gh_D05G1165	OM31	WT	2591.43	8292.71	5442.07	-1.67823	0.278416	-6.02778	1.7e-09	1.162e-07
Gh_D04G0393	OM31	WT	0	280.373	140.186	-10.3482	1.71679	-6.02762	1.7e-09	1.162e-07
Gh_D11G1471	OM31	WT	239.304	4.86209	122.083	5.61083	0.93106	6.02628	1.7e-09	1.17e-07
Gh_D13G0296	OM31	WT	0	245.496	122.748	-10.1565	1.68632	-6.02288	1.7e-09	1.192e-07
Gh_A13G0050	OM31	WT	836.985	208.205	522.595	2.00695	0.333276	6.02188	1.7e-09	1.198e-07
Gh_D09G0190	OM31	WT	175.344	3.57276	89.4584	5.59019	0.928737	6.01913	1.8e-09	1.216e-07
Gh_D03G1490	OM31	WT	222.025	1429.79	825.907	-2.68562	0.446228	-6.01849	1.8e-09	1.216e-07
Gh_D03G0401	OM31	WT	1894.48	313.167	1103.82	2.59793	0.43166	6.01846	1.8e-09	1.216e-07
Gh_A03G0623	OM31	WT	204.168	761.269	482.718	-1.89913	0.31564	-6.01675	1.8e-09	1.227e-07
Gh_D05G0088	OM31	WT	36.8129	974.953	505.883	-4.72754	0.78603	-6.01445	1.8e-09	1.242e-07
Gh_A07G0151	OM31	WT	359.527	0	179.764	11.1989	1.86271	6.01213	1.8e-09	1.258e-07
Gh_A06G1910	OM31	WT	3920.66	1042	2481.33	1.91208	0.318123	6.0105	1.8e-09	1.268e-07
Gh_D05G1910	OM31	WT	1882.77	481.546	1182.16	1.96766	0.327396	6.01003	1.9e-09	1.27e-07
Gh_A13G0516	OM31	WT	603.609	1961.4	1282.5	-1.70021	0.282918	-6.00953	1.9e-09	1.27e-07
Gh_A09G1592	OM31	WT	3701.89	1523.07	2612.48	1.2812	0.213198	6.00943	1.9e-09	1.27e-07
Gh_A13G0058	OM31	WT	599.676	2891.47	1745.57	-2.27013	0.378079	-6.00439	1.9e-09	1.308e-07
Gh_A11G0497	OM31	WT	8.92136	289.461	149.191	-5.02963	0.837863	-6.00292	1.9e-09	1.317e-07
Gh_A09G2110	OM31	WT	1.88533	254.01	127.948	-7.14291	1.19041	-6.00038	2e-09	1.335e-07
Gh_A08G2253	OM31	WT	188.483	0	94.2417	10.2672	1.71186	5.99772	2e-09	1.355e-07
Gh_D07G2178	OM31	WT	153.464	2054.44	1103.95	-3.74401	0.624702	-5.99328	2.1e-09	1.389e-07
Gh_D05G1991	OM31	WT	12.4394	336.066	174.252	-4.76222	0.794616	-5.99311	2.1e-09	1.389e-07
Gh_A07G1043	OM31	WT	60.8947	455.581	258.238	-2.90458	0.48483	-5.99092	2.1e-09	1.405e-07
Gh_A11G2852	OM31	WT	8.92136	337.106	173.014	-5.24872	0.878246	-5.97636	2.3e-09	1.534e-07
Gh_Sca005495G02	OM31	WT	369.308	2055.24	1212.27	-2.47685	0.414811	-5.97103	2.4e-09	1.582e-07
Gh_D03G1701	OM31	WT	0	215.198	107.599	-9.96641	1.66984	-5.96848	2.4e-09	1.604e-07
Gh_A01G1715	OM31	WT	2887.07	491.937	1689.5	2.5538	0.428292	5.96275	2.5e-09	1.659e-07
Gh_D04G1330	OM31	WT	9966.57	2915.92	6441.24	1.77322	0.297447	5.96146	2.5e-09	1.669e-07
Gh_D13G0513	OM31	WT	216.684	2667.45	1442.07	-3.62319	0.608301	-5.95625	2.6e-09	1.72e-07
Gh_D11G3083	OM31	WT	4731.3	1769.17	3250.23	1.41933	0.23832	5.95557	2.6e-09	1.724e-07
Gh_D10G0107	OM31	WT	78.9059	496.732	287.819	-2.65648	0.446083	-5.95514	2.6e-09	1.726e-07
Gh_A11G0028	OM31	WT	366.639	1378.93	872.787	-1.91014	0.320774	-5.95479	2.6e-09	1.726e-07
Gh_D12G1541	OM31	WT	0	208.115	104.058	-9.91809	1.66566	-5.95447	2.6e-09	1.727e-07
Gh_D05G1758	OM31	WT	898.091	29.6547	463.873	4.92507	0.827898	5.94889	2.7e-09	1.783e-07
Gh_A03G1043	OM31	WT	0	295.937	147.969	-10.4261	1.75295	-5.94775	2.7e-09	1.793e-07
Gh_A13G2000	OM31	WT	122.12	1733.2	927.66	-3.82702	0.643517	-5.94704	2.7e-09	1.797e-07
Gh_A02G0589	OM31	WT	270.538	1004.73	637.632	-1.89249	0.318251	-5.94655	2.7e-09	1.798e-07
Gh_D06G0428	OM31	WT	0	272.637	136.318	-10.3078	1.73346	-5.94637	2.7e-09	1.798e-07
Gh_D11G0246	OM31	WT	6597	871.441	3734.22	2.92075	0.491212	5.94601	2.7e-09	1.799e-07
Gh_D02G1608	OM31	WT	1847.23	4376.62	3111.92	-1.24451	0.209456	-5.94162	2.8e-09	1.845e-07
Gh_A12G1169	OM31	WT	100.39	1790.16	945.276	-4.157	0.700032	-5.9383	2.9e-09	1.879e-07
Gh_A06G1038	OM31	WT	789.093	220.496	504.795	1.83919	0.309953	5.93378	3e-09	1.929e-07
Gh_D08G0021	OM31	WT	40.1561	1004.71	522.432	-4.64093	0.782281	-5.93256	3e-09	1.94e-07
Gh_D11G0037	OM31	WT	944.471	6.46971	475.47	7.16866	1.2092	5.92841	3.1e-09	1.986e-07
Gh_D12G2015	OM31	WT	5706.23	1554.36	3630.3	1.87645	0.316536	5.92808	3.1e-09	1.987e-07
Gh_A09G2067	OM31	WT	1520.92	110.832	815.875	3.78022	0.637858	5.92643	3.1e-09	2.003e-07
Gh_D13G1583	OM31	WT	209.702	0	104.851	10.4212	1.75918	5.92391	3.1e-09	2.031e-07
Gh_A13G0016	OM31	WT	9.46559	279.736	144.601	-4.89226	0.825961	-5.92311	3.2e-09	2.037e-07
Gh_D11G0766	OM31	WT	584.145	2436.34	1510.24	-2.06108	0.348014	-5.9224	3.2e-09	2.042e-07
Gh_D12G1633	OM31	WT	930.134	123.34	526.737	2.91589	0.492457	5.92111	3.2e-09	2.053e-07
Gh_D05G0578	OM31	WT	493.721	1410.09	951.907	-1.51405	0.255708	-5.92102	3.2e-09	2.053e-07
Gh_D10G1221	OM31	WT	162.036	0	81.0181	10.0487	1.69746	5.91982	3.2e-09	2.064e-07
Gh_A07G1946	OM31	WT	855.955	227.153	541.554	1.91421	0.323413	5.91877	3.2e-09	2.074e-07
Gh_D12G1270	OM31	WT	0	303.486	151.743	-10.4624	1.76787	-5.91809	3.3e-09	2.079e-07
Gh_A11G0710	OM31	WT	4934.66	1187.09	3060.87	2.05589	0.347678	5.91322	3.4e-09	2.135e-07
Gh_D13G1859	OM31	WT	0	316.965	158.483	-10.5251	1.77994	-5.91318	3.4e-09	2.135e-07
Gh_A06G1308	OM31	WT	11903.7	4066.11	7984.92	1.54982	0.262125	5.91251	3.4e-09	2.14e-07
Gh_D11G1172	OM31	WT	1.08846	394.005	197.547	-8.43048	1.42595	-5.91219	3.4e-09	2.14e-07
Gh_D03G0805	OM31	WT	1500.87	431.746	966.307	1.79748	0.304341	5.90614	3.5e-09	2.217e-07
Gh_D10G0852	OM31	WT	493.019	0	246.51	11.6543	1.97431	5.90295	3.6e-09	2.256e-07
Gh_D03G0189	OM31	WT	173.063	0	86.5314	10.1433	1.71845	5.9026	3.6e-09	2.257e-07
Gh_A06G1461	OM31	WT	912.814	8.96304	460.889	6.66698	1.1308	5.89579	3.7e-09	2.348e-07
Gh_D04G0645	OM31	WT	743.992	2886.55	1815.27	-1.95648	0.331909	-5.89461	3.8e-09	2.361e-07
Gh_D12G1289	OM31	WT	123.131	2175.81	1149.47	-4.14371	0.703314	-5.89169	3.8e-09	2.396e-07
Gh_D13G1695	OM31	WT	608.47	95.4521	351.961	2.67192	0.453512	5.89162	3.8e-09	2.396e-07
Gh_D02G0798	OM31	WT	269.306	22.9358	146.121	3.54997	0.602639	5.8907	3.8e-09	2.406e-07
Gh_D04G0942	OM31	WT	0	256.591	128.295	-10.2203	1.73575	-5.88812	3.9e-09	2.44e-07
Gh_A07G1611	OM31	WT	0	522.434	261.217	-11.2455	1.91005	-5.88753	3.9e-09	2.444e-07
Gh_D13G1682	OM31	WT	231.684	811.133	521.408	-1.80822	0.30715	-5.88708	3.9e-09	2.447e-07
Gh_A04G0697	OM31	WT	313.223	0	156.611	11	1.86897	5.88559	4e-09	2.465e-07
Gh_D13G0305	OM31	WT	147.769	1296.32	722.046	-3.13489	0.532664	-5.88531	4e-09	2.465e-07
Gh_A10G0310	OM31	WT	13.2362	351.81	182.523	-4.74367	0.806413	-5.88242	4e-09	2.501e-07
Gh_D01G0386	OM31	WT	191.198	0	95.5991	10.2879	1.74894	5.88239	4e-09	2.501e-07
Gh_A12G1396	OM31	WT	68.8898	1152.66	610.773	-4.06396	0.691089	-5.88052	4.1e-09	2.525e-07
Gh_D06G0396	OM31	WT	259.277	954.493	606.885	-1.88032	0.319876	-5.87828	4.1e-09	2.555e-07
Gh_D12G0288	OM31	WT	748.381	45.0413	396.711	4.05952	0.690651	5.87781	4.2e-09	2.557e-07
Gh_A13G1656	OM31	WT	0	273.347	136.674	-10.3116	1.7544	-5.87754	4.2e-09	2.557e-07
Gh_A10G0948	OM31	WT	1714.2	31.8873	873.045	5.74851	0.978077	5.87736	4.2e-09	2.557e-07
Gh_D12G1114	OM31	WT	90.5094	629.872	360.191	-2.80145	0.476957	-5.87359	4.3e-09	2.612e-07
Gh_D08G0048	OM31	WT	118.051	1300.29	709.173	-3.46048	0.58922	-5.87298	4.3e-09	2.617e-07
Gh_A10G2346	OM31	WT	677.215	140.353	408.784	2.26898	0.386363	5.87266	4.3e-09	2.618e-07
Gh_A13G1572	OM31	WT	34.6812	503.25	268.965	-3.8647	0.658305	-5.87068	4.3e-09	2.645e-07
Gh_A11G0606	OM31	WT	0	298.022	149.011	-10.4362	1.77871	-5.86731	4.4e-09	2.692e-07
Gh_A07G0825	OM31	WT	159.406	786.455	472.93	-2.30444	0.392767	-5.8672	4.4e-09	2.692e-07
Gh_D08G2535	OM31	WT	152.907	974.566	563.737	-2.67286	0.455721	-5.86513	4.5e-09	2.722e-07
Gh_A07G0300	OM31	WT	934.368	226.851	580.61	2.04343	0.34857	5.86233	4.6e-09	2.764e-07
Gh_D12G0066	OM31	WT	222.634	0	111.317	10.5076	1.79271	5.86127	4.6e-09	2.777e-07
Gh_A03G0322	OM31	WT	4393.7	831.765	2612.73	2.40165	0.40977	5.86097	4.6e-09	2.778e-07
Gh_D13G1997	OM31	WT	151.119	1627.21	889.163	-3.4301	0.585294	-5.86047	4.6e-09	2.782e-07
Gh_D01G1742	OM31	WT	1.88533	417.503	209.694	-7.84876	1.34005	-5.85707	4.7e-09	2.834e-07
Gh_A01G1890	OM31	WT	162.502	1896.81	1029.66	-3.54573	0.6054	-5.85684	4.7e-09	2.834e-07
Gh_A11G0015	OM31	WT	1633.49	534.208	1083.85	1.61195	0.27542	5.8527	4.8e-09	2.899e-07
Gh_A13G1528	OM31	WT	0	244.952	122.476	-10.1533	1.73486	-5.85256	4.8e-09	2.899e-07
Gh_A05G1705	OM31	WT	120.935	898.517	509.726	-2.89066	0.494419	-5.84657	5e-09	3e-07
Gh_A05G1256	OM31	WT	47.4964	516.904	282.2	-3.44784	0.590231	-5.84151	5.2e-09	3.088e-07
Gh_D07G0099	OM31	WT	4.23067	193.307	98.7691	-5.53923	0.948477	-5.84013	5.2e-09	3.109e-07
Gh_D03G1211	OM31	WT	1.25689	360.06	180.658	-8.23453	1.41095	-5.83614	5.3e-09	3.179e-07
Gh_A07G1999	OM31	WT	146.721	2033.38	1090.05	-3.79094	0.650148	-5.83089	5.5e-09	3.276e-07
Gh_D06G1958	OM31	WT	672.998	1806.21	1239.61	-1.42403	0.244284	-5.82939	5.6e-09	3.3e-07
Gh_D08G1288	OM31	WT	3821.6	1605.76	2713.68	1.2511	0.214694	5.82734	5.6e-09	3.336e-07
Gh_D01G1001	OM31	WT	2223.47	645.559	1434.51	1.78462	0.306305	5.82628	5.7e-09	3.351e-07
Gh_A12G0623	OM31	WT	1166.8	302.889	734.844	1.94629	0.334294	5.82209	5.8e-09	3.431e-07
Gh_A10G1857	OM31	WT	1664.04	4193.58	2928.81	-1.33368	0.229155	-5.81998	5.9e-09	3.469e-07
Gh_D13G0496	OM31	WT	0	221.05	110.525	-10.0052	1.71939	-5.81904	5.9e-09	3.479e-07
Gh_A09G1551	OM31	WT	0	186.372	93.1859	-9.75884	1.67706	-5.81902	5.9e-09	3.479e-07
Gh_A01G0828	OM31	WT	0	210.235	105.117	-9.93282	1.70808	-5.8152	6.1e-09	3.553e-07
Gh_D07G0368	OM31	WT	2277.85	695.716	1486.78	1.71135	0.294477	5.8115	6.2e-09	3.627e-07
Gh_A05G0016	OM31	WT	832.118	2117.74	1474.93	-1.34766	0.231937	-5.81044	6.2e-09	3.644e-07
Gh_D09G1678	OM31	WT	1770.86	5287.75	3529.31	-1.5785	0.27172	-5.80928	6.3e-09	3.664e-07
Gh_D03G0125	OM31	WT	2107.39	530.859	1319.12	1.98959	0.342505	5.80894	6.3e-09	3.666e-07
Gh_A01G1202	OM31	WT	996.947	327.995	662.471	1.60375	0.276111	5.80836	6.3e-09	3.673e-07
Gh_A05G2701	OM31	WT	54.1503	438.082	246.116	-3.0162	0.51946	-5.80641	6.4e-09	3.708e-07
Gh_A03G0310	OM31	WT	239.51	2104.43	1171.97	-3.13538	0.540002	-5.80622	6.4e-09	3.708e-07
Gh_D05G2394	OM31	WT	0	236.21	118.105	-10.1009	1.73974	-5.806	6.4e-09	3.708e-07
Gh_D02G2157	OM31	WT	1598.47	4727.11	3162.79	-1.56458	0.269644	-5.80239	6.5e-09	3.783e-07
Gh_D04G1044	OM31	WT	41.672	360.867	201.27	-3.11639	0.537138	-5.80185	6.6e-09	3.789e-07
Gh_A04G1106	OM31	WT	202.329	0	101.165	10.3696	1.7882	5.79891	6.7e-09	3.851e-07
Gh_A11G1378	OM31	WT	570.923	1612.11	1091.52	-1.49798	0.258345	-5.79838	6.7e-09	3.857e-07
Gh_D02G1952	OM31	WT	1819.57	523.962	1171.77	1.7967	0.310007	5.79566	6.8e-09	3.914e-07
Gh_A02G1462	OM31	WT	149.973	0	74.9863	9.9371	1.71532	5.79313	6.9e-09	3.967e-07
Gh_A03G0325	OM31	WT	152.156	0	76.0779	9.95778	1.71934	5.79163	7e-09	3.997e-07
Gh_D12G0855	OM31	WT	241.817	853.508	547.662	-1.81987	0.314378	-5.78878	7.1e-09	4.059e-07
Gh_D11G0281	OM31	WT	915.197	262.936	589.067	1.80015	0.310992	5.78841	7.1e-09	4.062e-07
Gh_A09G1556	OM31	WT	0	188.199	94.0993	-9.77243	1.68846	-5.78777	7.1e-09	4.071e-07
Gh_A13G1632	OM31	WT	217.216	1619.42	918.318	-2.89982	0.50111	-5.78679	7.2e-09	4.089e-07
Gh_A08G0014	OM31	WT	108.307	1099.92	604.115	-3.34531	0.578161	-5.78612	7.2e-09	4.099e-07
Gh_D01G0665	OM31	WT	38484.9	18186.1	28335.5	1.08146	0.186959	5.78448	7.3e-09	4.133e-07
Gh_A01G1001	OM31	WT	1739.43	46.6144	893.021	5.22554	0.903476	5.78382	7.3e-09	4.143e-07
Gh_D13G1687	OM31	WT	150.219	0	75.1095	9.93963	1.71998	5.77894	7.5e-09	4.258e-07
Gh_D02G1827	OM31	WT	39.5403	663.122	351.331	-4.07262	0.704763	-5.77871	7.5e-09	4.258e-07
Gh_A08G2451	OM31	WT	3074.34	506.355	1790.35	2.60251	0.45038	5.77847	7.5e-09	4.258e-07
Gh_D02G0407	OM31	WT	948.717	2921.85	1935.28	-1.6233	0.281049	-5.77586	7.7e-09	4.318e-07
Gh_D09G1949	OM31	WT	1832.09	5136.09	3484.09	-1.48743	0.257781	-5.77013	7.9e-09	4.461e-07
Gh_A05G1127	OM31	WT	0	260.516	130.258	-10.2422	1.77612	-5.76662	8.1e-09	4.548e-07
Gh_A01G0064	OM31	WT	0	220.459	110.23	-10.0014	1.73476	-5.76528	8.2e-09	4.577e-07
Gh_A12G1395	OM31	WT	142.522	1150.93	646.728	-3.01428	0.523283	-5.76033	8.4e-09	4.706e-07
Gh_D04G1308	OM31	WT	1874.49	5520.27	3697.38	-1.55852	0.270708	-5.75721	8.6e-09	4.787e-07
Gh_A05G0814	OM31	WT	146.746	0	73.3731	9.90578	1.72138	5.75455	8.7e-09	4.85e-07
Gh_D03G1014	OM31	WT	2725.71	261.603	1493.66	3.38237	0.587795	5.75434	8.7e-09	4.85e-07
Gh_D07G2242	OM31	WT	2972.94	527.918	1750.43	2.49423	0.433458	5.75427	8.7e-09	4.85e-07
Gh_A09G0346	OM31	WT	0	176.489	88.2443	-9.68019	1.68423	-5.74754	9.1e-09	5.039e-07
Gh_A10G1517	OM31	WT	2206.74	289.101	1247.92	2.93332	0.510382	5.74731	9.1e-09	5.039e-07
Gh_D04G0635	OM31	WT	706.701	1970.26	1338.48	-1.47879	0.257408	-5.74491	9.2e-09	5.089e-07
Gh_A13G0407	OM31	WT	0	190.985	95.4924	-9.79425	1.70486	-5.74489	9.2e-09	5.089e-07
Gh_A09G2325	OM31	WT	50.4639	972.958	511.711	-4.26861	0.743029	-5.74488	9.2e-09	5.089e-07
Gh_A12G2681	OM31	WT	150.523	769.242	459.883	-2.3548	0.410106	-5.74192	9.4e-09	5.171e-07
Gh_D10G0413	OM31	WT	45.1447	350.645	197.895	-2.95494	0.51467	-5.74143	9.4e-09	5.179e-07
Gh_A07G2049	OM31	WT	2220.25	312.939	1266.59	2.8267	0.492451	5.74007	9.5e-09	5.209e-07
Gh_D03G0360	OM31	WT	100.565	1474.47	787.518	-3.87565	0.675206	-5.73995	9.5e-09	5.209e-07
Gh_A13G2048	OM31	WT	0	194.569	97.2845	-9.82109	1.7115	-5.73829	9.6e-09	5.253e-07
Gh_A08G0287	OM31	WT	1021.42	237.94	629.678	2.10079	0.366266	5.7357	9.7e-09	5.326e-07
Gh_A11G2329	OM31	WT	496.513	1868.48	1182.5	-1.9127	0.333562	-5.73417	9.8e-09	5.366e-07
Gh_D04G1517	OM31	WT	152.558	0	76.279	9.96209	1.73749	5.7336	9.8e-09	5.377e-07
Gh_A03G1224	OM31	WT	58.3873	1177.67	618.03	-4.33647	0.756381	-5.73317	9.9e-09	5.382e-07
Gh_A08G1685	OM31	WT	2101.39	266.375	1183.88	2.98105	0.520507	5.7272	1.02e-08	5.567e-07
Gh_A09G2418	OM31	WT	3699.82	293.714	1996.77	3.6555	0.638402	5.72601	1.03e-08	5.598e-07
Gh_D13G0464	OM31	WT	195.377	0	97.6887	10.3192	1.80255	5.72475	1.04e-08	5.632e-07
Gh_A06G1297	OM31	WT	29.8158	595.952	312.884	-4.31804	0.754334	-5.7243	1.04e-08	5.639e-07
Gh_A09G1874	OM31	WT	161.305	0	80.6523	10.0426	1.75457	5.72371	1.04e-08	5.65e-07
Gh_D10G1617	OM31	WT	3913.6	75.388	1994.49	5.70041	0.99616	5.72238	1.05e-08	5.685e-07
Gh_D11G1279	OM31	WT	73.5868	1065.54	569.564	-3.85716	0.674074	-5.72217	1.05e-08	5.685e-07
Gh_A12G1555	OM31	WT	4086.81	1303.37	2695.09	1.649	0.288198	5.72175	1.05e-08	5.691e-07
Gh_D02G1690	OM31	WT	74.4805	1367.12	720.801	-4.20193	0.734606	-5.71998	1.07e-08	5.738e-07
Gh_D01G0243	OM31	WT	30.2821	669.306	349.794	-4.46959	0.781415	-5.71987	1.07e-08	5.738e-07
Gh_D02G1512	OM31	WT	0	174.217	87.1083	-9.66152	1.68966	-5.71803	1.08e-08	5.792e-07
Gh_A07G0260	OM31	WT	2382.18	722.499	1552.34	1.72177	0.30113	5.71769	1.08e-08	5.796e-07
Gh_D05G2213	OM31	WT	2269.84	900.814	1585.33	1.33341	0.233343	5.71438	1.1e-08	5.901e-07
Gh_D10G0078	OM31	WT	3326.31	1262.98	2294.64	1.3971	0.244649	5.71061	1.13e-08	6.025e-07
Gh_A02G0324	OM31	WT	88.9736	1765.06	927.015	-4.31318	0.755356	-5.71012	1.13e-08	6.034e-07
Gh_D06G2007	OM31	WT	546.522	3.72038	275.121	7.19821	1.26081	5.7092	1.14e-08	6.058e-07
Gh_A03G1582	OM31	WT	4.89807	757.314	381.106	-7.24559	1.26916	-5.70897	1.14e-08	6.058e-07
Gh_A01G1666	OM31	WT	1502.69	498.503	1000.6	1.5917	0.278863	5.7078	1.14e-08	6.091e-07
Gh_D08G1646	OM31	WT	161.68	0	80.8402	10.046	1.76091	5.70501	1.16e-08	6.183e-07
Gh_A08G1143	OM31	WT	0	229.162	114.581	-10.0572	1.76315	-5.70413	1.17e-08	6.206e-07
Gh_D11G0572	OM31	WT	858.758	2769.21	1813.98	-1.68969	0.296699	-5.69497	1.23e-08	6.534e-07
Gh_D04G1463	OM31	WT	247.888	842.176	545.032	-1.7646	0.309858	-5.69486	1.23e-08	6.534e-07
Gh_D07G0052	OM31	WT	555.292	12.808	284.05	5.45086	0.957199	5.69459	1.24e-08	6.535e-07
Gh_D07G0353	OM31	WT	3355.25	857.81	2106.53	1.96817	0.345745	5.69257	1.25e-08	6.604e-07
Gh_A11G2061	OM31	WT	5252.6	1733.25	3492.93	1.59977	0.281117	5.69075	1.26e-08	6.665e-07
Gh_D13G0652	OM31	WT	0	200.716	100.358	-9.8652	1.73443	-5.68786	1.29e-08	6.77e-07
Gh_A09G2487	OM31	WT	841.642	247.34	544.491	1.7667	0.310753	5.68522	1.31e-08	6.866e-07
Gh_D09G1782	OM31	WT	18385.4	2976.31	10680.8	2.6271	0.462119	5.6849	1.31e-08	6.869e-07
Gh_D08G2179	OM31	WT	2343.85	997.601	1670.73	1.23224	0.21678	5.68428	1.31e-08	6.885e-07
Gh_D06G1933	OM31	WT	972.789	249.84	611.314	1.96071	0.345075	5.68197	1.33e-08	6.969e-07
Gh_A08G1254	OM31	WT	586.894	1666.83	1126.86	-1.50574	0.26502	-5.6816	1.33e-08	6.969e-07
Gh_A03G1885	OM31	WT	22.7471	1167.63	595.187	-5.68943	1.0014	-5.68149	1.34e-08	6.969e-07
Gh_D03G0786	OM31	WT	3018.94	463.924	1741.43	2.70266	0.475788	5.68039	1.34e-08	7.004e-07
Gh_A07G0600	OM31	WT	425.337	1194.35	809.842	-1.48969	0.262325	-5.67878	1.36e-08	7.061e-07
Gh_D09G0444	OM31	WT	50.8912	1258.11	654.498	-4.63045	0.815747	-5.67633	1.38e-08	7.153e-07
Gh_D02G0592	OM31	WT	398.372	1192.85	795.613	-1.58262	0.278953	-5.67342	1.4e-08	7.265e-07
Gh_A09G0321	OM31	WT	0	259.176	129.588	-10.2348	1.80452	-5.67174	1.41e-08	7.324e-07
Gh_D04G0488	OM31	WT	5442.07	1536.35	3489.21	1.82495	0.32178	5.67143	1.42e-08	7.324e-07
Gh_A03G1364	OM31	WT	282.472	946.891	614.681	-1.74445	0.30759	-5.67134	1.42e-08	7.324e-07
Gh_D05G1013	OM31	WT	31.4095	333.962	182.686	-3.41012	0.601436	-5.66996	1.43e-08	7.373e-07
Gh_D12G1658	OM31	WT	1754.89	340.409	1047.65	2.36695	0.417604	5.66793	1.45e-08	7.45e-07
Gh_D06G1274	OM31	WT	3.26538	446.703	224.984	-7.05728	1.24541	-5.66661	1.46e-08	7.498e-07
Gh_D11G2968	OM31	WT	392.499	0	196.25	11.3254	1.99915	5.66509	1.47e-08	7.554e-07
Gh_D11G1252	OM31	WT	7411.6	2530.69	4971.15	1.55042	0.273731	5.66405	1.48e-08	7.59e-07
Gh_D01G1905	OM31	WT	3188.96	7552.09	5370.52	-1.24394	0.219645	-5.66341	1.48e-08	7.608e-07
Gh_A02G1598	OM31	WT	2150.22	528.806	1339.51	2.02441	0.357564	5.66167	1.5e-08	7.675e-07
Gh_D04G1942	OM31	WT	42.3846	337.431	189.908	-2.99579	0.529283	-5.6601	1.51e-08	7.735e-07
Gh_A13G2099	OM31	WT	732.513	2089.27	1410.89	-1.51205	0.26716	-5.65972	1.52e-08	7.742e-07
Gh_D10G0304	OM31	WT	0	179.358	89.6789	-9.70362	1.7148	-5.65875	1.52e-08	7.775e-07
Gh_D11G0702	OM31	WT	0	177.529	88.7643	-9.68882	1.71261	-5.65734	1.54e-08	7.829e-07
Gh_D12G2640	OM31	WT	0	198.103	99.0513	-9.8471	1.74098	-5.65608	1.55e-08	7.876e-07
Gh_D05G3213	OM31	WT	4049.5	1138.56	2594.03	1.83092	0.324003	5.65095	1.6e-08	8.095e-07
Gh_A03G1516	OM31	WT	0	223.772	111.886	-10.0229	1.77368	-5.6509	1.6e-08	8.095e-07
Gh_D07G1534	OM31	WT	149.707	0	74.8537	9.93495	1.75828	5.65038	1.6e-08	8.096e-07
Gh_A10G0289	OM31	WT	61.7758	988.531	525.154	-4.00135	0.708162	-5.65034	1.6e-08	8.096e-07
Gh_A05G1421	OM31	WT	200.23	0	100.115	10.3546	1.8326	5.6502	1.6e-08	8.096e-07
Gh_A10G0098	OM31	WT	1150.69	296.975	723.832	1.9548	0.346008	5.64957	1.61e-08	8.115e-07
Gh_D02G0882	OM31	WT	123.014	886.7	504.857	-2.85184	0.505483	-5.6418	1.68e-08	8.478e-07
Gh_D07G1148	OM31	WT	0	248.373	124.186	-10.1734	1.80363	-5.64048	1.7e-08	8.532e-07
Gh_A09G1449	OM31	WT	1452.8	477.136	964.968	1.60587	0.284727	5.64003	1.7e-08	8.543e-07
Gh_D05G3017	OM31	WT	0	164.333	82.1666	-9.57723	1.6985	-5.63863	1.71e-08	8.601e-07
Gh_D12G0779	OM31	WT	227.797	8.11657	117.957	4.8227	0.855712	5.63589	1.74e-08	8.728e-07
Gh_A11G2264	OM31	WT	555.776	127.118	341.447	2.12762	0.377558	5.63521	1.75e-08	8.751e-07
Gh_A01G0717	OM31	WT	0	330.844	165.422	-10.5869	1.88043	-5.63003	1.8e-08	9.005e-07
Gh_D12G0097	OM31	WT	698.571	65.1331	381.852	3.41936	0.60745	5.62905	1.81e-08	9.033e-07
Gh_D03G1579	OM31	WT	1.88533	521.258	261.572	-8.16224	1.45004	-5.62896	1.81e-08	9.033e-07
Gh_A07G0385	OM31	WT	110.503	2708.57	1409.54	-4.61728	0.820292	-5.62882	1.81e-08	9.033e-07
Gh_A09G1332	OM31	WT	565.145	119.557	342.351	2.24199	0.398385	5.62769	1.83e-08	9.081e-07
Gh_A13G0342	OM31	WT	1665.28	131.593	898.438	3.66245	0.650884	5.62689	1.83e-08	9.111e-07
Gh_A05G1962	OM31	WT	3304.76	1399.53	2352.14	1.23964	0.220356	5.62563	1.85e-08	9.166e-07
Gh_D13G1419	OM31	WT	152.636	0	76.3179	9.96295	1.77119	5.62499	1.86e-08	9.187e-07
Gh_A11G0489	OM31	WT	0	191.031	95.5154	-9.79466	1.74368	-5.61722	1.94e-08	9.598e-07
Gh_D12G0055	OM31	WT	588.779	1773.76	1181.27	-1.59091	0.283368	-5.6143	1.97e-08	9.748e-07
Gh_A02G1770	OM31	WT	0	159.437	79.7183	-9.53344	1.69858	-5.61258	1.99e-08	9.833e-07
Gh_A12G2658	OM31	WT	1121.43	112.32	616.877	3.32211	0.59221	5.60969	2.03e-08	9.977e-07
Gh_D09G2204	OM31	WT	1164.98	3242.05	2203.52	-1.47699	0.263296	-5.60962	2.03e-08	9.977e-07
Gh_A11G1156	OM31	WT	38.575	1005.6	522.089	-4.70659	0.839167	-5.60864	2.04e-08	1.0004e-06
Gh_A13G0092	OM31	WT	522.921	1414	968.461	-1.43547	0.255945	-5.6085	2.04e-08	1.0004e-06
Gh_D01G1989	OM31	WT	53.9819	366.276	210.129	-2.7608	0.492256	-5.60847	2.04e-08	1.0004e-06
Gh_D02G2073	OM31	WT	486.985	19.8682	253.427	4.62291	0.824381	5.60773	2.05e-08	1.0033e-06
Gh_D13G0617	OM31	WT	136.995	0	68.4976	9.80633	1.74898	5.60689	2.06e-08	1.007e-06
Gh_D10G0445	OM31	WT	0	338.466	169.233	-10.6198	1.89551	-5.6026	2.11e-08	1.0309e-06
Gh_A08G1144	OM31	WT	797.402	55.2199	426.311	3.85533	0.688496	5.59963	2.15e-08	1.0473e-06
Gh_D09G1125	OM31	WT	245.555	1105.49	675.523	-2.17167	0.387916	-5.59829	2.16e-08	1.0541e-06
Gh_D11G3163	OM31	WT	0	333.9	166.95	-10.6002	1.89402	-5.59665	2.19e-08	1.0627e-06
Gh_D12G0590	OM31	WT	0	294.456	147.228	-10.4188	1.8619	-5.59581	2.2e-08	1.0665e-06
Gh_A09G1014	OM31	WT	1019.15	2831.87	1925.51	-1.47482	0.263623	-5.59444	2.21e-08	1.0736e-06
Gh_A05G3283	OM31	WT	240.665	0	120.333	10.6199	1.89861	5.5935	2.23e-08	1.0781e-06
Gh_A13G1093	OM31	WT	327.72	1169.85	748.785	-1.83649	0.328424	-5.59183	2.25e-08	1.0871e-06
Gh_D09G2285	OM31	WT	6691.4	613.584	3652.49	3.44747	0.616667	5.59049	2.26e-08	1.0941e-06
Gh_D02G0832	OM31	WT	461.769	44.9906	253.38	3.3634	0.601907	5.58791	2.3e-08	1.1091e-06
Gh_A05G2910	OM31	WT	26.2588	306.323	166.291	-3.54483	0.634658	-5.58542	2.33e-08	1.1236e-06
Gh_D01G0178	OM31	WT	31.04	1029.73	530.385	-5.05767	0.905691	-5.58432	2.35e-08	1.1293e-06
Gh_A11G0797	OM31	WT	79.2754	429.389	254.332	-2.43573	0.436198	-5.58399	2.35e-08	1.13e-06
Gh_A08G2242	OM31	WT	132.843	0	66.4213	9.76216	1.74842	5.58341	2.36e-08	1.1324e-06
Gh_D11G2012	OM31	WT	3551.94	1619.15	2585.54	1.13349	0.20304	5.58261	2.37e-08	1.1362e-06
Gh_A06G1369	OM31	WT	5.02754	581.006	293.017	-6.88201	1.23291	-5.58191	2.38e-08	1.1393e-06
Gh_A01G2073	OM31	WT	281.027	1149.88	715.454	-2.03365	0.364405	-5.58072	2.4e-08	1.1456e-06
Gh_A10G1227	OM31	WT	154.138	0	77.069	9.97615	1.78813	5.57908	2.42e-08	1.155e-06
Gh_D10G0292	OM31	WT	74.0405	996.959	535.5	-3.75054	0.672483	-5.57716	2.44e-08	1.1664e-06
Gh_D09G2275	OM31	WT	738.712	2257.6	1498.16	-1.61226	0.289222	-5.57447	2.48e-08	1.1831e-06
Gh_A06G1389	OM31	WT	274.897	1927.44	1101.17	-2.81108	0.504549	-5.57147	2.53e-08	1.2021e-06
Gh_D13G1700	OM31	WT	441.463	62.2178	251.84	2.83002	0.508068	5.57015	2.55e-08	1.2097e-06
Gh_A05G3147	OM31	WT	141.751	0	70.8756	9.85616	1.77002	5.5684	2.57e-08	1.2204e-06
Gh_D05G0629	OM31	WT	314.214	0	157.107	11.0045	1.97721	5.56565	2.61e-08	1.2382e-06
Gh_D02G1897	OM31	WT	2338.66	443.657	1391.16	2.3989	0.43114	5.56409	2.64e-08	1.2478e-06
Gh_A12G1889	OM31	WT	0	173.589	86.7947	-9.65575	1.73552	-5.56362	2.64e-08	1.2496e-06
Gh_D04G1799	OM31	WT	476.572	90.1748	283.374	2.40337	0.432305	5.55943	2.71e-08	1.2784e-06
Gh_A03G1584	OM31	WT	545.437	54.4703	299.954	3.32749	0.598621	5.5586	2.72e-08	1.2829e-06
Gh_A06G0958	OM31	WT	4306.97	1697.66	3002.32	1.34322	0.241734	5.5566	2.75e-08	1.296e-06
Gh_A04G1417	OM31	WT	30.619	525.784	278.202	-4.10789	0.739353	-5.55606	2.76e-08	1.2974e-06
Gh_A02G1634	OM31	WT	0	277.944	138.972	-10.3356	1.86027	-5.55598	2.76e-08	1.2974e-06
Gh_A07G1192	OM31	WT	1147.61	224.268	685.939	2.3557	0.424092	5.55469	2.78e-08	1.3054e-06
Gh_A08G2542	OM31	WT	638.037	4869.35	2753.69	-2.9323	0.528195	-5.55154	2.83e-08	1.3275e-06
Gh_A13G1841	OM31	WT	173.749	0	86.8746	10.1489	1.82887	5.54925	2.87e-08	1.3433e-06
Gh_D11G0575	OM31	WT	5.94757	283.044	144.496	-5.58255	1.00667	-5.54555	2.93e-08	1.37e-06
Gh_D10G1768	OM31	WT	139.49	0	69.7451	9.83295	1.77318	5.54538	2.93e-08	1.37e-06
Gh_D06G0787	OM31	WT	121.038	558.594	339.816	-2.20739	0.398157	-5.54403	2.96e-08	1.3789e-06
Gh_D01G0530	OM31	WT	2788.7	1125.01	1956.85	1.30939	0.236193	5.54373	2.96e-08	1.3796e-06
Gh_A09G0855	OM31	WT	3351.07	335.602	1843.34	3.32048	0.599043	5.54297	2.97e-08	1.3838e-06
Gh_A12G1102	OM31	WT	1147.22	3960.87	2554.04	-1.78811	0.322639	-5.54214	2.99e-08	1.3887e-06
Gh_A01G1578	OM31	WT	641.192	109.22	375.206	2.5542	0.461066	5.53977	3.03e-08	1.4059e-06
Gh_A06G0474	OM31	WT	3514.6	895.161	2204.88	1.97361	0.356523	5.53573	3.1e-08	1.4369e-06
Gh_D09G0747	OM31	WT	399.13	1236.83	817.978	-1.63222	0.294982	-5.53327	3.14e-08	1.4555e-06
Gh_D12G0579	OM31	WT	732.985	1880.66	1306.82	-1.35929	0.245685	-5.53266	3.15e-08	1.4574e-06
Gh_A13G0164	OM31	WT	820.76	2347.42	1584.09	-1.51649	0.274101	-5.5326	3.16e-08	1.4574e-06
Gh_A02G0279	OM31	WT	802.946	134.446	468.696	2.57717	0.46598	5.53064	3.19e-08	1.472e-06
Gh_D08G0582	OM31	WT	0	287.777	143.888	-10.3857	1.88021	-5.52372	3.32e-08	1.528e-06
Gh_Sca089781G01	OM31	WT	0	152.722	76.3612	-9.47122	1.71466	-5.52367	3.32e-08	1.528e-06
Gh_A02G1674	OM31	WT	1439.86	350.313	895.085	2.039	0.369176	5.52312	3.33e-08	1.5309e-06
Gh_A13G0064	OM31	WT	47.6132	592.758	320.186	-3.63564	0.658401	-5.52193	3.35e-08	1.5395e-06
Gh_A08G0104	OM31	WT	0	196.393	98.1967	-9.83463	1.78219	-5.51829	3.42e-08	1.5697e-06
Gh_A11G0447	OM31	WT	1032.46	179.224	605.84	2.52734	0.458103	5.51697	3.45e-08	1.5796e-06
Gh_A01G0879	OM31	WT	1611.6	426.324	1018.96	1.91933	0.34796	5.51595	3.47e-08	1.5866e-06
Gh_D06G0384	OM31	WT	965.261	161.395	563.328	2.58193	0.468099	5.51577	3.47e-08	1.5866e-06
Gh_A11G0466	OM31	WT	3.77066	579.034	291.402	-7.29621	1.32292	-5.51525	3.48e-08	1.5894e-06
Gh_A02G0909	OM31	WT	230.92	788.947	509.933	-1.77173	0.321288	-5.51447	3.5e-08	1.5945e-06
Gh_D08G1034	OM31	WT	0	208.657	104.329	-9.92201	1.79959	-5.51348	3.52e-08	1.6016e-06
Gh_A01G1468	OM31	WT	1725.28	610.467	1167.87	1.49832	0.271777	5.51307	3.53e-08	1.6034e-06
Gh_A05G1510	OM31	WT	130.575	0	65.2875	9.73754	1.76719	5.51018	3.58e-08	1.628e-06
Gh_A05G1428	OM31	WT	871.047	80.8197	475.933	3.43154	0.623121	5.50702	3.65e-08	1.6555e-06
Gh_A11G0433	OM31	WT	142.528	1098.59	620.557	-2.94772	0.535599	-5.50358	3.72e-08	1.6838e-06
Gh_A01G0518	OM31	WT	3298.32	1199.11	2248.72	1.46011	0.26531	5.50342	3.73e-08	1.6838e-06
Gh_D05G3542	OM31	WT	0	158.376	79.1878	-9.5241	1.73058	-5.5034	3.73e-08	1.6838e-06
Gh_A12G0140	OM31	WT	10.2625	391.823	201.043	-5.26645	0.957247	-5.50166	3.76e-08	1.6985e-06
Gh_D05G3287	OM31	WT	506.892	1495.97	1001.43	-1.56199	0.283936	-5.5012	3.77e-08	1.7009e-06
Gh_D13G1029	OM31	WT	96.0749	446.077	271.076	-2.21607	0.402869	-5.50074	3.78e-08	1.7033e-06
Gh_A12G0397	OM31	WT	0	195.104	97.5521	-9.82513	1.78658	-5.49939	3.81e-08	1.7143e-06
Gh_A03G1416	OM31	WT	14631.4	3111.68	8871.55	2.23342	0.40618	5.49858	3.83e-08	1.7202e-06
Gh_A09G1980	OM31	WT	185.322	0	92.6611	10.243	1.86391	5.49542	3.9e-08	1.7492e-06
Gh_A01G1969	OM31	WT	17356.1	4216.07	10786.1	2.04156	0.371645	5.4933	3.94e-08	1.7683e-06
Gh_A05G0062	OM31	WT	209.345	1379.45	794.396	-2.71957	0.495143	-5.4925	3.96e-08	1.7742e-06
Gh_A13G2343	OM31	WT	954.967	6886.64	3920.81	-2.85064	0.519176	-5.4907	4e-08	1.7903e-06
Gh_D13G2297	OM31	WT	1750.61	5303.69	3527.15	-1.59944	0.291328	-5.49018	4.02e-08	1.7923e-06
Gh_D13G2158	OM31	WT	0	163.127	81.5635	-9.56608	1.74243	-5.49008	4.02e-08	1.7923e-06
Gh_A10G2003	OM31	WT	3726.8	1692.86	2709.83	1.13844	0.2075	5.48643	4.1e-08	1.8275e-06
Gh_A07G2046	OM31	WT	0	149.452	74.7259	-9.44029	1.72268	-5.47999	4.25e-08	1.8931e-06
Gh_D09G1404	OM31	WT	2057.15	7197.92	4627.54	-1.80668	0.329852	-5.47724	4.32e-08	1.9205e-06
Gh_D13G0080	OM31	WT	16.3722	369.452	192.912	-4.48689	0.81945	-5.4755	4.36e-08	1.9372e-06
Gh_A12G2318	OM31	WT	1566.07	5778.78	3672.42	-1.88394	0.344142	-5.47433	4.39e-08	1.9477e-06
Gh_D10G1193	OM31	WT	48.9217	869.761	459.341	-4.15499	0.759139	-5.4733	4.42e-08	1.9568e-06
Gh_A13G0986	OM31	WT	0	216.317	108.159	-9.97316	1.82229	-5.47286	4.43e-08	1.9594e-06
Gh_D04G1218	OM31	WT	131.346	0	65.6728	9.74543	1.78088	5.47227	4.44e-08	1.9636e-06
Gh_D06G1376	OM31	WT	54.3187	334.057	194.188	-2.6212	0.479039	-5.47178	4.46e-08	1.9667e-06
Gh_D05G1103	OM31	WT	6470.52	1509.41	3989.97	2.10019	0.383931	5.47023	4.49e-08	1.9816e-06
Gh_A08G2319	OM31	WT	3664.45	1184.72	2424.58	1.62941	0.29807	5.46655	4.59e-08	2.0209e-06
Gh_A09G0852	OM31	WT	345.038	45.9846	195.511	2.91108	0.532608	5.4657	4.61e-08	2.0282e-06
Gh_A12G0077	OM31	WT	2224.7	5007.23	3615.96	-1.17031	0.214246	-5.46245	4.7e-08	2.0633e-06
Gh_D13G2532	OM31	WT	48.5006	543.869	296.185	-3.48989	0.63944	-5.45773	4.82e-08	2.1165e-06
Gh_A08G1543	OM31	WT	1738.4	75.8654	907.131	4.521	0.829112	5.45282	4.96e-08	2.1732e-06
Gh_A10G2036	OM31	WT	51.8955	659.782	355.839	-3.67176	0.67399	-5.4478	5.1e-08	2.2329e-06
Gh_D02G0252	OM31	WT	232.824	923.775	578.3	-1.98929	0.36525	-5.44638	5.14e-08	2.2481e-06
Gh_A09G1289	OM31	WT	737.279	2978.37	1857.82	-2.01486	0.370065	-5.44462	5.19e-08	2.2678e-06
Gh_D11G0503	OM31	WT	215.39	987.282	601.336	-2.19688	0.403571	-5.44361	5.22e-08	2.2782e-06
Gh_A03G0283	OM31	WT	53.7029	922.034	487.868	-4.10666	0.754501	-5.44288	5.24e-08	2.2848e-06
Gh_A05G0205	OM31	WT	957.833	2682.44	1820.14	-1.48614	0.273178	-5.44021	5.32e-08	2.3167e-06
Gh_D02G0329	OM31	WT	0	194.814	97.4069	-9.82209	1.80578	-5.43927	5.35e-08	2.3263e-06
Gh_A05G3575	OM31	WT	239.122	903.879	571.501	-1.91714	0.352491	-5.43884	5.36e-08	2.3292e-06
Gh_D09G1581	OM31	WT	1208.69	3564.79	2386.74	-1.56078	0.287064	-5.43703	5.42e-08	2.3503e-06
Gh_A11G2927	OM31	WT	160.916	0	80.4581	10.0393	1.84695	5.43559	5.46e-08	2.3666e-06
Gh_D01G1089	OM31	WT	9.88666	416.191	213.039	-5.41397	0.996066	-5.43535	5.47e-08	2.3671e-06
Gh_A11G0580	OM31	WT	696.582	135.331	415.957	2.3632	0.435002	5.43261	5.55e-08	2.3974e-06
Gh_D05G1201	OM31	WT	966.683	237.336	602.01	2.02663	0.37305	5.43259	5.55e-08	2.3974e-06
Gh_Sca005103G02	OM31	WT	472.787	2008.87	1240.83	-2.08803	0.38436	-5.43247	5.56e-08	2.3974e-06
Gh_A01G1378	OM31	WT	0	181.108	90.5542	-9.71774	1.78922	-5.43128	5.6e-08	2.4107e-06
Gh_A07G2354	OM31	WT	3602.34	10823	7212.66	-1.58722	0.292473	-5.42689	5.73e-08	2.468e-06
Gh_A09G1529	OM31	WT	866.78	2429.46	1648.12	-1.48735	0.274205	-5.42424	5.82e-08	2.5019e-06
Gh_A11G2739	OM31	WT	95.4075	1110.65	603.029	-3.54219	0.653541	-5.42001	5.96e-08	2.5587e-06
Gh_A06G1671	OM31	WT	32.5822	494.529	263.555	-3.92383	0.723979	-5.41982	5.97e-08	2.5587e-06
Gh_D11G0768	OM31	WT	0	351.083	175.541	-10.6725	1.96924	-5.41962	5.97e-08	2.5587e-06
Gh_D03G1136	OM31	WT	200.015	1287.9	743.956	-2.68685	0.495811	-5.4191	5.99e-08	2.56e-06
Gh_A11G2006	OM31	WT	1161.6	405.93	783.762	1.51715	0.279967	5.41905	5.99e-08	2.56e-06
Gh_D06G2330	OM31	WT	145.93	0	72.9652	9.89821	1.8266	5.41892	6e-08	2.56e-06
Gh_A13G0013	OM31	WT	5541.6	2671.35	4106.48	1.05267	0.194269	5.41863	6.01e-08	2.5613e-06
Gh_D02G0584	OM31	WT	705.313	2727.37	1716.34	-1.9518	0.36023	-5.41819	6.02e-08	2.5647e-06
Gh_D05G3810	OM31	WT	56.5736	473.473	265.023	-3.06152	0.56509	-5.41775	6.04e-08	2.5681e-06
Gh_D11G0644	OM31	WT	238.254	779.681	508.967	-1.71003	0.315704	-5.41655	6.08e-08	2.5825e-06
Gh_A13G2331	OM31	WT	3132.58	1045.16	2088.87	1.58395	0.292478	5.41561	6.11e-08	2.5922e-06
Gh_A01G1685	OM31	WT	3769.55	1350.47	2560.01	1.48122	0.273516	5.41548	6.11e-08	2.5922e-06
Gh_D05G0706	OM31	WT	2735.21	934.699	1834.95	1.54938	0.286157	5.41445	6.15e-08	2.6043e-06
Gh_A02G1079	OM31	WT	19.9807	512.369	266.175	-4.68881	0.866374	-5.41199	6.23e-08	2.636e-06
Gh_D01G1467	OM31	WT	4547.27	415.11	2481.19	3.45391	0.63821	5.41188	6.24e-08	2.636e-06
Gh_A12G0900	OM31	WT	498.916	1917.7	1208.31	-1.94333	0.359157	-5.41083	6.27e-08	2.6486e-06
Gh_D04G0378	OM31	WT	65.9286	852.665	459.297	-3.69618	0.683222	-5.40993	6.3e-08	2.6589e-06
Gh_D11G3135	OM31	WT	32.6727	809.711	421.192	-4.6365	0.85738	-5.40775	6.38e-08	2.6885e-06
Gh_D11G0107	OM31	WT	318.507	975.431	646.969	-1.61537	0.298793	-5.40632	6.43e-08	2.7071e-06
Gh_D05G2483	OM31	WT	0	142.322	71.1612	-9.36947	1.73321	-5.40586	6.45e-08	2.7109e-06
Gh_D13G1994	OM31	WT	446.879	1428.26	937.568	-1.67681	0.310237	-5.40492	6.48e-08	2.7221e-06
Gh_D09G0489	OM31	WT	428.576	58.7995	243.688	2.86232	0.529887	5.40175	6.6e-08	2.7665e-06
Gh_A07G0102	OM31	WT	581.427	81.0296	331.228	2.84589	0.526858	5.40163	6.6e-08	2.7665e-06
Gh_D01G1621	OM31	WT	0	181.574	90.7871	-9.72145	1.80042	-5.39954	6.68e-08	2.7958e-06
Gh_D02G1113	OM31	WT	530.035	103.529	316.782	2.35402	0.436043	5.3986	6.72e-08	2.8074e-06
Gh_A12G1829	OM31	WT	25.6304	358.854	192.242	-3.80765	0.705522	-5.39693	6.78e-08	2.8305e-06
Gh_D12G2732	OM31	WT	1741.69	646.76	1194.22	1.42942	0.264939	5.39528	6.84e-08	2.8534e-06
Gh_A07G0902	OM31	WT	1461.15	524.05	992.598	1.47968	0.274274	5.39488	6.86e-08	2.8567e-06
Gh_D07G0442	OM31	WT	382.683	1.81752	192.25	7.76828	1.44085	5.39145	6.99e-08	2.9085e-06
Gh_D09G0177	OM31	WT	122.366	0	61.1832	9.64389	1.78956	5.38897	7.09e-08	2.9457e-06
Gh_D12G0554	OM31	WT	8069.99	1814.21	4942.1	2.15347	0.39964	5.38853	7.1e-08	2.9496e-06
Gh_D05G0040	OM31	WT	27.3083	282.301	154.805	-3.37534	0.626435	-5.38817	7.12e-08	2.9522e-06
Gh_A06G0222	OM31	WT	162.638	1266.64	714.639	-2.96291	0.549985	-5.38725	7.15e-08	2.9642e-06
Gh_D07G2086	OM31	WT	62.8316	1045.19	554.009	-4.05959	0.753751	-5.38585	7.21e-08	2.9778e-06
Gh_A06G0501	OM31	WT	141.887	604.976	373.431	-2.09195	0.388416	-5.38585	7.21e-08	2.9778e-06
Gh_D12G0061	OM31	WT	483.215	24.4973	253.856	4.30787	0.799852	5.38584	7.21e-08	2.9778e-06
Gh_A04G1404	OM31	WT	717.15	2749.58	1733.36	-1.93913	0.360161	-5.38405	7.28e-08	3.0043e-06
Gh_D01G0371	OM31	WT	185.737	0	92.8685	10.2462	1.9032	5.38366	7.3e-08	3.0049e-06
Gh_Sca005400G01	OM31	WT	0	139.006	69.5028	-9.33556	1.73407	-5.38362	7.3e-08	3.0049e-06
Gh_D12G0713	OM31	WT	120.597	1376	748.299	-3.51478	0.653252	-5.38044	7.43e-08	3.0552e-06
Gh_D07G1703	OM31	WT	0	197.042	98.5208	-9.83939	1.82915	-5.3792	7.48e-08	3.0729e-06
Gh_D05G3863	OM31	WT	266.94	0	133.47	10.7685	2.0025	5.37754	7.55e-08	3.0979e-06
Gh_A01G1101	OM31	WT	0	140.415	70.2075	-9.35031	1.7391	-5.37652	7.59e-08	3.1122e-06
Gh_A08G0694	OM31	WT	167.486	0	83.7429	10.097	1.87945	5.3723	7.77e-08	3.1824e-06
Gh_D02G0389	OM31	WT	163.818	1298.3	731.057	-2.98539	0.555731	-5.372	7.79e-08	3.1843e-06
Gh_Sca011249G01	OM31	WT	1.63269	184.234	92.9333	-6.75466	1.25806	-5.36911	7.91e-08	3.2322e-06
Gh_A11G2727	OM31	WT	91.4295	851.473	471.451	-3.22067	0.600198	-5.36602	8.05e-08	3.2846e-06
Gh_A05G0241	OM31	WT	1198.29	236.654	717.473	2.34146	0.436456	5.36472	8.11e-08	3.3048e-06
Gh_D11G3224	OM31	WT	22.6176	282.728	152.673	-3.65037	0.680541	-5.36393	8.14e-08	3.3157e-06
Gh_D05G2441	OM31	WT	0	229.794	114.897	-10.0612	1.87597	-5.36321	8.18e-08	3.3254e-06
Gh_D12G0310	OM31	WT	155.681	0	77.8406	9.99155	1.86369	5.36116	8.27e-08	3.3596e-06
Gh_A01G0520	OM31	WT	7000.69	2501.06	4750.88	1.4851	0.277031	5.36077	8.29e-08	3.3633e-06
Gh_A02G0298	OM31	WT	0	155.377	77.6885	-9.49662	1.77186	-5.35968	8.34e-08	3.38e-06
Gh_A04G0014	OM31	WT	23.1619	602.839	313.001	-4.70556	0.878194	-5.35823	8.4e-08	3.4036e-06
Gh_A09G0532	OM31	WT	15.9963	459.468	237.732	-4.83935	0.903449	-5.35653	8.48e-08	3.4321e-06
Gh_D02G0815	OM31	WT	8935.93	1069.03	5002.48	3.0636	0.572296	5.35318	8.64e-08	3.4925e-06
Gh_D05G2659	OM31	WT	638.925	165.69	402.307	1.94823	0.364063	5.35136	8.73e-08	3.5241e-06
Gh_D05G0562	OM31	WT	3083.67	844.61	1964.14	1.86874	0.349224	5.35112	8.74e-08	3.5249e-06
Gh_D05G1424	OM31	WT	53.7355	595.825	324.78	-3.47312	0.649116	-5.35053	8.77e-08	3.5328e-06
Gh_A08G1540	OM31	WT	593.586	50.1248	321.855	3.57028	0.667416	5.34941	8.82e-08	3.5508e-06
Gh_A10G1271	OM31	WT	230.61	0	115.305	10.5583	1.97408	5.34847	8.87e-08	3.5656e-06
Gh_D10G1186	OM31	WT	2724.43	7079.52	4901.98	-1.37789	0.257667	-5.34759	8.91e-08	3.5792e-06
Gh_D11G0411	OM31	WT	795.915	30.086	413.001	4.73206	0.885618	5.34323	9.13e-08	3.6626e-06
Gh_A11G3298	OM31	WT	1065.84	2389.45	1727.65	-1.16472	0.218043	-5.34168	9.21e-08	3.6866e-06
Gh_A02G0344	OM31	WT	1328.62	3532.66	2430.64	-1.41118	0.264183	-5.34166	9.21e-08	3.6866e-06
Gh_D12G1364	OM31	WT	56.9104	700.095	378.503	-3.61921	0.678024	-5.33788	9.4e-08	3.7602e-06
Gh_A13G1980	OM31	WT	147.258	678.747	413.002	-2.20558	0.413452	-5.33455	9.58e-08	3.8259e-06
Gh_A06G0423	OM31	WT	7.61922	805.414	406.517	-6.7053	1.25732	-5.33302	9.66e-08	3.8542e-06
Gh_D01G1535	OM31	WT	0	394.246	197.123	-10.8393	2.03265	-5.33259	9.68e-08	3.8591e-06
Gh_A05G0396	OM31	WT	0	145.323	72.6615	-9.40005	1.76293	-5.33207	9.71e-08	3.8663e-06
Gh_A06G1721	OM31	WT	0	223.176	111.588	-10.019	1.87909	-5.33187	9.72e-08	3.8663e-06
Gh_D12G1336	OM31	WT	122.087	1685.78	903.934	-3.7882	0.710566	-5.33124	9.75e-08	3.8757e-06
Gh_A02G1361	OM31	WT	45.0279	854.107	449.567	-4.24912	0.797302	-5.32937	9.86e-08	3.9118e-06
Gh_D02G1256	OM31	WT	162.574	11.7631	87.1686	3.79422	0.711996	5.32899	9.88e-08	3.9157e-06
Gh_D12G0871	OM31	WT	533.878	103.659	318.768	2.3668	0.444256	5.32755	9.95e-08	3.9429e-06
Gh_A11G3183	OM31	WT	0	180.223	90.1113	-9.71068	1.82283	-5.32724	9.97e-08	3.9454e-06
Gh_A01G0813	OM31	WT	57.0525	1096.92	576.987	-4.2688	0.801967	-5.32291	1.021e-07	4.0363e-06
Gh_D11G1446	OM31	WT	3381.45	1164.2	2272.83	1.53868	0.289263	5.3193	1.042e-07	4.113e-06
Gh_D12G2574	OM31	WT	608.158	156.415	382.287	1.95896	0.368373	5.31786	1.05e-07	4.1375e-06
Gh_D01G1988	OM31	WT	50.5481	339.387	194.968	-2.74583	0.516344	-5.31783	1.05e-07	4.1375e-06
Gh_A04G0829	OM31	WT	1538.54	546.292	1042.42	1.49412	0.281013	5.31691	1.055e-07	4.153e-06
Gh_D12G1197	OM31	WT	2324.55	773.108	1548.83	1.5887	0.298809	5.31678	1.056e-07	4.153e-06
Gh_D01G2033	OM31	WT	6221.81	12936.1	9578.96	-1.05607	0.198642	-5.31644	1.058e-07	4.1559e-06
Gh_A04G0547	OM31	WT	1716.4	3852.08	2784.24	-1.16628	0.219383	-5.3162	1.06e-07	4.1559e-06
Gh_D08G0063	OM31	WT	837.587	14.1089	425.848	5.89608	1.1091	5.31608	1.06e-07	4.1559e-06
Gh_D08G1426	OM31	WT	0	141.211	70.6053	-9.3586	1.76121	-5.31373	1.074e-07	4.2054e-06
Gh_D13G0069	OM31	WT	340.768	2273.86	1307.31	-2.73908	0.515604	-5.31237	1.082e-07	4.2328e-06
Gh_A01G0497	OM31	WT	473.675	4.54381	239.11	6.73173	1.26724	5.31213	1.083e-07	4.2338e-06
Gh_D11G1711	OM31	WT	11.7657	494.15	252.958	-5.38179	1.01337	-5.31078	1.092e-07	4.261e-06
Gh_D13G1139	OM31	WT	0	146.28	73.1402	-9.40881	1.77203	-5.30961	1.099e-07	4.284e-06
Gh_D10G0820	OM31	WT	813.432	2263.42	1538.43	-1.47688	0.278181	-5.30907	1.102e-07	4.2924e-06
Gh_D12G2219	OM31	WT	39.3266	454.08	246.703	-3.53101	0.665319	-5.30724	1.113e-07	4.3311e-06
Gh_D11G0102	OM31	WT	43.2594	1020.6	531.93	-4.55926	0.859187	-5.30649	1.118e-07	4.3445e-06
Gh_A07G0832	OM31	WT	593.015	1909.98	1251.5	-1.68814	0.318157	-5.306	1.121e-07	4.3518e-06
Gh_D10G0381	OM31	WT	715.854	2296.32	1506.09	-1.68219	0.317056	-5.30567	1.123e-07	4.3551e-06
Gh_D09G1277	OM31	WT	0	188.607	94.3033	-9.77628	1.84283	-5.30503	1.127e-07	4.3659e-06
Gh_D04G1388	OM31	WT	2.51377	218.81	110.662	-6.49692	1.22504	-5.30346	1.136e-07	4.3992e-06
Gh_A09G2108	OM31	WT	344.876	68.5514	206.714	2.33153	0.439742	5.30203	1.145e-07	4.4273e-06
Gh_A10G1751	OM31	WT	199.758	0	99.8788	10.3511	1.95234	5.30192	1.146e-07	4.4273e-06
Gh_A09G1776	OM31	WT	1438.67	436.389	937.53	1.72184	0.324811	5.30106	1.151e-07	4.4437e-06
Gh_D05G0081	OM31	WT	0	136.865	68.4326	-9.31345	1.75743	-5.29946	1.161e-07	4.4782e-06
Gh_D10G1930	OM31	WT	423.768	2337.47	1380.62	-2.46391	0.46515	-5.29702	1.177e-07	4.5339e-06
Gh_D04G0443	OM31	WT	0	159.586	79.7932	-9.53523	1.80024	-5.29664	1.18e-07	4.5372e-06
Gh_D04G0668	OM31	WT	811.388	149.219	480.304	2.44274	0.461199	5.29651	1.18e-07	4.5372e-06
Gh_D04G1120	OM31	WT	3333.06	1370.07	2351.57	1.2828	0.242267	5.295	1.19e-07	4.5704e-06
Gh_A07G1201	OM31	WT	0	178.098	89.0492	-9.69358	1.83091	-5.29439	1.194e-07	4.5809e-06
Gh_D05G3475	OM31	WT	112.7	0	56.3499	9.52487	1.79941	5.29332	1.201e-07	4.603e-06
Gh_D08G1888	OM31	WT	7065.58	3447.7	5256.64	1.03527	0.195614	5.2924	1.207e-07	4.6215e-06
Gh_A06G0739	OM31	WT	175.06	0	87.5299	10.1608	1.91995	5.29222	1.208e-07	4.6215e-06
Gh_A09G1976	OM31	WT	806.266	41.4178	423.842	4.28589	0.809966	5.29145	1.214e-07	4.6364e-06
Gh_D13G0385	OM31	WT	48.1122	760.11	404.111	-3.97819	0.752097	-5.28946	1.227e-07	4.6824e-06
Gh_D05G0810	OM31	WT	0	151.055	75.5274	-9.45593	1.78839	-5.2874	1.241e-07	4.7305e-06
Gh_A03G0205	OM31	WT	233.427	11.6778	122.552	4.33376	0.819895	5.28575	1.252e-07	4.7679e-06
Gh_D06G1572	OM31	WT	3654.13	10102.1	6878.11	-1.46719	0.277583	-5.28559	1.253e-07	4.7679e-06
Gh_A07G0298	OM31	WT	2158.9	623.463	1391.18	1.79249	0.339195	5.28455	1.26e-07	4.7872e-06
Gh_A07G0867	OM31	WT	1220.04	4593.77	2906.91	-1.91316	0.362034	-5.28448	1.261e-07	4.7872e-06
Gh_D12G1590	OM31	WT	0	217.934	108.967	-9.98475	1.88962	-5.28401	1.264e-07	4.7949e-06
Gh_A11G3130	OM31	WT	3283.81	1442.61	2363.21	1.18663	0.224588	5.28361	1.267e-07	4.8004e-06
Gh_A10G1356	OM31	WT	1.88533	188.298	95.0915	-6.70491	1.26961	-5.28108	1.284e-07	4.8623e-06
Gh_D08G1827	OM31	WT	45.3132	282.737	164.025	-2.64033	0.49999	-5.28076	1.287e-07	4.8661e-06
Gh_A07G2022	OM31	WT	1091.87	138.032	614.951	2.98582	0.565544	5.27955	1.295e-07	4.8932e-06
Gh_D07G1848	OM31	WT	9.92561	225.566	117.746	-4.50729	0.853995	-5.27789	1.307e-07	4.9329e-06
Gh_D05G1954	OM31	WT	0	131.906	65.9531	-9.26011	1.75503	-5.27634	1.318e-07	4.9699e-06
Gh_A05G0186	OM31	WT	0	156.087	78.0437	-9.50324	1.80152	-5.27514	1.327e-07	4.9976e-06
Gh_A02G0712	OM31	WT	227.79	768.866	498.328	-1.75535	0.332813	-5.27427	1.333e-07	5.0161e-06
Gh_D10G1589	OM31	WT	49.3817	761.868	405.625	-3.95016	0.749317	-5.27168	1.352e-07	5.0827e-06
Gh_A05G1812	OM31	WT	0	132.746	66.3729	-9.26891	1.7585	-5.27092	1.357e-07	5.0985e-06
Gh_D12G1101	OM31	WT	159.147	688.132	423.639	-2.11307	0.401	-5.2695	1.368e-07	5.1329e-06
Gh_D06G2020	OM31	WT	313.093	5.46409	159.279	5.84581	1.10941	5.26929	1.37e-07	5.1338e-06
Gh_A05G3228	OM31	WT	7.66448	173.07	90.3673	-4.50318	0.854733	-5.26852	1.375e-07	5.1503e-06
Gh_D07G0317	OM31	WT	111.942	0	55.9709	9.51531	1.80638	5.26762	1.382e-07	5.1706e-06
Gh_A07G1452	OM31	WT	0	320.513	160.256	-10.5411	2.00255	-5.26383	1.411e-07	5.273e-06
Gh_D02G2023	OM31	WT	45.3584	496.635	270.996	-3.45483	0.656523	-5.26232	1.423e-07	5.3113e-06
Gh_A08G2549	OM31	WT	138.246	5.62324	71.9345	4.60462	0.875394	5.26006	1.44e-07	5.3718e-06
Gh_A01G0151	OM31	WT	719.452	139.329	429.391	2.37008	0.450656	5.25918	1.447e-07	5.389e-06
Gh_D05G2044	OM31	WT	75.8479	881.245	478.546	-3.53943	0.67301	-5.2591	1.448e-07	5.389e-06
Gh_Sca004932G05	OM31	WT	82.5597	1296.35	689.455	-3.97536	0.756377	-5.25579	1.474e-07	5.4816e-06
Gh_A03G1005	OM31	WT	4833.26	2375.31	3604.29	1.02489	0.195194	5.25062	1.516e-07	5.6322e-06
Gh_D10G0755	OM31	WT	140.306	1077.98	609.141	-2.94275	0.561291	-5.24282	1.581e-07	5.8698e-06
Gh_A07G0472	OM31	WT	1505.41	3388.98	2447.19	-1.17086	0.223378	-5.24162	1.592e-07	5.8987e-06
Gh_D02G1659	OM31	WT	0	169.504	84.7522	-9.62223	1.83576	-5.24156	1.592e-07	5.8987e-06
Gh_A02G1136	OM31	WT	2.17692	187.673	94.9248	-6.37554	1.2166	-5.24047	1.602e-07	5.9276e-06
Gh_D06G2243	OM31	WT	791.8	257.087	524.443	1.62248	0.309742	5.23816	1.622e-07	5.9965e-06
Gh_A10G1019	OM31	WT	1248.06	2670.61	1959.33	-1.09748	0.20955	-5.23731	1.629e-07	6.0175e-06
Gh_A06G1095	OM31	WT	880.698	235.973	558.336	1.90106	0.362996	5.23715	1.631e-07	6.0175e-06
Gh_A02G1697	OM31	WT	772.538	244.403	508.471	1.65996	0.31699	5.23663	1.635e-07	6.024e-06
Gh_A01G1752	OM31	WT	60.6811	907.41	484.045	-3.90175	0.745093	-5.23659	1.636e-07	6.024e-06
Gh_A04G0466	OM31	WT	6014.49	2468.1	4241.3	1.28523	0.245535	5.23439	1.655e-07	6.0903e-06
Gh_D05G2695	OM31	WT	86.2398	923.207	504.723	-3.42226	0.653939	-5.2333	1.665e-07	6.1203e-06
Gh_A11G1463	OM31	WT	3281.67	436.136	1858.91	2.91227	0.556574	5.23249	1.672e-07	6.1413e-06
Gh_A05G0525	OM31	WT	305.938	45.4565	175.697	2.75356	0.526272	5.2322	1.675e-07	6.1449e-06
Gh_A07G1224	OM31	WT	851.691	2050.69	1451.19	-1.26806	0.242489	-5.22936	1.701e-07	6.234e-06
Gh_A12G2729	OM31	WT	1963.81	4008.28	2986.04	-1.02935	0.19697	-5.22592	1.733e-07	6.345e-06
Gh_A11G3276	OM31	WT	0	134.224	67.1121	-9.28541	1.77688	-5.22568	1.735e-07	6.3472e-06
Gh_D02G0352	OM31	WT	0	134.688	67.344	-9.28974	1.77788	-5.22519	1.74e-07	6.3577e-06
Gh_A04G0276	OM31	WT	0	169.357	84.6784	-9.62098	1.84216	-5.22267	1.764e-07	6.4386e-06
Gh_D05G0398	OM31	WT	0	140.632	70.3158	-9.35276	1.79093	-5.2223	1.767e-07	6.4453e-06
Gh_A13G0215	OM31	WT	1428.28	501.485	964.881	1.50942	0.289044	5.22212	1.769e-07	6.4453e-06
Gh_A05G3135	OM31	WT	150.109	0	75.0547	9.93899	1.90375	5.22074	1.782e-07	6.4871e-06
Gh_D13G0939	OM31	WT	667.744	175.238	421.491	1.9301	0.369711	5.22057	1.784e-07	6.4871e-06
Gh_A02G0348	OM31	WT	138.933	0	69.4666	9.82736	1.88264	5.21998	1.789e-07	6.5015e-06
Gh_D05G2114	OM31	WT	2007.68	641.213	1324.44	1.64726	0.315606	5.21936	1.795e-07	6.517e-06
Gh_A05G0687	OM31	WT	29.6537	419.602	224.628	-3.82658	0.733288	-5.21838	1.805e-07	6.5453e-06
Gh_D09G2128	OM31	WT	299.264	1796.35	1047.8	-2.58663	0.495697	-5.21817	1.807e-07	6.5465e-06
Gh_A09G2100	OM31	WT	28.2283	457.546	242.887	-4.02073	0.770702	-5.21698	1.819e-07	6.5824e-06
Gh_A10G0334	OM31	WT	17.9659	524.432	271.199	-4.86641	0.932845	-5.21674	1.821e-07	6.5846e-06
Gh_D09G2380	OM31	WT	2413.36	894.886	1654.12	1.4315	0.274458	5.21572	1.831e-07	6.6144e-06
Gh_A05G0509	OM31	WT	2030.44	295.562	1163	2.78071	0.533208	5.21507	1.838e-07	6.6316e-06
Gh_D12G0568	OM31	WT	34.3443	579.447	306.896	-4.07925	0.782339	-5.21418	1.846e-07	6.6571e-06
Gh_A05G1796	OM31	WT	14.2794	385.314	199.797	-4.74875	0.911266	-5.21115	1.877e-07	6.7601e-06
Gh_A11G2209	OM31	WT	3609.95	552.72	2081.33	2.708	0.519724	5.21045	1.884e-07	6.7791e-06
Gh_A05G1879	OM31	WT	1423.78	503.951	963.866	1.49787	0.28766	5.20707	1.918e-07	6.8974e-06
Gh_A05G1654	OM31	WT	74.0468	984.846	529.446	-3.7343	0.7172	-5.20678	1.921e-07	6.9016e-06
Gh_D01G1872	OM31	WT	21979.2	4301.89	13140.5	2.35318	0.452168	5.20421	1.948e-07	6.9912e-06
Gh_A05G1330	OM31	WT	317.575	27.934	172.755	3.50886	0.674516	5.20204	1.971e-07	7.0665e-06
Gh_D11G1856	OM31	WT	111.65	451.813	281.731	-2.01614	0.387789	-5.19905	2.003e-07	7.1735e-06
Gh_D08G0168	OM31	WT	85.4882	1399.53	742.51	-4.03486	0.776099	-5.1989	2.005e-07	7.1735e-06
Gh_A12G0179	OM31	WT	1816.21	5365.12	3590.66	-1.56293	0.300786	-5.19616	2.034e-07	7.2728e-06
Gh_A01G1622	OM31	WT	1.63269	240.381	121.007	-7.14633	1.37553	-5.19531	2.044e-07	7.2993e-06
Gh_A07G1874	OM31	WT	194.158	1017.84	606.001	-2.39072	0.460268	-5.19419	2.056e-07	7.3366e-06
Gh_A13G1506	OM31	WT	666.577	1772.31	1219.44	-1.41122	0.271816	-5.19182	2.082e-07	7.4234e-06
Gh_D05G0030	OM31	WT	0	127.595	63.7977	-9.21226	1.77479	-5.19061	2.096e-07	7.4648e-06
Gh_A07G2249	OM31	WT	47.7553	1076.62	562.189	-4.49933	0.866918	-5.19002	2.103e-07	7.4813e-06
Gh_A11G0556	OM31	WT	1239.44	5211.06	3225.25	-2.07227	0.399394	-5.18853	2.12e-07	7.5347e-06
Gh_D05G1687	OM31	WT	950.901	2150.3	1550.6	-1.17739	0.226936	-5.18819	2.123e-07	7.5398e-06
Gh_D09G1428	OM31	WT	1188.57	3204.85	2196.71	-1.431	0.275827	-5.18805	2.125e-07	7.5398e-06
Gh_D05G2356	OM31	WT	8.54556	355.322	181.934	-5.39333	1.03985	-5.18665	2.141e-07	7.5896e-06
Gh_D05G0849	OM31	WT	1381.97	5138.78	3260.38	-1.89506	0.365386	-5.18645	2.143e-07	7.5904e-06
Gh_A08G0525	OM31	WT	1149.45	2569.07	1859.26	-1.16036	0.223755	-5.18587	2.15e-07	7.6071e-06
Gh_D11G1730	OM31	WT	58.4652	1045.22	551.844	-4.16051	0.80259	-5.18386	2.173e-07	7.6824e-06
Gh_A05G0508	OM31	WT	175.559	0	87.7794	10.1649	1.96123	5.18291	2.184e-07	7.7142e-06
Gh_A10G1576	OM31	WT	3392.51	1211.46	2301.98	1.48597	0.286715	5.18272	2.187e-07	7.7148e-06
Gh_D05G1701	OM31	WT	1198.8	226.011	712.406	2.40748	0.464618	5.18164	2.199e-07	7.7526e-06
Gh_D03G0780	OM31	WT	4136.17	700.647	2418.41	2.56205	0.494623	5.17981	2.221e-07	7.8218e-06
Gh_D08G2526	OM31	WT	0	150.631	75.3153	-9.451	1.82468	-5.17954	2.224e-07	7.8259e-06
Gh_D04G1827	OM31	WT	1984.53	835.556	1410.04	1.24793	0.241097	5.17606	2.266e-07	7.9659e-06
Gh_D11G2327	OM31	WT	553.858	1359.23	956.542	-1.29498	0.250234	-5.17509	2.278e-07	7.9997e-06
Gh_A05G0050	OM31	WT	1750.3	3593.84	2672.07	-1.03795	0.20069	-5.17189	2.317e-07	8.1303e-06
Gh_D05G3676	OM31	WT	171.749	0	85.8746	10.1332	1.95988	5.17034	2.337e-07	8.1905e-06
Gh_D12G1200	OM31	WT	1386.71	339.722	863.214	2.02998	0.392688	5.16944	2.348e-07	8.2227e-06
Gh_A12G1191	OM31	WT	13.152	272.441	142.797	-4.38018	0.847755	-5.1668	2.381e-07	8.3317e-06
Gh_A05G3929	OM31	WT	1604.18	99.1472	851.665	4.01849	0.777788	5.16657	2.384e-07	8.3344e-06
Gh_D02G0784	OM31	WT	622.762	152.303	387.532	2.03205	0.393484	5.16425	2.414e-07	8.4305e-06
Gh_D10G1081	OM31	WT	80.5838	599.89	340.237	-2.89854	0.561365	-5.16337	2.425e-07	8.4622e-06
Gh_A06G0044	OM31	WT	3039.72	374.234	1706.98	3.02229	0.585432	5.16249	2.437e-07	8.4945e-06
Gh_A09G0152	OM31	WT	68.8508	856.623	462.737	-3.63743	0.70465	-5.16203	2.443e-07	8.5075e-06
Gh_D08G0158	OM31	WT	530.482	1716.02	1123.25	-1.69444	0.32839	-5.15982	2.472e-07	8.6003e-06
Gh_D09G1226	OM31	WT	334.07	1036.13	685.1	-1.63279	0.316587	-5.15748	2.503e-07	8.6946e-06
Gh_D13G1632	OM31	WT	484.263	91.4134	287.838	2.40563	0.466439	5.15744	2.503e-07	8.6946e-06
Gh_A06G0995	OM31	WT	0	123.176	61.5881	-9.16134	1.7767	-5.15638	2.518e-07	8.7359e-06
Gh_A11G0976	OM31	WT	0	128.241	64.1206	-9.21899	1.78878	-5.15378	2.553e-07	8.8499e-06
Gh_D10G0144	OM31	WT	10.3467	260.032	135.189	-4.66654	0.905525	-5.1534	2.558e-07	8.8595e-06
Gh_D08G1739	OM31	WT	1090.44	175.543	632.991	2.63667	0.511853	5.15122	2.588e-07	8.9551e-06
Gh_D09G1487	OM31	WT	149.843	593.263	371.553	-1.98485	0.385355	-5.15069	2.595e-07	8.972e-06
Gh_A03G1250	OM31	WT	73.7615	627.4	350.581	-3.09177	0.6003	-5.15038	2.6e-07	8.979e-06
Gh_A08G1822	OM31	WT	137.274	692.722	414.998	-2.33414	0.45325	-5.1498	2.608e-07	8.9984e-06
Gh_A06G0426	OM31	WT	811.321	2571.6	1691.46	-1.66467	0.323443	-5.14673	2.651e-07	9.1387e-06
Gh_A11G2885	OM31	WT	0	120.955	60.4775	-9.13498	1.77562	-5.14468	2.68e-07	9.2303e-06
Gh_A12G0670	OM31	WT	6042.15	2120.5	4081.32	1.51075	0.293796	5.14217	2.716e-07	9.3459e-06
Gh_A10G0704	OM31	WT	20.5186	370.907	195.713	-4.1709	0.811243	-5.14136	2.728e-07	9.3778e-06
Gh_A03G0594	OM31	WT	116.873	0	58.4363	9.57784	1.86302	5.14104	2.732e-07	9.3855e-06
Gh_D05G1617	OM31	WT	1715.06	394.072	1054.57	2.12266	0.413053	5.13896	2.763e-07	9.4814e-06
Gh_D07G0316	OM31	WT	916.158	157.538	536.848	2.54126	0.49462	5.13779	2.78e-07	9.53e-06
Gh_A02G0434	OM31	WT	1096.83	66.0235	581.425	4.05534	0.789336	5.13766	2.782e-07	9.53e-06
Gh_A06G0528	OM31	WT	0	129.754	64.8771	-9.23659	1.79838	-5.13606	2.806e-07	9.5964e-06
Gh_D02G1602	OM31	WT	0	121.887	60.9434	-9.14616	1.78079	-5.13601	2.806e-07	9.5964e-06
Gh_D06G0336	OM31	WT	4136.36	1983.7	3060.03	1.06032	0.206468	5.13552	2.814e-07	9.6047e-06
Gh_D10G1264	OM31	WT	48.1638	607.665	327.914	-3.65857	0.712407	-5.13551	2.814e-07	9.6047e-06
Gh_D02G0081	OM31	WT	3156.39	399.006	1777.7	2.98454	0.581223	5.13493	2.823e-07	9.6256e-06
Gh_A07G0297	OM31	WT	2009.21	552.798	1281.01	1.86251	0.36278	5.134	2.836e-07	9.6645e-06
Gh_A03G1707	OM31	WT	1880.41	556.323	1218.37	1.75752	0.342383	5.13319	2.849e-07	9.6975e-06
Gh_A04G1031	OM31	WT	379.297	1453.46	916.379	-1.93915	0.377794	-5.13282	2.854e-07	9.708e-06
Gh_A10G0041	OM31	WT	477.802	2042.37	1260.08	-2.09648	0.408593	-5.13098	2.882e-07	9.7943e-06
Gh_A12G2487	OM31	WT	7786.81	1791.13	4788.97	2.1204	0.413351	5.12979	2.901e-07	9.8475e-06
Gh_A02G1741	OM31	WT	117.455	1675.31	896.382	-3.83628	0.748017	-5.1286	2.919e-07	9.9009e-06
Gh_D11G2745	OM31	WT	974.653	2224.59	1599.62	-1.19083	0.232208	-5.12828	2.924e-07	9.9089e-06
Gh_D05G2440	OM31	WT	153.86	761.07	457.465	-2.3058	0.449677	-5.12769	2.933e-07	9.9315e-06
Gh_D02G1927	OM31	WT	81.5039	430.552	256.028	-2.40337	0.468722	-5.12749	2.936e-07	9.9327e-06
Gh_D09G0472	OM31	WT	0	1678.01	839.003	-12.929	2.52256	-5.12538	2.969e-07	1.00361e-05
Gh_D08G0356	OM31	WT	6.20021	348.477	177.339	-5.83588	1.13886	-5.12433	2.986e-07	1.00827e-05
Gh_D07G2116	OM31	WT	250.679	2362.06	1306.37	-3.23695	0.632087	-5.12105	3.038e-07	1.02506e-05
Gh_D12G2417	OM31	WT	105.029	0	52.5145	9.42347	1.84068	5.11956	3.062e-07	1.03226e-05
Gh_A12G2559	OM31	WT	1288.51	229.241	758.877	2.49207	0.486864	5.11862	3.078e-07	1.03652e-05
Gh_A03G0287	OM31	WT	911.922	120.563	516.243	2.91948	0.570589	5.11661	3.111e-07	1.0467e-05
Gh_A07G0776	OM31	WT	104.245	0	52.1223	9.41214	1.83962	5.11635	3.115e-07	1.04721e-05
Gh_A01G1820	OM31	WT	8124.1	3520.45	5822.28	1.20658	0.235865	5.11556	3.128e-07	1.05065e-05
Gh_D01G0901	OM31	WT	102.269	0	51.1344	9.38488	1.83539	5.11328	3.166e-07	1.06246e-05
Gh_A04G0116	OM31	WT	334.768	1546.06	940.415	-2.20785	0.431865	-5.11236	3.182e-07	1.06673e-05
Gh_D13G1603	OM31	WT	3866.18	1164.6	2515.39	1.73143	0.338706	5.11188	3.19e-07	1.06847e-05
Gh_D13G0107	OM31	WT	395.055	1086.1	740.576	-1.45889	0.28541	-5.11156	3.195e-07	1.06933e-05
Gh_D02G0097	OM31	WT	738.782	2515.5	1627.14	-1.76824	0.345942	-5.11137	3.198e-07	1.06948e-05
Gh_D13G0828	OM31	WT	2259.99	977.602	1618.79	1.20881	0.236604	5.10897	3.239e-07	1.08217e-05
Gh_A11G0330	OM31	WT	6047.15	604.058	3325.61	3.32379	0.650618	5.10867	3.244e-07	1.08297e-05
Gh_A01G0096	OM31	WT	1252.63	264.355	758.491	2.24524	0.439656	5.10681	3.276e-07	1.09272e-05
Gh_D02G2034	OM31	WT	153.79	0	76.8948	9.97392	1.95338	5.10598	3.291e-07	1.09652e-05
Gh_D05G0192	OM31	WT	37.8624	411.957	224.91	-3.44589	0.675301	-5.10275	3.348e-07	1.11447e-05
Gh_A11G1030	OM31	WT	252.94	1806.03	1029.49	-2.83698	0.555995	-5.10253	3.351e-07	1.11477e-05
Gh_D11G1264	OM31	WT	110.03	0	55.0151	9.48986	1.86	5.10209	3.359e-07	1.11638e-05
Gh_D07G0323	OM31	WT	77.37	1783.2	930.285	-4.52905	0.888159	-5.09938	3.408e-07	1.13151e-05
Gh_A08G0616	OM31	WT	29.9389	621.78	325.86	-4.37165	0.857538	-5.09791	3.434e-07	1.13932e-05
Gh_A12G0775	OM31	WT	43.6415	284.271	163.956	-2.70646	0.531022	-5.0967	3.456e-07	1.14562e-05
Gh_D12G1759	OM31	WT	183.149	0	91.5747	10.2249	2.0065	5.09589	3.471e-07	1.14948e-05
Gh_D09G1556	OM31	WT	21460.7	5400.97	13430.9	1.99049	0.390637	5.0955	3.478e-07	1.15086e-05
Gh_A01G0102	OM31	WT	828.039	122.016	475.028	2.76424	0.542694	5.09355	3.514e-07	1.16174e-05
Gh_A06G1305	OM31	WT	0	121.603	60.8015	-9.1429	1.79533	-5.09261	3.532e-07	1.16648e-05
Gh_A05G0679	OM31	WT	677.748	149.888	413.818	2.17837	0.427766	5.09244	3.535e-07	1.16655e-05
Gh_D13G0303	OM31	WT	0	123.665	61.8325	-9.1672	1.80022	-5.09225	3.538e-07	1.16666e-05
Gh_A12G1563	OM31	WT	23003.3	7202.4	15102.9	1.67536	0.32903	5.09182	3.546e-07	1.1683e-05
Gh_D05G0486	OM31	WT	59.4694	318.329	188.899	-2.42045	0.47547	-5.09065	3.568e-07	1.1727e-05
Gh_D11G0271	OM31	WT	6.74444	255.624	131.184	-5.26527	1.0343	-5.09064	3.569e-07	1.1727e-05
Gh_D01G0820	OM31	WT	0	117.468	58.7338	-9.0928	1.78619	-5.09061	3.569e-07	1.1727e-05
Gh_A12G2315	OM31	WT	20.7776	511.209	265.993	-4.62981	0.9098	-5.08883	3.603e-07	1.18278e-05
Gh_A02G0058	OM31	WT	101.647	0	50.8233	9.37578	1.84295	5.08737	3.631e-07	1.19088e-05
Gh_Sca004938G01	OM31	WT	1510.05	643.273	1076.66	1.23123	0.24212	5.08521	3.672e-07	1.20276e-05
Gh_A03G1427	OM31	WT	1067.92	170.87	619.395	2.64447	0.520037	5.08515	3.673e-07	1.20276e-05
Gh_D10G1041	OM31	WT	1676.24	3385.28	2530.76	-1.01401	0.199433	-5.08445	3.687e-07	1.20621e-05
Gh_A12G0564	OM31	WT	109.952	939.604	524.778	-3.09778	0.609325	-5.08395	3.697e-07	1.20833e-05
Gh_D08G1644	OM31	WT	186.708	723.926	455.317	-1.95614	0.385122	-5.07929	3.789e-07	1.23728e-05
Gh_A12G0551	OM31	WT	41.0498	890.807	465.929	-4.44351	0.875085	-5.07781	3.818e-07	1.24588e-05
Gh_D07G2254	OM31	WT	841.579	112.785	477.182	2.90192	0.571624	5.07661	3.842e-07	1.25265e-05
Gh_A06G0163	OM31	WT	106.74	659.764	383.252	-2.62538	0.517214	-5.076	3.855e-07	1.25555e-05
Gh_D02G0168	OM31	WT	3.14221	233.879	118.51	-6.26177	1.23364	-5.07585	3.858e-07	1.25555e-05
Gh_D07G0090	OM31	WT	200.41	1162.84	681.627	-2.53777	0.500008	-5.07546	3.866e-07	1.25699e-05
Gh_A02G1282	OM31	WT	362.861	76.4581	219.66	2.24598	0.442557	5.075	3.875e-07	1.259e-05
Gh_D05G2098	OM31	WT	106.972	1430.74	768.858	-3.74272	0.737645	-5.07388	3.898e-07	1.26534e-05
Gh_D09G1769	OM31	WT	779.857	4076.54	2428.2	-2.38657	0.47062	-5.07112	3.955e-07	1.2827e-05
Gh_A06G0365	OM31	WT	74.7984	413.737	244.268	-2.46841	0.486971	-5.06891	4.001e-07	1.29659e-05
Gh_A07G0081	OM31	WT	116.399	1059.13	587.764	-3.18764	0.62911	-5.0669	4.043e-07	1.30923e-05
Gh_A13G0286	OM31	WT	185.262	1463.01	824.139	-2.98289	0.588817	-5.06591	4.065e-07	1.31399e-05
Gh_D10G2120	OM31	WT	1072.22	2887.92	1980.07	-1.42985	0.282251	-5.06588	4.065e-07	1.31399e-05
Gh_D10G0833	OM31	WT	20.7323	327.273	174.003	-3.98491	0.786644	-5.06571	4.069e-07	1.31406e-05
Gh_D05G0333	OM31	WT	1114.17	3389.84	2252.01	-1.60568	0.317006	-5.06516	4.081e-07	1.31671e-05
Gh_D11G0108	OM31	WT	2071.09	724.63	1397.86	1.51558	0.299265	5.06432	4.099e-07	1.32139e-05
Gh_D02G1989	OM31	WT	139.724	0	69.8619	9.83557	1.94228	5.06393	4.107e-07	1.32296e-05
Gh_A05G3737	OM31	WT	704.427	1610.17	1157.3	-1.19278	0.235561	-5.06358	4.115e-07	1.32432e-05
Gh_A10G1289	OM31	WT	67.6392	826.286	446.962	-3.61181	0.7134	-5.06281	4.131e-07	1.3285e-05
Gh_Sca004958G01	OM31	WT	84.0566	423.625	253.841	-2.3351	0.46137	-5.06124	4.165e-07	1.3384e-05
Gh_D07G1920	OM31	WT	103.577	0	51.7886	9.40276	1.85855	5.05919	4.21e-07	1.35167e-05
Gh_D11G3257	OM31	WT	1166.55	3197.01	2181.78	-1.45489	0.287685	-5.05725	4.253e-07	1.36435e-05
Gh_D09G1965	OM31	WT	0	114.804	57.4018	-9.05967	1.79205	-5.05548	4.293e-07	1.37593e-05
Gh_D09G0203	OM31	WT	520.705	1376.92	948.814	-1.40341	0.277611	-5.0553	4.297e-07	1.37605e-05
Gh_D05G2391	OM31	WT	2452.17	861.714	1656.94	1.50926	0.298596	5.05452	4.315e-07	1.3805e-05
Gh_D11G2673	OM31	WT	1425.17	505.538	965.353	1.49581	0.295948	5.05432	4.319e-07	1.3808e-05
Gh_D06G1791	OM31	WT	4597.1	181.612	2389.36	4.66295	0.92273	5.05343	4.34e-07	1.3849e-05
Gh_D13G1102	OM31	WT	694.215	2267.22	1480.72	-1.70809	0.338065	-5.05255	4.359e-07	1.3901e-05
Gh_A01G1165	OM31	WT	275.734	798.138	536.936	-1.53307	0.303442	-5.05228	4.366e-07	1.39093e-05
Gh_A02G1696	OM31	WT	15.0374	352.329	183.683	-4.5587	0.902541	-5.05096	4.396e-07	1.39938e-05
Gh_D06G2015	OM31	WT	35.7634	291.986	163.875	-3.02697	0.599461	-5.04949	4.43e-07	1.40901e-05
Gh_A01G1507	OM31	WT	136.458	0	68.2292	9.80145	1.94122	5.04913	4.438e-07	1.41048e-05
Gh_D11G3346	OM31	WT	37.4023	798.264	417.833	-4.41798	0.8753	-5.04739	4.479e-07	1.4222e-05
Gh_D07G2378	OM31	WT	0	125.358	62.679	-9.18689	1.82031	-5.04689	4.49e-07	1.42466e-05
Gh_A12G2257	OM31	WT	1171.48	325.301	748.392	1.84933	0.366574	5.0449	4.537e-07	1.43837e-05
Gh_A04G0114	OM31	WT	8402.67	2900.1	5651.38	1.53492	0.304427	5.04199	4.607e-07	1.45925e-05
Gh_D05G0695	OM31	WT	21.2765	205.779	113.528	-3.27806	0.650215	-5.0415	4.619e-07	1.46175e-05
Gh_A09G2438	OM31	WT	97.915	0	48.9575	9.32203	1.84946	5.04041	4.645e-07	1.4689e-05
Gh_A13G0470	OM31	WT	0	116.582	58.2909	-9.08202	1.80194	-5.04015	4.652e-07	1.46966e-05
Gh_A06G1050	OM31	WT	47.4122	800.813	424.112	-4.08012	0.80959	-5.03974	4.662e-07	1.47046e-05
Gh_D11G3426	OM31	WT	4387.18	1645.19	3016.19	1.41531	0.280833	5.03967	4.663e-07	1.47046e-05
Gh_D09G1751	OM31	WT	256.984	785.641	521.312	-1.61295	0.320058	-5.03956	4.666e-07	1.47046e-05
Gh_D10G0828	OM31	WT	810.318	266.527	538.422	1.60388	0.31836	5.03797	4.705e-07	1.48155e-05
Gh_D13G0861	OM31	WT	396.895	1092.2	744.546	-1.46051	0.290031	-5.03571	4.761e-07	1.49784e-05
Gh_A13G0818	OM31	WT	453.876	1324.31	889.092	-1.54565	0.307174	-5.03183	4.858e-07	1.52689e-05
Gh_A01G1881	OM31	WT	41.0825	280.214	160.648	-2.76747	0.550006	-5.03171	4.861e-07	1.52689e-05
Gh_D12G0044	OM31	WT	0	128.107	64.0537	-9.21823	1.83238	-5.03075	4.886e-07	1.53327e-05
Gh_A13G0715	OM31	WT	330.326	19.0563	174.691	4.11619	0.818324	5.03003	4.904e-07	1.53779e-05
Gh_A04G1048	OM31	WT	8008.9	1566.42	4787.66	2.35393	0.467999	5.02978	4.91e-07	1.53851e-05
Gh_A03G2026	OM31	WT	18.847	359.815	189.331	-4.25765	0.846612	-5.02905	4.929e-07	1.54312e-05
Gh_A05G2618	OM31	WT	10031.8	1669.97	5850.87	2.58688	0.514459	5.02834	4.947e-07	1.54754e-05
Gh_D08G2326	OM31	WT	123.065	0	61.5326	9.65124	1.91953	5.02791	4.958e-07	1.5497e-05
Gh_D02G1615	OM31	WT	846.173	121.442	483.807	2.8029	0.557539	5.02727	4.975e-07	1.55367e-05
Gh_D06G1136	OM31	WT	7539.09	1557.64	4548.36	2.27507	0.452846	5.02395	5.062e-07	1.57948e-05
Gh_D11G1022	OM31	WT	100.844	455.406	278.125	-2.1736	0.432665	-5.02375	5.067e-07	1.57982e-05
Gh_D02G2297	OM31	WT	240.042	1277.11	758.578	-2.41107	0.48022	-5.02077	5.146e-07	1.60317e-05
Gh_D11G0826	OM31	WT	7067.84	1783.48	4425.66	1.98681	0.395786	5.01991	5.169e-07	1.60901e-05
Gh_D13G0796	OM31	WT	115.655	0	57.8273	9.56279	1.90573	5.01792	5.223e-07	1.62448e-05
Gh_D01G2137	OM31	WT	761.621	4167.72	2464.67	-2.45236	0.489014	-5.01489	5.306e-07	1.64887e-05
Gh_A11G0259	OM31	WT	104.187	0	52.0934	9.41202	1.8775	5.01305	5.357e-07	1.66339e-05
Gh_A11G0911	OM31	WT	1358.38	227.854	793.119	2.57711	0.514193	5.01195	5.388e-07	1.67153e-05
Gh_A08G1582	OM31	WT	98.7055	0	49.3528	9.33388	1.86247	5.01155	5.399e-07	1.67366e-05
Gh_A09G0156	OM31	WT	0	114.225	57.1123	-9.05254	1.80645	-5.01122	5.408e-07	1.67512e-05
Gh_A05G0585	OM31	WT	7011.36	2474.3	4742.83	1.50287	0.300077	5.00828	5.492e-07	1.69954e-05
Gh_A07G0955	OM31	WT	15.9184	386.094	201.006	-4.61183	0.920997	-5.00744	5.516e-07	1.70561e-05
Gh_A05G0621	OM31	WT	3067.29	1210.58	2138.93	1.34133	0.267903	5.00676	5.535e-07	1.71018e-05
Gh_D01G2230	OM31	WT	414.886	1258.38	836.632	-1.60159	0.320004	-5.00492	5.589e-07	1.72509e-05
Gh_D05G1843	OM31	WT	148.268	1305.73	726.997	-3.13974	0.627349	-5.00478	5.593e-07	1.72509e-05
Gh_D05G1767	OM31	WT	0	112.236	56.1182	-9.02713	1.80425	-5.00327	5.637e-07	1.73723e-05
Gh_A06G0093	OM31	WT	3762.76	422.371	2092.56	3.15592	0.630902	5.00224	5.667e-07	1.74504e-05
Gh_D03G1820	OM31	WT	27.062	602.162	314.612	-4.48381	0.896386	-5.00209	5.671e-07	1.74504e-05
Gh_D07G2151	OM31	WT	32.1159	419.349	225.732	-3.70038	0.739792	-5.00193	5.676e-07	1.74512e-05
Gh_D08G1276	OM31	WT	141.02	0	70.5098	9.84888	1.96937	5.00104	5.702e-07	1.75176e-05
Gh_D01G1511	OM31	WT	107.2	0	53.5998	9.45321	1.8904	5.00065	5.714e-07	1.7528e-05
Gh_D08G1943	OM31	WT	0	111.662	55.8311	-9.01947	1.80368	-5.00061	5.715e-07	1.7528e-05
Gh_A05G1582	OM31	WT	104.103	0	52.0513	9.41087	1.88216	5.00003	5.732e-07	1.7566e-05
Gh_A01G1637	OM31	WT	16.4627	701.096	358.779	-5.42002	1.08425	-4.99885	5.767e-07	1.76602e-05
Gh_D08G1225	OM31	WT	598.96	69.0681	334.014	3.11776	0.623789	4.9981	5.79e-07	1.77146e-05
Gh_D04G1908	OM31	WT	1663.3	3568.12	2615.71	-1.10126	0.220408	-4.99647	5.839e-07	1.78504e-05
Gh_A11G1102	OM31	WT	6988.96	2747.27	4868.12	1.34725	0.269708	4.99522	5.877e-07	1.79517e-05
Gh_A03G0625	OM31	WT	80.9723	1316.95	698.963	-4.02649	0.806164	-4.99463	5.895e-07	1.79921e-05
Gh_D11G0359	OM31	WT	788.774	2287.46	1538.12	-1.53654	0.307647	-4.99447	5.9e-07	1.79921e-05
Gh_A05G1506	OM31	WT	72.6667	381.568	227.118	-2.39505	0.479593	-4.99392	5.917e-07	1.80294e-05
Gh_D01G0289	OM31	WT	55036.7	17429.7	36233.2	1.65887	0.332246	4.9929	5.948e-07	1.81099e-05
Gh_D06G0868	OM31	WT	0	169.562	84.781	-9.62273	1.92744	-4.9925	5.96e-07	1.81336e-05
Gh_A11G0597	OM31	WT	5088.37	2443.34	3765.85	1.05849	0.212023	4.99234	5.965e-07	1.81338e-05
Gh_D12G0392	OM31	WT	1251.59	448.42	850.003	1.48144	0.296841	4.99068	6.017e-07	1.82713e-05
Gh_D10G1008	OM31	WT	0	182.587	91.2933	-9.72947	1.94957	-4.99057	6.02e-07	1.82713e-05
Gh_A03G1604	OM31	WT	57.9147	366.352	212.134	-2.65785	0.532593	-4.99039	6.026e-07	1.82738e-05
Gh_D09G1103	OM31	WT	34.8496	856.996	445.923	-4.6236	0.9267	-4.98931	6.059e-07	1.83556e-05
Gh_D05G0883	OM31	WT	2398.84	957.651	1678.25	1.32487	0.265548	4.98921	6.063e-07	1.83556e-05
Gh_A02G1646	OM31	WT	2792.26	546.998	1669.63	2.35244	0.471521	4.98906	6.067e-07	1.83556e-05
Gh_D11G2800	OM31	WT	23.3692	207.342	115.356	-3.15031	0.631543	-4.98827	6.092e-07	1.84162e-05
Gh_A05G3239	OM31	WT	1422	349.679	885.841	2.02436	0.405848	4.98798	6.101e-07	1.8429e-05
Gh_D02G1791	OM31	WT	2362.06	540.694	1451.38	2.12781	0.426695	4.98672	6.141e-07	1.85348e-05
Gh_D05G0508	OM31	WT	0	111.328	55.6638	-9.01541	1.80819	-4.98588	6.168e-07	1.85957e-05
Gh_A11G1574	OM31	WT	93.9822	1098.75	596.368	-3.54806	0.711644	-4.98573	6.173e-07	1.85957e-05
Gh_A04G0682	OM31	WT	19.767	377.248	198.507	-4.25408	0.853269	-4.98562	6.176e-07	1.85957e-05
Gh_D13G1610	OM31	WT	1319.48	478.933	899.205	1.46263	0.293385	4.98535	6.185e-07	1.86054e-05
Gh_D08G2424	OM31	WT	130.304	0	65.1518	9.73488	1.95275	4.98521	6.189e-07	1.86054e-05
Gh_D05G2180	OM31	WT	928.505	2176.5	1552.5	-1.22894	0.246579	-4.98397	6.229e-07	1.86811e-05
Gh_A08G0002	OM31	WT	22.9092	195.254	109.082	-3.09372	0.620771	-4.98368	6.239e-07	1.86879e-05
Gh_A05G3836	OM31	WT	424.533	1871.27	1147.9	-2.14092	0.429594	-4.98359	6.241e-07	1.86879e-05
Gh_A04G0890	OM31	WT	71.1183	759.799	415.458	-3.41922	0.686405	-4.98135	6.314e-07	1.88903e-05
Gh_D04G1147	OM31	WT	72.2972	1320.23	696.263	-4.19299	0.841771	-4.98115	6.321e-07	1.8895e-05
Gh_A09G1714	OM31	WT	1359.22	3856.3	2607.76	-1.50481	0.302153	-4.98028	6.349e-07	1.89654e-05
Gh_D01G1635	OM31	WT	0	148.312	74.1561	-9.42958	1.89369	-4.97947	6.376e-07	1.90302e-05
Gh_D01G0183	OM31	WT	10784.4	3701.36	7242.9	1.54291	0.309889	4.97892	6.394e-07	1.90687e-05
Gh_A11G0394	OM31	WT	2344.48	431.354	1387.92	2.44308	0.490776	4.978	6.424e-07	1.91447e-05
Gh_D08G0810	OM31	WT	818.519	26.8546	422.687	4.93262	0.990971	4.97756	6.439e-07	1.91601e-05
Gh_A03G0460	OM31	WT	3.80961	268.681	136.246	-6.10498	1.22651	-4.97754	6.44e-07	1.91601e-05
Gh_A05G0938	OM31	WT	844.216	216.525	530.37	1.96428	0.394659	4.97716	6.452e-07	1.91823e-05
Gh_D11G2913	OM31	WT	273.518	980.248	626.883	-1.8412	0.370034	-4.97575	6.5e-07	1.93075e-05
Gh_A05G2706	OM31	WT	421.741	1143.04	782.393	-1.43871	0.289212	-4.97457	6.539e-07	1.94104e-05
Gh_D03G1009	OM31	WT	0	173.907	86.9537	-9.65923	1.9418	-4.97436	6.546e-07	1.94105e-05
Gh_A09G1018	OM31	WT	75.4394	1185.71	630.574	-3.97684	0.799482	-4.97426	6.55e-07	1.94105e-05
Gh_D06G0520	OM31	WT	1768.97	205.186	987.077	3.107	0.624703	4.97356	6.573e-07	1.94656e-05
Gh_A06G1467	OM31	WT	2291.57	1029.34	1660.46	1.15489	0.232229	4.97306	6.59e-07	1.95007e-05
Gh_D06G1975	OM31	WT	1810.25	41.1503	925.701	5.4624	1.09844	4.97285	6.598e-07	1.95068e-05
Gh_A13G1081	OM31	WT	243.663	753.108	498.386	-1.62868	0.327556	-4.97221	6.619e-07	1.95557e-05
Gh_D08G2345	OM31	WT	335.967	60.8385	198.403	2.46279	0.495431	4.971	6.661e-07	1.96626e-05
Gh_D10G0642	OM31	WT	0	113.15	56.5749	-9.03841	1.81863	-4.9699	6.699e-07	1.97513e-05
Gh_A07G0773	OM31	WT	2364.52	317.192	1340.85	2.8991	0.583345	4.96978	6.703e-07	1.97513e-05
Gh_A01G0696	OM31	WT	0	109.39	54.6951	-8.98985	1.80894	-4.96968	6.706e-07	1.97513e-05
Gh_D11G2190	OM31	WT	494.389	60.9054	277.647	3.02474	0.608672	4.96941	6.716e-07	1.97624e-05
Gh_A02G0901	OM31	WT	17.888	684.051	350.969	-5.26627	1.05977	-4.96927	6.721e-07	1.97624e-05
Gh_A12G1073	OM31	WT	1333.93	362.757	848.346	1.87889	0.378203	4.96793	6.767e-07	1.98763e-05
Gh_D12G0271	OM31	WT	0	156.39	78.1948	-9.50608	1.91352	-4.96785	6.77e-07	1.98763e-05
Gh_D13G2448	OM31	WT	0	109.612	54.8058	-8.99273	1.81028	-4.96758	6.779e-07	1.98869e-05
Gh_A06G1309	OM31	WT	769.257	4816.42	2792.84	-2.64695	0.53286	-4.96745	6.784e-07	1.98869e-05
Gh_D01G2233	OM31	WT	88.0736	372.799	230.436	-2.08169	0.419083	-4.96726	6.791e-07	1.98909e-05
Gh_A09G2379	OM31	WT	488.906	1745.94	1117.42	-1.83713	0.370041	-4.96466	6.882e-07	2.01427e-05
Gh_A05G0798	OM31	WT	149.733	718.926	434.329	-2.2648	0.456197	-4.96452	6.887e-07	2.01427e-05
Gh_D03G1747	OM31	WT	6564.8	2735.36	4650.08	1.26298	0.254422	4.96409	6.902e-07	2.01557e-05
Gh_D01G2220	OM31	WT	1763.51	3561.46	2662.49	-1.01389	0.204245	-4.96409	6.902e-07	2.01557e-05
Gh_A13G2167	OM31	WT	936.932	2514.1	1725.51	-1.42423	0.286959	-4.96318	6.935e-07	2.02349e-05
Gh_D09G1236	OM31	WT	2066.22	6126.71	4096.46	-1.56838	0.316094	-4.96176	6.986e-07	2.03679e-05
Gh_A12G1274	OM31	WT	103.791	0	51.8955	9.40559	1.89608	4.96055	7.029e-07	2.04788e-05
Gh_A08G1897	OM31	WT	319.854	1006.72	663.288	-1.65506	0.333687	-4.95991	7.053e-07	2.05312e-05
Gh_D03G1296	OM31	WT	607.006	66.8538	336.93	3.18103	0.641386	4.95962	7.063e-07	2.0534e-05
Gh_D07G0038	OM31	WT	0	160.048	80.0238	-9.53943	1.92343	-4.95958	7.065e-07	2.0534e-05
Gh_D08G2213	OM31	WT	56.3009	1420.72	738.513	-4.66067	0.940017	-4.95808	7.119e-07	2.06777e-05
Gh_D06G2365	OM31	WT	417.432	1263.01	840.22	-1.59795	0.32241	-4.95628	7.186e-07	2.08412e-05
Gh_A09G0635	OM31	WT	128.042	0	64.0212	9.70962	1.95907	4.95625	7.187e-07	2.08412e-05
Gh_D04G0395	OM31	WT	34.5517	235.763	135.157	-2.7714	0.559384	-4.95438	7.256e-07	2.1024e-05
Gh_D05G3836	OM31	WT	0	122.791	61.3955	-9.15709	1.84835	-4.95421	7.263e-07	2.1024e-05
Gh_D12G2622	OM31	WT	2884.79	1085.07	1984.93	1.4109	0.284799	4.95403	7.269e-07	2.1024e-05
Gh_D02G1281	OM31	WT	161.285	611.729	386.507	-1.92433	0.388443	-4.95395	7.272e-07	2.1024e-05
Gh_Sca006745G01	OM31	WT	1.63269	208.828	105.23	-6.94481	1.40207	-4.95326	7.298e-07	2.10829e-05
Gh_D01G2148	OM31	WT	184.071	1447.3	815.683	-2.97565	0.600967	-4.95144	7.367e-07	2.12652e-05
Gh_Sca017981G01	OM31	WT	0	125.307	62.6536	-9.18637	1.85548	-4.95093	7.386e-07	2.13044e-05
Gh_A07G0689	OM31	WT	310.318	54.0389	182.179	2.52393	0.50982	4.95064	7.397e-07	2.13203e-05
Gh_D04G1176	OM31	WT	1106.03	293.783	699.905	1.91354	0.386602	4.94962	7.436e-07	2.14155e-05
Gh_D06G0464	OM31	WT	650.885	1847.41	1249.15	-1.50562	0.30434	-4.94714	7.531e-07	2.16731e-05
Gh_A05G1357	OM31	WT	670.135	135.364	402.749	2.30954	0.466972	4.94577	7.584e-07	2.18098e-05
Gh_D04G0716	OM31	WT	153.277	710.495	431.886	-2.21252	0.447663	-4.94238	7.717e-07	2.21753e-05
Gh_A04G0383	OM31	WT	0	134.759	67.3796	-9.29132	1.88037	-4.94123	7.763e-07	2.22788e-05
Gh_D05G1828	OM31	WT	5170.21	1987.89	3579.05	1.37921	0.279126	4.94118	7.765e-07	2.22788e-05
Gh_A06G0996	OM31	WT	242.614	35.5454	139.08	2.7679	0.560234	4.94061	7.788e-07	2.23157e-05
Gh_D10G1507	OM31	WT	1167.44	3341.08	2254.26	-1.51734	0.30712	-4.94056	7.79e-07	2.23157e-05
Gh_A02G1299	OM31	WT	2579.91	1020.15	1800.03	1.33889	0.271029	4.94001	7.812e-07	2.2362e-05
Gh_A12G0287	OM31	WT	0	154.72	77.3598	-9.49059	1.92124	-4.93981	7.82e-07	2.23676e-05
Gh_A12G1219	OM31	WT	877.468	3045.39	1961.43	-1.79574	0.363558	-4.93934	7.839e-07	2.24051e-05
Gh_D12G2534	OM31	WT	53.9882	793.916	423.952	-3.88025	0.785937	-4.9371	7.929e-07	2.26465e-05
Gh_D11G1389	OM31	WT	472.706	46.4506	259.578	3.34884	0.678495	4.93568	7.987e-07	2.27946e-05
Gh_D05G1176	OM31	WT	0	107.487	53.7437	-8.9645	1.81657	-4.93485	8.021e-07	2.28749e-05
Gh_A02G0775	OM31	WT	117.87	0	58.9352	9.5902	1.94358	4.93429	8.044e-07	2.29208e-05
Gh_A10G1750	OM31	WT	97.5718	0	48.7859	9.31734	1.88833	4.93416	8.05e-07	2.29208e-05
Gh_D03G0816	OM31	WT	0	117.23	58.615	-9.09018	1.84239	-4.9339	8.06e-07	2.29339e-05
Gh_D07G1381	OM31	WT	161.835	660.09	410.962	-2.02952	0.411401	-4.9332	8.089e-07	2.29991e-05
Gh_D08G0382	OM31	WT	2436.91	1047.1	1742	1.21897	0.247105	4.93298	8.098e-07	2.30082e-05
Gh_A05G1463	OM31	WT	9508.15	2453.09	5980.62	1.95472	0.396344	4.93188	8.144e-07	2.3121e-05
Gh_D01G0546	OM31	WT	257.724	11.5302	134.627	4.49026	0.910513	4.93157	8.157e-07	2.31398e-05
Gh_A04G0698	OM31	WT	54.0661	657.286	355.676	-3.60367	0.73078	-4.93127	8.17e-07	2.31583e-05
Gh_D13G1001	OM31	WT	377.276	1174.83	776.053	-1.63955	0.332719	-4.92772	8.319e-07	2.3565e-05
Gh_D13G2170	OM31	WT	84.8924	364.881	224.887	-2.10451	0.427229	-4.92594	8.395e-07	2.37625e-05
Gh_D11G0806	OM31	WT	955.195	3170.63	2062.91	-1.73132	0.351514	-4.92532	8.422e-07	2.38208e-05
Gh_A10G1295	OM31	WT	2078.5	6101.66	4090.08	-1.55392	0.31559	-4.92386	8.485e-07	2.39808e-05
Gh_A01G0186	OM31	WT	4028.89	20.8623	2024.88	7.59468	1.54294	4.92222	8.557e-07	2.41646e-05
Gh_A06G1610	OM31	WT	205.503	843.407	524.455	-2.03721	0.414178	-4.91869	8.713e-07	2.45867e-05
Gh_D04G0964	OM31	WT	196.297	8.65628	102.477	4.50245	0.915453	4.91828	8.731e-07	2.46197e-05
Gh_A13G0277	OM31	WT	0	149.011	74.5055	-9.43636	1.919	-4.91735	8.773e-07	2.47189e-05
Gh_D09G1766	OM31	WT	1996.83	211.531	1104.18	3.23953	0.659129	4.91487	8.884e-07	2.5015e-05
Gh_A06G1577	OM31	WT	90.2568	825.448	457.853	-3.19437	0.649974	-4.91461	8.896e-07	2.50287e-05
Gh_A11G1322	OM31	WT	325.952	7.57685	166.765	5.44489	1.10848	4.91204	9.013e-07	2.53216e-05
Gh_A11G1709	OM31	WT	234.478	1.90286	118.19	6.89948	1.40492	4.91095	9.064e-07	2.54443e-05
Gh_A09G2281	OM31	WT	0	1832.01	916.007	-13.0558	2.6596	-4.90892	9.158e-07	2.56897e-05
Gh_D10G0614	OM31	WT	25.8314	1083.81	554.819	-5.38427	1.09695	-4.90841	9.182e-07	2.57371e-05
Gh_A05G0056	OM31	WT	209.825	11.5417	110.683	4.18373	0.852443	4.90792	9.205e-07	2.57823e-05
Gh_A13G2316	OM31	WT	153.452	539.354	346.403	-1.81429	0.36972	-4.9072	9.238e-07	2.58581e-05
Gh_D13G0456	OM31	WT	0	122.422	61.2109	-9.15277	1.86593	-4.90521	9.333e-07	2.61022e-05
Gh_A11G0286	OM31	WT	92.0064	0	46.0032	9.23242	1.88289	4.90332	9.423e-07	2.63357e-05
Gh_D03G0910	OM31	WT	51.6944	1411.42	731.556	-4.77475	0.973922	-4.9026	9.458e-07	2.64129e-05
Gh_A12G0660	OM31	WT	41.9699	372.709	207.339	-3.15594	0.6439	-4.90129	9.521e-07	2.65697e-05
Gh_D13G0202	OM31	WT	7396.29	1022.73	4209.51	2.85469	0.58259	4.89999	9.584e-07	2.67162e-05
Gh_A02G1713	OM31	WT	3384.27	1437.28	2410.77	1.23581	0.252209	4.89992	9.587e-07	2.67162e-05
Gh_D05G2011	OM31	WT	284.812	12.8195	148.816	4.48088	0.914696	4.89876	9.644e-07	2.68548e-05
Gh_D06G0885	OM31	WT	1977.74	757.064	1367.4	1.38574	0.282937	4.8977	9.696e-07	2.69801e-05
Gh_D08G2253	OM31	WT	21.1923	218.783	119.987	-3.37132	0.688407	-4.89728	9.717e-07	2.7018e-05
Gh_D01G2381	OM31	WT	960.276	2487.6	1723.94	-1.37317	0.280421	-4.89683	9.74e-07	2.70601e-05
Gh_D01G2229	OM31	WT	3492.56	789.909	2141.23	2.14499	0.438099	4.89614	9.774e-07	2.71355e-05
Gh_A02G0347	OM31	WT	116.614	0	58.3068	9.57475	1.95716	4.89217	9.973e-07	2.76685e-05
Gh_D03G0779	OM31	WT	0	131.113	65.5564	-9.25175	1.89121	-4.89198	9.983e-07	2.7675e-05
Gh_A06G1312	OM31	WT	578.084	5.90695	291.996	6.63207	1.35575	4.89182	9.991e-07	2.76764e-05
Gh_A11G2402	OM31	WT	30.2821	394.616	212.449	-3.70771	0.758094	-4.89084	1.0041e-06	2.77947e-05
Gh_D03G0829	OM31	WT	258.699	2163.9	1211.3	-3.06554	0.626883	-4.89014	1.0076e-06	2.78728e-05
Gh_D10G0042	OM31	WT	2302.73	982.381	1642.56	1.22935	0.251404	4.88995	1.0086e-06	2.78728e-05
Gh_D08G2692	OM31	WT	6333.07	1851.47	4092.27	1.77448	0.362896	4.88979	1.0094e-06	2.78728e-05
Gh_D02G0648	OM31	WT	286.651	984.971	635.811	-1.77989	0.364008	-4.88971	1.0098e-06	2.78728e-05
Gh_D01G1042	OM31	WT	0	105.79	52.8949	-8.94183	1.82909	-4.88868	1.0151e-06	2.79985e-05
Gh_D13G1591	OM31	WT	0	134.771	67.3854	-9.29146	1.9007	-4.88843	1.0164e-06	2.80142e-05
Gh_A02G1438	OM31	WT	0	164.785	82.3926	-9.5815	1.96058	-4.88709	1.0234e-06	2.81852e-05
Gh_A01G2116	OM31	WT	2696.89	169.521	1433.21	3.99292	0.817212	4.88603	1.0289e-06	2.83162e-05
Gh_D02G1867	OM31	WT	15.6205	202.021	108.821	-3.69074	0.755393	-4.88585	1.0298e-06	2.83208e-05
Gh_A13G0939	OM31	WT	0	111.141	55.5704	-9.01319	1.84492	-4.8854	1.0322e-06	2.83648e-05
Gh_A10G1163	OM31	WT	58.5884	725.976	392.282	-3.63096	0.743336	-4.88469	1.0359e-06	2.84476e-05
Gh_D12G2627	OM31	WT	1357.97	319.586	838.778	2.08823	0.42755	4.88417	1.0386e-06	2.85012e-05
Gh_A12G1916	OM31	WT	1321.93	338.188	830.061	1.96778	0.402937	4.88359	1.0417e-06	2.85647e-05
Gh_A08G0331	OM31	WT	61.6527	361.047	211.35	-2.55322	0.522958	-4.88225	1.0488e-06	2.87274e-05
Gh_D07G0078	OM31	WT	2876.55	1240.21	2058.38	1.21373	0.248604	4.88218	1.0492e-06	2.87274e-05
Gh_A09G0879	OM31	WT	2317.21	1017.65	1667.43	1.18705	0.243148	4.88202	1.05e-06	2.87305e-05
Gh_D13G2283	OM31	WT	4394.85	2133.8	3264.33	1.04241	0.21359	4.88041	1.0587e-06	2.89458e-05
Gh_A05G0695	OM31	WT	9.5498	330.502	170.026	-5.12036	1.04979	-4.87751	1.0744e-06	2.93531e-05
Gh_D07G0816	OM31	WT	197.101	12.9049	105.003	3.93511	0.80751	4.87314	1.0984e-06	2.99877e-05
Gh_D13G1848	OM31	WT	5.31913	211.833	108.576	-5.32234	1.09224	-4.87286	1.0999e-06	3.00091e-05
Gh_D01G1683	OM31	WT	772.529	105.266	438.898	2.87674	0.590536	4.8714	1.1081e-06	3.02091e-05
Gh_A04G0043	OM31	WT	5011.73	1518.29	3265.01	1.72297	0.353746	4.87065	1.1123e-06	3.03025e-05
Gh_D08G1364	OM31	WT	1290.39	3178.77	2234.58	-1.301	0.267251	-4.86807	1.1269e-06	3.06784e-05
Gh_A01G0390	OM31	WT	6363.79	2043.54	4203.66	1.63899	0.336763	4.86689	1.1337e-06	3.08396e-05
Gh_D12G2376	OM31	WT	1179.35	320.087	749.719	1.88215	0.386756	4.86649	1.136e-06	3.08799e-05
Gh_A10G0256	OM31	WT	17.2143	184.684	100.949	-3.4295	0.704947	-4.86491	1.1451e-06	3.11056e-05
Gh_A05G0434	OM31	WT	1611.62	598.248	1104.93	1.42951	0.293927	4.86349	1.1534e-06	3.13081e-05
Gh_A11G0011	OM31	WT	101.394	406.368	253.881	-2.00385	0.412195	-4.86141	1.1655e-06	3.1616e-05
Gh_A13G1400	OM31	WT	94.0538	0	47.0269	9.26437	1.90597	4.86071	1.1696e-06	3.17045e-05
Gh_D06G0092	OM31	WT	0	104.427	52.2133	-8.92315	1.83636	-4.85915	1.1789e-06	3.19321e-05
Gh_A09G0608	OM31	WT	0	116.639	58.3197	-9.08295	1.86939	-4.85878	1.1811e-06	3.19698e-05
Gh_D02G2239	OM31	WT	516.027	1661.43	1088.73	-1.68756	0.347371	-4.85807	1.1853e-06	3.20606e-05
Gh_A09G1420	OM31	WT	1703.65	4591.81	3147.73	-1.43074	0.294562	-4.85717	1.1907e-06	3.21842e-05
Gh_D04G1525	OM31	WT	108.534	0	54.2672	9.47115	1.95016	4.8566	1.1942e-06	3.22537e-05
Gh_A11G3163	OM31	WT	275.436	1544.93	910.181	-2.48767	0.51239	-4.85503	1.2037e-06	3.24729e-05
Gh_D08G1285	OM31	WT	3257.94	163.448	1710.69	4.31838	0.889474	4.85498	1.204e-06	3.24729e-05
Gh_A02G0493	OM31	WT	1920.54	4652.8	3286.67	-1.27686	0.263028	-4.85446	1.2072e-06	3.25353e-05
Gh_A08G1410	OM31	WT	543.952	116.098	330.025	2.22987	0.459373	4.85417	1.2089e-06	3.25593e-05
Gh_A05G0586	OM31	WT	6734.14	2299.66	4516.9	1.55027	0.31939	4.85385	1.2109e-06	3.25883e-05
Gh_D03G1256	OM31	WT	5498.46	1427.31	3462.89	1.94599	0.401002	4.85283	1.2171e-06	3.27329e-05
Gh_D09G2393	OM31	WT	825.607	2007.9	1416.75	-1.28261	0.264348	-4.85199	1.2223e-06	3.28479e-05
Gh_A03G1630	OM31	WT	186.831	625.538	406.184	-1.74369	0.359401	-4.85166	1.2243e-06	3.28793e-05
Gh_D13G1960	OM31	WT	12.731	158.205	85.4679	-3.63244	0.749002	-4.8497	1.2365e-06	3.31824e-05
Gh_D07G0840	OM31	WT	1517.89	3154.96	2336.42	-1.05541	0.217637	-4.84939	1.2384e-06	3.32046e-05
Gh_A05G0916	OM31	WT	330.572	1504.97	917.773	-2.18602	0.450811	-4.84908	1.2403e-06	3.32046e-05
Gh_D13G1876	OM31	WT	1064.91	3103.62	2084.27	-1.54368	0.318346	-4.84906	1.2405e-06	3.32046e-05
Gh_D05G2121	OM31	WT	1073.17	421.886	747.528	1.34657	0.277701	4.84901	1.2408e-06	3.32046e-05
Gh_A05G0988	OM31	WT	2031.53	739.765	1385.65	1.45752	0.300604	4.84863	1.2432e-06	3.32204e-05
Gh_D06G2019	OM31	WT	93.9696	0	46.9848	9.2631	1.91071	4.84799	1.2472e-06	3.3305e-05
Gh_D10G0714	OM31	WT	8.46134	172.706	90.5836	-4.36702	0.900878	-4.84752	1.2501e-06	3.33601e-05
Gh_Sca008621G01	OM31	WT	391.685	1197	794.34	-1.61255	0.332687	-4.84703	1.2532e-06	3.34184e-05
Gh_A07G0565	OM31	WT	180.384	622.809	401.597	-1.78889	0.369131	-4.84622	1.2584e-06	3.35326e-05
Gh_A01G1072	OM31	WT	2279.01	4859.5	3569.26	-1.0926	0.225571	-4.84371	1.2744e-06	3.39351e-05
Gh_D12G1494	OM31	WT	2285.74	1026.28	1656.01	1.15548	0.238577	4.84321	1.2776e-06	3.39955e-05
Gh_A08G1310	OM31	WT	22.2029	679.272	350.737	-4.94322	1.02103	-4.84142	1.2891e-06	3.42798e-05
Gh_A07G0984	OM31	WT	0	175.305	87.6525	-9.67076	1.99764	-4.8411	1.2912e-06	3.43116e-05
Gh_D10G0952	OM31	WT	15.1995	297.884	156.542	-4.28338	0.884977	-4.84011	1.2977e-06	3.4458e-05
Gh_D12G1171	OM31	WT	1613	3516.77	2564.88	-1.12434	0.232342	-4.83915	1.3039e-06	3.459e-05
Gh_A09G1121	OM31	WT	102.741	643.529	373.135	-2.64925	0.54747	-4.83907	1.3045e-06	3.459e-05
Gh_A05G2390	OM31	WT	596.087	119.954	358.021	2.315	0.478427	4.83878	1.3064e-06	3.45953e-05
Gh_D05G0716	OM31	WT	7917.43	2400.98	5159.2	1.72161	0.355795	4.83876	1.3065e-06	3.45953e-05
Gh_A10G1907	OM31	WT	1154.25	3147.31	2150.78	-1.44759	0.29962	-4.83141	1.3557e-06	3.58526e-05
Gh_D02G1630	OM31	WT	275.689	788.095	531.892	-1.51474	0.313521	-4.83138	1.3559e-06	3.58526e-05
Gh_A04G1406	OM31	WT	2056.57	5531.38	3793.98	-1.42766	0.295526	-4.83091	1.3591e-06	3.59135e-05
Gh_A13G0832	OM31	WT	0	102.086	51.0428	-8.89004	1.84124	-4.82828	1.3772e-06	3.63643e-05
Gh_D03G1854	OM31	WT	202.989	18.3574	110.673	3.47439	0.719615	4.82812	1.3783e-06	3.63684e-05
Gh_A06G0329	OM31	WT	265.245	36.2097	150.727	2.87439	0.595469	4.82711	1.3853e-06	3.65282e-05
Gh_D10G0166	OM31	WT	65.7212	900.829	483.275	-3.77979	0.783121	-4.82657	1.389e-06	3.66007e-05
Gh_D12G2297	OM31	WT	87.1925	0	43.5963	9.15478	1.89731	4.82513	1.3991e-06	3.68404e-05
Gh_A13G1917	OM31	WT	35.9381	352.16	194.049	-3.29811	0.683606	-4.82458	1.403e-06	3.6918e-05
Gh_A08G1487	OM31	WT	32.4201	477.71	255.065	-3.88604	0.805493	-4.82442	1.4041e-06	3.69204e-05
Gh_D10G2447	OM31	WT	1295.74	562.356	929.047	1.20411	0.2496	4.82418	1.4058e-06	3.69407e-05
Gh_D11G0533	OM31	WT	0	170.358	85.1788	-9.62947	1.99616	-4.824	1.4071e-06	3.69486e-05
Gh_D12G1754	OM31	WT	104.717	0	52.3586	9.41831	1.953	4.82249	1.4178e-06	3.72027e-05
Gh_D05G1016	OM31	WT	414.063	39.1344	226.599	3.40761	0.706693	4.82191	1.4219e-06	3.72854e-05
Gh_D12G0686	OM31	WT	93.3864	429.622	261.504	-2.19988	0.456364	-4.82045	1.4323e-06	3.75323e-05
Gh_Sca049223G01	OM31	WT	123.765	5.5379	64.6516	4.49398	0.932491	4.81933	1.4404e-06	3.77183e-05
Gh_A10G1648	OM31	WT	916.188	233.558	574.873	1.97298	0.409424	4.81891	1.4435e-06	3.77723e-05
Gh_D09G1080	OM31	WT	1696.03	209.718	952.874	3.0168	0.626105	4.81837	1.4474e-06	3.78481e-05
Gh_A12G0785	OM31	WT	36.9034	752.651	394.777	-4.35441	0.903795	-4.81792	1.4506e-06	3.78993e-05
Gh_D11G2087	OM31	WT	309.319	1377.81	843.566	-2.15635	0.447579	-4.8178	1.4515e-06	3.78993e-05
Gh_D04G0598	OM31	WT	19263.4	7040.74	13152	1.45209	0.301408	4.81768	1.4523e-06	3.78993e-05
Gh_A11G1883	OM31	WT	600.187	2057.77	1328.98	-1.77812	0.369095	-4.81753	1.4535e-06	3.79028e-05
Gh_A05G2331	OM31	WT	0	182.621	91.3106	-9.72973	2.01985	-4.81706	1.4569e-06	3.79651e-05
Gh_D09G0627	OM31	WT	9141.92	3020.72	6081.32	1.59777	0.331815	4.81523	1.4703e-06	3.82888e-05
Gh_A07G0764	OM31	WT	109.914	0	54.9572	9.4894	1.97128	4.81383	1.4807e-06	3.8524e-05
Gh_A07G0301	OM31	WT	1868.85	98.9834	983.918	4.24002	0.880855	4.81352	1.4829e-06	3.8524e-05
Gh_D01G0673	OM31	WT	659.158	116.921	388.039	2.49654	0.518658	4.81346	1.4834e-06	3.8524e-05
Gh_D06G1134	OM31	WT	913.829	281.55	597.689	1.69861	0.352887	4.81346	1.4834e-06	3.8524e-05
Gh_D05G3037	OM31	WT	0	120.309	60.1545	-9.12768	1.89696	-4.81175	1.4961e-06	3.88278e-05
Gh_D07G1991	OM31	WT	395.4	9.77495	202.588	5.35164	1.11241	4.81087	1.5027e-06	3.89722e-05
Gh_D02G1112	OM31	WT	407.5	1110.72	759.11	-1.44677	0.300762	-4.81036	1.5066e-06	3.90435e-05
Gh_Sca004885G02	OM31	WT	453.412	52.7104	253.061	3.10366	0.64522	4.81023	1.5076e-06	3.90435e-05
Gh_D02G2044	OM31	WT	1144.62	327.453	736.037	1.80651	0.375575	4.81	1.5093e-06	3.90627e-05
Gh_D01G0166	OM31	WT	0	116.651	58.3255	-9.08312	1.88848	-4.80975	1.5112e-06	3.90844e-05
Gh_A10G1667	OM31	WT	946.472	7043.15	3994.81	-2.89599	0.602301	-4.8082	1.5229e-06	3.93605e-05
Gh_A09G1788	OM31	WT	7375.26	2462.4	4918.83	1.58283	0.329255	4.8073	1.5298e-06	3.94927e-05
Gh_D05G1963	OM31	WT	564.956	65.9774	315.467	3.10164	0.645198	4.80726	1.5301e-06	3.94927e-05
Gh_D11G0044	OM31	WT	1093.16	3437.99	2265.58	-1.6535	0.34401	-4.80655	1.5355e-06	3.95848e-05
Gh_A01G0700	OM31	WT	1865.89	536.604	1201.25	1.79865	0.37421	4.80652	1.5358e-06	3.95848e-05
Gh_A11G0303	OM31	WT	237.159	716.959	477.059	-1.59519	0.332027	-4.80439	1.5522e-06	3.99806e-05
Gh_A05G1274	OM31	WT	942.991	358.019	650.505	1.39724	0.290865	4.80375	1.5572e-06	4.00828e-05
Gh_A11G1820	OM31	WT	162.451	527.152	344.802	-1.69799	0.353523	-4.80305	1.5626e-06	4.01944e-05
Gh_A11G3164	OM31	WT	0	102.768	51.3841	-8.90012	1.85307	-4.80291	1.5638e-06	4.01968e-05
Gh_A02G0868	OM31	WT	174.773	621.446	398.11	-1.83148	0.381364	-4.80245	1.5674e-06	4.02619e-05
Gh_D12G1415	OM31	WT	3465.21	320.534	1892.87	3.43486	0.715295	4.80202	1.5707e-06	4.03198e-05
Gh_A02G1057	OM31	WT	281.94	772.208	527.074	-1.45398	0.302808	-4.80166	1.5735e-06	4.03647e-05
Gh_D04G1060	OM31	WT	0	123.893	61.9467	-9.17005	1.91043	-4.79999	1.5868e-06	4.06769e-05
Gh_D04G1328	OM31	WT	136.49	11.9223	74.2061	3.51419	0.732278	4.79898	1.5947e-06	4.08529e-05
Gh_A02G1000	OM31	WT	289.298	3561.67	1925.49	-3.62296	0.754968	-4.79882	1.596e-06	4.08582e-05
Gh_D12G1313	OM31	WT	81.9965	454.837	268.417	-2.46975	0.514746	-4.79799	1.6026e-06	4.10001e-05
Gh_A13G0246	OM31	WT	748.371	2336.22	1542.3	-1.64297	0.342456	-4.79759	1.6058e-06	4.10545e-05
Gh_D09G0547	OM31	WT	862.711	1963.39	1413.05	-1.18678	0.247393	-4.79713	1.6096e-06	4.11224e-05
Gh_Sca004857G01	OM31	WT	369.996	18.7265	194.361	4.31244	0.899127	4.79625	1.6166e-06	4.12738e-05
Gh_D06G1831	OM31	WT	372.417	1107.64	740.027	-1.57332	0.328064	-4.79578	1.6204e-06	4.13435e-05
Gh_D07G1543	OM31	WT	5903.81	2323.44	4113.62	1.34559	0.280714	4.79345	1.6393e-06	4.17978e-05
Gh_A06G1443	OM31	WT	0	108.954	54.4771	-8.98459	1.87453	-4.79298	1.6432e-06	4.18662e-05
Gh_A09G2124	OM31	WT	265.458	1273.31	769.382	-2.26313	0.472188	-4.79285	1.6442e-06	4.18662e-05
Gh_A11G2256	OM31	WT	0	132.658	66.329	-9.26867	1.93541	-4.78899	1.6763e-06	4.26525e-05
Gh_Sca005123G01	OM31	WT	6.91287	545.908	276.411	-6.32274	1.32056	-4.78792	1.6852e-06	4.28517e-05
Gh_A05G1757	OM31	WT	0	107.125	53.5626	-8.96014	1.87188	-4.78671	1.6954e-06	4.30623e-05
Gh_D12G0402	OM31	WT	962.324	359.569	660.947	1.42076	0.296815	4.78666	1.6958e-06	4.30623e-05
Gh_D01G1750	OM31	WT	30438.1	6788.16	18613.2	2.16485	0.452299	4.78632	1.6987e-06	4.31064e-05
Gh_A03G0854	OM31	WT	2328.39	863.066	1595.73	1.43227	0.299257	4.7861	1.7006e-06	4.31261e-05
Gh_A05G0989	OM31	WT	609.852	12.9556	311.404	5.56701	1.16348	4.78477	1.7118e-06	4.33818e-05
Gh_A05G0393	OM31	WT	0	134.107	67.0533	-9.28434	1.94064	-4.78417	1.7169e-06	4.34823e-05
Gh_D10G1770	OM31	WT	2870.4	946.298	1908.35	1.60134	0.334785	4.78319	1.7253e-06	4.36657e-05
Gh_A12G0862	OM31	WT	2833.76	1025.32	1929.54	1.46694	0.306713	4.78277	1.7289e-06	4.37123e-05
Gh_D06G2337	OM31	WT	1619.97	4897.06	3258.51	-1.59623	0.33375	-4.78271	1.7295e-06	4.37123e-05
Gh_A11G0461	OM31	WT	0	128.926	64.4631	-9.22751	1.92972	-4.78178	1.7375e-06	4.38865e-05
Gh_A02G1611	OM31	WT	1914.53	373.3	1143.92	2.35948	0.493462	4.78149	1.74e-06	4.38904e-05
Gh_D05G2592	OM31	WT	0	131.136	65.5679	-9.25202	1.93498	-4.78145	1.7403e-06	4.38904e-05
Gh_D11G1109	OM31	WT	457.582	130.338	293.96	1.81243	0.379062	4.78136	1.7412e-06	4.38904e-05
Gh_A07G1643	OM31	WT	962.642	2063.36	1513	-1.09969	0.230098	-4.77925	1.7595e-06	4.43241e-05
Gh_A01G0254	OM31	WT	437.438	4.99819	221.218	6.47401	1.35469	4.77898	1.7619e-06	4.43536e-05
Gh_D11G2623	OM31	WT	1512.59	4867.71	3190.15	-1.68656	0.353059	-4.77699	1.7794e-06	4.47635e-05
Gh_A04G1299	OM31	WT	84.8924	0	42.4462	9.11602	1.90872	4.77598	1.7884e-06	4.49606e-05
Gh_D11G1134	OM31	WT	1680.85	588.152	1134.5	1.5145	0.317136	4.77555	1.7922e-06	4.5026e-05
Gh_D03G1093	OM31	WT	730.31	258.478	494.394	1.49886	0.313873	4.77536	1.7939e-06	4.5039e-05
Gh_D03G0651	OM31	WT	3227.59	569.258	1898.42	2.50378	0.524418	4.77439	1.8025e-06	4.52262e-05
Gh_A11G0852	OM31	WT	413.409	108.874	261.141	1.92455	0.403206	4.77312	1.8139e-06	4.54693e-05
Gh_A09G1223	OM31	WT	297.801	913.37	605.586	-1.61661	0.338696	-4.77304	1.8146e-06	4.54693e-05
Gh_D12G1568	OM31	WT	1585.69	734.453	1160.07	1.11045	0.232753	4.77095	1.8336e-06	4.59142e-05
Gh_D13G1154	OM31	WT	0	115.288	57.6439	-9.06617	1.90069	-4.76993	1.8429e-06	4.61169e-05
Gh_D04G0667	OM31	WT	0	138.071	69.0357	-9.32637	1.95638	-4.76715	1.8685e-06	4.67258e-05
Gh_A11G1131	OM31	WT	245.135	21.1183	133.127	3.53363	0.74137	4.76636	1.8759e-06	4.68794e-05
Gh_A12G0694	OM31	WT	4569.26	1627.66	3098.46	1.48945	0.312501	4.76622	1.8771e-06	4.68796e-05
Gh_A05G1465	OM31	WT	235.312	750.135	492.724	-1.67146	0.35077	-4.76513	1.8873e-06	4.71031e-05
Gh_A03G0374	OM31	WT	123.843	456.772	290.307	-1.8841	0.395493	-4.76393	1.8986e-06	4.73532e-05
Gh_D10G1386	OM31	WT	2980.15	209.472	1594.81	3.83171	0.804567	4.76246	1.9125e-06	4.7669e-05
Gh_D08G2398	OM31	WT	2174.74	644.267	1409.51	1.75571	0.368682	4.76212	1.9157e-06	4.77005e-05
Gh_A03G0342	OM31	WT	369.191	2611.46	1490.33	-2.82279	0.592767	-4.76206	1.9163e-06	4.77005e-05
Gh_A08G0211	OM31	WT	1863.6	3999.86	2931.73	-1.1021	0.231538	-4.75992	1.9367e-06	4.81757e-05
Gh_D10G1878	OM31	WT	745.349	113.643	429.496	2.71546	0.570601	4.75894	1.9461e-06	4.83591e-05
Gh_A13G2222	OM31	WT	0	115.214	57.607	-9.06525	1.90491	-4.75889	1.9466e-06	4.83591e-05
Gh_D12G2114	OM31	WT	1153.43	3481.33	2317.38	-1.59413	0.33513	-4.75675	1.9674e-06	4.88432e-05
Gh_D12G2247	OM31	WT	567.74	22.5668	295.153	4.65018	0.978079	4.7544	1.9904e-06	4.93718e-05
Gh_A08G0751	OM31	WT	9.00557	200.937	104.971	-4.49132	0.944684	-4.75431	1.9913e-06	4.93718e-05
Gh_A06G0947	OM31	WT	0	97.9684	48.9842	-8.83103	1.85757	-4.75408	1.9935e-06	4.93942e-05
Gh_D10G2033	OM31	WT	1800.07	760.184	1280.13	1.24368	0.261705	4.75223	2.0118e-06	4.98157e-05
Gh_D12G1600	OM31	WT	1193.68	282.929	738.305	2.07778	0.437362	4.7507	2.0271e-06	5.01611e-05
Gh_D01G1881	OM31	WT	554.542	43.5144	299.028	3.67131	0.773141	4.74857	2.0486e-06	5.06595e-05
Gh_A03G0135	OM31	WT	175.506	723.523	449.514	-2.04228	0.43011	-4.74827	2.0516e-06	5.07012e-05
Gh_D10G0568	OM31	WT	173.141	705.47	439.305	-2.02737	0.427004	-4.74789	2.0555e-06	5.07629e-05
Gh_D04G0075	OM31	WT	107.108	0	53.554	9.45084	1.99061	4.74772	2.0573e-06	5.07744e-05
Gh_D01G0817	OM31	WT	16.2037	290.775	153.49	-4.15434	0.875188	-4.7468	2.0666e-06	5.09721e-05
Gh_D01G2263	OM31	WT	136.892	1432.79	784.84	-3.38697	0.713761	-4.74524	2.0826e-06	5.13319e-05
Gh_A05G2138	OM31	WT	121.855	3.03305	62.4439	5.35294	1.12852	4.74332	2.1024e-06	5.17872e-05
Gh_A01G1996	OM31	WT	36.7286	333.293	185.011	-3.18227	0.670926	-4.7431	2.1047e-06	5.18106e-05
Gh_A09G0431	OM31	WT	429.683	1521.28	975.479	-1.82488	0.384765	-4.74285	2.1073e-06	5.18398e-05
Gh_D11G1186	OM31	WT	664.249	4143.19	2403.72	-2.64137	0.557202	-4.74042	2.1327e-06	5.23876e-05
Gh_A09G0055	OM31	WT	100.61	666.495	383.552	-2.73033	0.575975	-4.74037	2.1333e-06	5.23876e-05
Gh_D04G1157	OM31	WT	1971.02	363.652	1167.33	2.4389	0.514499	4.74033	2.1337e-06	5.23876e-05
Gh_D01G0914	OM31	WT	3699.25	892.142	2295.7	2.05234	0.433002	4.73979	2.1394e-06	5.24919e-05
Gh_A05G0577	OM31	WT	1952.7	779.13	1365.92	1.32594	0.279787	4.73913	2.1464e-06	5.26313e-05
Gh_A04G1413	OM31	WT	147.75	610.248	378.999	-2.04628	0.431835	-4.73855	2.1525e-06	5.27457e-05
Gh_D08G2302	OM31	WT	0	113.618	56.809	-9.04513	1.90916	-4.73776	2.1609e-06	5.29179e-05
Gh_D08G0315	OM31	WT	0	126.802	63.4009	-9.20354	1.94333	-4.73596	2.1802e-06	5.33549e-05
Gh_D10G0034	OM31	WT	2778.3	1004.3	1891.3	1.46844	0.310156	4.73453	2.1956e-06	5.36978e-05
Gh_D02G2128	OM31	WT	2270.34	607.552	1438.95	1.90245	0.401872	4.73398	2.2015e-06	5.38084e-05
Gh_A05G1858	OM31	WT	89.2978	0	44.6489	9.18863	1.94153	4.73268	2.2158e-06	5.41209e-05
Gh_D02G2109	OM31	WT	0	96.1394	48.0697	-8.8038	1.86054	-4.73186	2.2248e-06	5.43054e-05
Gh_A06G0246	OM31	WT	83.4282	0	41.7141	9.09083	1.92146	4.73121	2.2319e-06	5.44444e-05
Gh_D12G2149	OM31	WT	314.012	29.7746	171.893	3.39687	0.718118	4.73024	2.2425e-06	5.46677e-05
Gh_A05G3277	OM31	WT	1644.47	729.192	1186.83	1.17351	0.248098	4.73003	2.2449e-06	5.46915e-05
Gh_D01G1746	OM31	WT	216.199	862.962	539.58	-1.99828	0.422551	-4.72908	2.2554e-06	5.49104e-05
Gh_A13G1789	OM31	WT	0	95.2929	47.6465	-8.79096	1.85908	-4.72866	2.2601e-06	5.49903e-05
Gh_D01G0194	OM31	WT	665.534	189.131	427.332	1.81602	0.384173	4.72709	2.2776e-06	5.53796e-05
Gh_D10G2187	OM31	WT	638.767	6.36133	322.564	6.66657	1.4104	4.72671	2.2819e-06	5.5436e-05
Gh_D02G0254	OM31	WT	854.893	273.405	564.149	1.64493	0.348015	4.72663	2.2828e-06	5.5436e-05
Gh_D03G1648	OM31	WT	71.034	366.108	218.571	-2.36845	0.501151	-4.72603	2.2896e-06	5.55643e-05
Gh_D11G3501	OM31	WT	884.539	1854.62	1369.58	-1.068	0.226071	-4.72419	2.3104e-06	5.60335e-05
Gh_A01G1789	OM31	WT	286.288	783.45	534.869	-1.45221	0.307732	-4.71906	2.3694e-06	5.74267e-05
Gh_D04G2017	OM31	WT	4.35384	259.836	132.095	-5.86826	1.24357	-4.71889	2.3714e-06	5.74384e-05
Gh_A03G1351	OM31	WT	1869.58	379.77	1124.68	2.30038	0.48757	4.71806	2.381e-06	5.76358e-05
Gh_D10G2359	OM31	WT	1545.26	265.466	905.362	2.54226	0.539006	4.71656	2.3986e-06	5.8025e-05
Gh_D01G1839	OM31	WT	33.8843	580.937	307.411	-4.10248	0.870065	-4.71514	2.4154e-06	5.83938e-05
Gh_D05G0646	OM31	WT	715.537	118.937	417.237	2.59094	0.549514	4.71496	2.4175e-06	5.84073e-05
Gh_A13G1115	OM31	WT	0	142.576	71.288	-9.37268	1.988	-4.71463	2.4215e-06	5.84653e-05
Gh_D13G0688	OM31	WT	3190.45	1194.12	2192.29	1.41813	0.300802	4.7145	2.4231e-06	5.84672e-05
Gh_A10G1168	OM31	WT	106.648	0	53.3239	9.44462	2.00439	4.71197	2.4534e-06	5.91598e-05
Gh_D06G1621	OM31	WT	25.2998	533.474	279.387	-4.40333	0.934547	-4.71173	2.4563e-06	5.918e-05
Gh_D08G1035	OM31	WT	1410.75	243.038	826.894	2.53813	0.538693	4.71164	2.4573e-06	5.918e-05
Gh_D02G1144	OM31	WT	2181.29	741.979	1461.63	1.55593	0.330244	4.71146	2.4595e-06	5.91931e-05
Gh_Sca004717G05	OM31	WT	340.678	1000.42	670.547	-1.5532	0.329703	-4.71091	2.4662e-06	5.93168e-05
Gh_A11G2882	OM31	WT	2341.32	485.746	1413.53	2.26834	0.481593	4.71007	2.4763e-06	5.95232e-05
Gh_A01G1287	OM31	WT	9.12874	223.647	116.388	-4.60738	0.978258	-4.70978	2.4798e-06	5.95692e-05
Gh_A08G1813	OM31	WT	211.884	750.656	481.27	-1.82599	0.387768	-4.70897	2.4897e-06	5.97683e-05
Gh_D10G2020	OM31	WT	91.119	0	45.5595	9.21876	1.95795	4.70838	2.4969e-06	5.99043e-05
Gh_A04G0767	OM31	WT	3432.97	1274.67	2353.82	1.42955	0.303708	4.70698	2.5141e-06	6.02773e-05
Gh_A05G1444	OM31	WT	2039.24	704.414	1371.83	1.53411	0.326144	4.70379	2.5538e-06	6.11909e-05
Gh_D06G0343	OM31	WT	3067.92	1270.45	2169.18	1.27226	0.270879	4.69679	2.6428e-06	6.32836e-05
Gh_D12G0493	OM31	WT	2245.08	829.749	1537.42	1.43647	0.30589	4.69604	2.6525e-06	6.34754e-05
Gh_A10G1549	OM31	WT	85.4693	0	42.7346	9.12629	1.9435	4.6958	2.6556e-06	6.35095e-05
Gh_A07G1315	OM31	WT	943.235	3440.59	2191.91	-1.86746	0.397717	-4.69545	2.6602e-06	6.35456e-05
Gh_A11G1572	OM31	WT	0	95.173	47.5865	-8.78885	1.87179	-4.69543	2.6605e-06	6.35456e-05
Gh_D04G1245	OM31	WT	2479.22	589.045	1534.13	2.07406	0.441753	4.69507	2.6652e-06	6.36181e-05
Gh_D07G1389	OM31	WT	227.604	7.36695	117.485	4.94666	1.05365	4.69479	2.6688e-06	6.3664e-05
Gh_A08G2533	OM31	WT	156.497	1256.75	706.625	-3.00516	0.64015	-4.69447	2.673e-06	6.37236e-05
Gh_D05G0205	OM31	WT	1602.14	646.163	1124.15	1.31005	0.279081	4.69418	2.6768e-06	6.37412e-05
Gh_A07G0585	OM31	WT	2477.04	747.681	1612.36	1.72867	0.36826	4.69415	2.6771e-06	6.37412e-05
Gh_D02G2099	OM31	WT	2791.15	1077.7	1934.43	1.37331	0.292664	4.69246	2.6995e-06	6.42327e-05
Gh_D12G2543	OM31	WT	53.0166	722.717	387.867	-3.76799	0.80305	-4.6921	2.7042e-06	6.43047e-05
Gh_D02G2429	OM31	WT	76.0163	373.876	224.946	-2.29971	0.490164	-4.69172	2.7092e-06	6.43824e-05
Gh_D06G1641	OM31	WT	1114.66	251.796	683.226	2.14756	0.457886	4.69015	2.73e-06	6.48369e-05
Gh_D05G0227	OM31	WT	104.608	692.987	398.797	-2.72673	0.581394	-4.68998	2.7324e-06	6.48522e-05
Gh_A09G1105	OM31	WT	0	153.931	76.9654	-9.4832	2.02337	-4.68684	2.7746e-06	6.58127e-05
Gh_A08G0264	OM31	WT	29.66	851.526	440.593	-4.84959	1.03488	-4.68614	2.784e-06	6.59963e-05
Gh_A11G0832	OM31	WT	9.92561	135.956	72.941	-3.77678	0.806101	-4.68525	2.7962e-06	6.62434e-05
Gh_A11G0653	OM31	WT	1579.21	686.66	1132.94	1.20188	0.256626	4.68339	2.8217e-06	6.68039e-05
Gh_A05G2685	OM31	WT	0	102.422	51.2111	-8.89541	1.89947	-4.6831	2.8257e-06	6.68483e-05
Gh_D02G1841	OM31	WT	0	94.2643	47.1321	-8.77502	1.8738	-4.683	2.8271e-06	6.68483e-05
Gh_D02G1776	OM31	WT	0	125.745	62.8727	-9.19148	1.963	-4.68237	2.8357e-06	6.70107e-05
Gh_D01G1705	OM31	WT	1826.68	842.049	1334.37	1.11738	0.238665	4.68181	2.8436e-06	6.71344e-05
Gh_D11G2549	OM31	WT	1330.57	353.413	841.993	1.91234	0.408468	4.68174	2.8445e-06	6.71344e-05
Gh_D05G1000	OM31	WT	457.253	1455.62	956.438	-1.66977	0.356679	-4.68144	2.8486e-06	6.71899e-05
Gh_D09G0826	OM31	WT	0	95.4751	47.7376	-8.79391	1.87879	-4.68062	2.86e-06	6.74166e-05
Gh_A08G0467	OM31	WT	2022.51	5189.03	3605.77	-1.35958	0.290504	-4.68007	2.8677e-06	6.75556e-05
Gh_D11G1182	OM31	WT	3279.52	7147.48	5213.5	-1.1241	0.240207	-4.67973	2.8726e-06	6.76285e-05
Gh_D05G1023	OM31	WT	1022.32	346.796	684.558	1.56009	0.333418	4.67909	2.8815e-06	6.77962e-05
Gh_A01G0646	OM31	WT	23464.1	10929	17196.5	1.10234	0.235642	4.67803	2.8965e-06	6.80926e-05
Gh_D08G2172	OM31	WT	1058.75	412.967	735.861	1.35836	0.290381	4.67783	2.8993e-06	6.80926e-05
Gh_D13G2501	OM31	WT	1210.27	2495.23	1852.75	-1.04399	0.223178	-4.67781	2.8995e-06	6.80926e-05
Gh_A09G0098	OM31	WT	12.9836	289.008	150.996	-4.48002	0.958176	-4.67557	2.9314e-06	6.87978e-05
Gh_A13G0486	OM31	WT	1261.91	2577.35	1919.63	-1.0305	0.220414	-4.6753	2.9352e-06	6.88451e-05
Gh_A02G0480	OM31	WT	4.89807	354.861	179.88	-6.15362	1.31631	-4.67489	2.9411e-06	6.89407e-05
Gh_D07G1872	OM31	WT	1145.04	68.1247	606.58	4.07256	0.871195	4.67468	2.9441e-06	6.89671e-05
Gh_D09G0130	OM31	WT	96.5223	2.43105	49.4767	5.29809	1.13351	4.67408	2.9528e-06	6.91285e-05
Gh_D12G2352	OM31	WT	1013.97	188.046	601.008	2.43063	0.520124	4.67316	2.966e-06	6.93941e-05
Gh_D01G0718	OM31	WT	2368.95	707.82	1538.39	1.74336	0.373086	4.67281	2.971e-06	6.947e-05
Gh_D01G0678	OM31	WT	754.593	1785.65	1270.12	-1.24283	0.265995	-4.67239	2.9771e-06	6.95694e-05
Gh_A06G1661	OM31	WT	0	105.933	52.9664	-8.94407	1.91431	-4.67222	2.9796e-06	6.95839e-05
Gh_A08G0724	OM31	WT	21.8987	355.223	188.561	-4.01227	0.85909	-4.67038	3.0065e-06	7.01681e-05
Gh_D11G2272	OM31	WT	39.2814	347.879	193.58	-3.14538	0.673509	-4.67015	3.0098e-06	7.02034e-05
Gh_D06G0205	OM31	WT	38.2771	442.187	240.232	-3.52967	0.755839	-4.66987	3.0138e-06	7.02536e-05
Gh_A08G1154	OM31	WT	0	91.9416	45.9708	-8.73924	1.87147	-4.66971	3.0162e-06	7.02655e-05
Gh_D10G2556	OM31	WT	85.3009	0	42.6504	9.12348	1.95388	4.66942	3.0205e-06	7.03218e-05
Gh_D05G0497	OM31	WT	67.4381	741.672	404.555	-3.46226	0.741532	-4.66906	3.0258e-06	7.04029e-05
Gh_A06G1419	OM31	WT	86.3051	0	43.1526	9.1404	1.95781	4.66869	3.0313e-06	7.04866e-05
Gh_A11G2550	OM31	WT	206.708	690.376	448.542	-1.7385	0.372521	-4.66684	3.0587e-06	7.108e-05
Gh_A03G1146	OM31	WT	1867.19	650.864	1259.03	1.52103	0.325934	4.6667	3.0607e-06	7.10834e-05
Gh_D03G0828	OM31	WT	309.578	1815.46	1062.52	-2.55304	0.547108	-4.66643	3.0648e-06	7.11334e-05
Gh_A06G0197	OM31	WT	1334.59	433.259	883.923	1.6239	0.34809	4.66518	3.0835e-06	7.15239e-05
Gh_D11G0728	OM31	WT	211.781	740.561	476.171	-1.80516	0.387147	-4.66273	3.1205e-06	7.23372e-05
Gh_A11G1193	OM31	WT	89.421	492.905	291.163	-2.46499	0.528826	-4.66125	3.143e-06	7.28148e-05
Gh_A09G1953	OM31	WT	2347.68	5776.34	4062.01	-1.29915	0.278764	-4.6604	3.156e-06	7.3072e-05
Gh_A04G0537	OM31	WT	1.25689	134.173	67.7152	-6.80711	1.46069	-4.66021	3.1589e-06	7.30947e-05
Gh_A11G2425	OM31	WT	0	110.204	55.1022	-9.00113	1.93163	-4.65987	3.1641e-06	7.31699e-05
Gh_D03G1427	OM31	WT	1771.93	474.223	1123.07	1.90235	0.408264	4.65961	3.168e-06	7.32151e-05
Gh_D07G0525	OM31	WT	1082.05	2549.42	1815.73	-1.23664	0.265405	-4.65945	3.1706e-06	7.32299e-05
Gh_A10G0901	OM31	WT	0	98.6903	49.3452	-8.84182	1.89845	-4.65738	3.2025e-06	7.39224e-05
Gh_D05G0090	OM31	WT	5.31913	158.945	82.1322	-4.90844	1.05414	-4.65633	3.2189e-06	7.42559e-05
Gh_A13G0650	OM31	WT	34.1759	299.372	166.774	-3.13358	0.673059	-4.65573	3.2283e-06	7.43841e-05
Gh_A10G2194	OM31	WT	66.0455	878.892	472.469	-3.73457	0.802145	-4.65572	3.2284e-06	7.43841e-05
Gh_A07G0496	OM31	WT	123.662	517.797	320.73	-2.06404	0.443407	-4.65495	3.2406e-06	7.46179e-05
Gh_A08G2568	OM31	WT	88.7736	0	44.3868	9.18115	1.97327	4.65275	3.2754e-06	7.53738e-05
Gh_D12G0266	OM31	WT	1027.38	3204.37	2115.87	-1.64128	0.35287	-4.65122	3.2998e-06	7.58893e-05
Gh_A04G0176	OM31	WT	647.108	209.273	428.19	1.62783	0.349996	4.651	3.3033e-06	7.5924e-05
Gh_D04G1081	OM31	WT	6060.82	13516.4	9788.58	-1.15708	0.248901	-4.64876	3.3393e-06	7.67056e-05
Gh_D03G0418	OM31	WT	291.821	12.808	152.314	4.52213	0.973241	4.64646	3.3768e-06	7.75181e-05
Gh_A11G2637	OM31	WT	21.2765	196.193	108.735	-3.20949	0.690841	-4.64577	3.3881e-06	7.77316e-05
Gh_D06G2046	OM31	WT	63.4148	678.449	370.932	-3.42211	0.736695	-4.64521	3.3972e-06	7.7893e-05
Gh_A07G0461	OM31	WT	960.846	2774.78	1867.81	-1.5301	0.329437	-4.64459	3.4076e-06	7.80829e-05
Gh_A06G1247	OM31	WT	2973.37	7236.67	5105.02	-1.2834	0.276391	-4.64342	3.4268e-06	7.84763e-05
Gh_A01G0440	OM31	WT	0	95.1061	47.553	-8.78839	1.8928	-4.64305	3.433e-06	7.85407e-05
Gh_A05G0457	OM31	WT	734.456	1739.49	1236.97	-1.24386	0.267899	-4.643	3.4338e-06	7.85407e-05
Gh_A10G0483	OM31	WT	1320.23	3539.22	2429.73	-1.42301	0.306585	-4.64148	3.4593e-06	7.90762e-05
Gh_D07G2094	OM31	WT	514.648	149.293	331.971	1.7849	0.384594	4.64101	3.4672e-06	7.92081e-05
Gh_A05G0824	OM31	WT	58.2515	926.373	492.312	-3.99054	0.860042	-4.63994	3.4851e-06	7.95569e-05
Gh_A11G3138	OM31	WT	7760.91	3375.74	5568.33	1.20115	0.258877	4.63985	3.4866e-06	7.95569e-05
Gh_D02G2146	OM31	WT	314.918	1006.69	660.805	-1.67576	0.361207	-4.63932	3.4956e-06	7.97093e-05
Gh_A08G0857	OM31	WT	2.17692	194.673	98.4249	-6.43805	1.38775	-4.6392	3.4975e-06	7.97093e-05
Gh_A01G2028	OM31	WT	1375.31	2806.99	2091.15	-1.02942	0.221922	-4.63867	3.5065e-06	7.98655e-05
Gh_D11G1586	OM31	WT	182.82	757.297	470.058	-2.05201	0.442433	-4.63802	3.5176e-06	8.0071e-05
Gh_D05G1113	OM31	WT	10294.1	2521.29	6407.71	2.02975	0.437672	4.63761	3.5247e-06	8.01783e-05
Gh_D01G1889	OM31	WT	21192.8	8881.96	15037.4	1.25469	0.270553	4.63749	3.5266e-06	8.01783e-05
Gh_A06G0873	OM31	WT	16961.4	6654.6	11808	1.3499	0.291146	4.6365	3.5436e-06	8.05167e-05
Gh_A11G0334	OM31	WT	634.415	2096.54	1365.48	-1.72521	0.372143	-4.63587	3.5544e-06	8.07123e-05
Gh_A03G2119	OM31	WT	2054.65	375.558	1215.1	2.45219	0.529018	4.63536	3.5632e-06	8.08327e-05
Gh_D11G0925	OM31	WT	2225.13	218.135	1221.63	3.3517	0.723079	4.63531	3.5639e-06	8.08327e-05
Gh_A05G2408	OM31	WT	3998.02	951.14	2474.58	2.07182	0.447186	4.63302	3.6037e-06	8.16856e-05
Gh_A08G0081	OM31	WT	213.15	1.14171	107.146	7.49014	1.61726	4.63137	3.6325e-06	8.22885e-05
Gh_A11G1127	OM31	WT	173.336	871.276	522.306	-2.3294	0.503184	-4.62931	3.6689e-06	8.30629e-05
Gh_D07G0566	OM31	WT	235.617	661.194	448.405	-1.48875	0.321622	-4.62887	3.6766e-06	8.31881e-05
Gh_A11G3069	OM31	WT	175.344	23.1572	99.2506	2.92066	0.631325	4.62625	3.7235e-06	8.41999e-05
Gh_D09G0264	OM31	WT	6466.05	2103.42	4284.73	1.62028	0.35032	4.62516	3.7431e-06	8.45908e-05
Gh_A02G1730	OM31	WT	33.2106	306.171	169.691	-3.20498	0.693076	-4.62427	3.7591e-06	8.48521e-05
Gh_D03G0048	OM31	WT	3763.18	1079.36	2421.27	1.80216	0.389717	4.62427	3.7591e-06	8.48521e-05
Gh_A02G1313	OM31	WT	132.317	1425.3	778.809	-3.43057	0.741886	-4.62412	3.7619e-06	8.48637e-05
Gh_D04G0295	OM31	WT	303.508	797.093	550.301	-1.39343	0.301357	-4.62386	3.7667e-06	8.49211e-05
Gh_D12G0639	OM31	WT	1623.91	622.895	1123.4	1.38234	0.298977	4.62356	3.7721e-06	8.49926e-05
Gh_A10G0562	OM31	WT	261.331	856.573	558.952	-1.71238	0.370594	-4.62064	3.8256e-06	8.61458e-05
Gh_A04G0614	OM31	WT	279.744	882.187	580.966	-1.65628	0.358471	-4.62039	3.8301e-06	8.61968e-05
Gh_D06G0920	OM31	WT	44827.8	13641.4	29234.6	1.71643	0.371504	4.62024	3.833e-06	8.6211e-05
Gh_A02G0520	OM31	WT	611.254	2188.97	1400.11	-1.84074	0.398441	-4.61987	3.8397e-06	8.63106e-05
Gh_A05G2869	OM31	WT	163.759	585.237	374.498	-1.8389	0.398076	-4.61947	3.8472e-06	8.64265e-05
Gh_D04G1858	OM31	WT	1278.12	481.382	879.75	1.40917	0.305089	4.61889	3.858e-06	8.66187e-05
Gh_D02G0348	OM31	WT	12162.3	2854.72	7508.49	2.09113	0.452809	4.61813	3.8721e-06	8.68831e-05
Gh_A12G2190	OM31	WT	846.02	69.1696	457.595	3.61482	0.782884	4.61731	3.8875e-06	8.71768e-05
Gh_D04G2022	OM31	WT	2857.78	168.986	1513.38	4.0812	0.883964	4.61692	3.8947e-06	8.72863e-05
Gh_A13G1934	OM31	WT	1188.42	3184.16	2186.29	-1.42228	0.3081	-4.61631	3.9062e-06	8.7492e-05
Gh_D06G1866	OM31	WT	427.65	1135.56	781.604	-1.40922	0.305294	-4.61594	3.9133e-06	8.75986e-05
Gh_D13G2399	OM31	WT	242.873	1424.15	833.513	-2.55242	0.55336	-4.61258	3.977e-06	8.89723e-05
Gh_A09G1854	OM31	WT	5367.93	13140.1	9254	-1.29158	0.280029	-4.61233	3.9819e-06	8.90156e-05
Gh_D13G0615	OM31	WT	724.264	1988.98	1356.62	-1.45799	0.316115	-4.61221	3.984e-06	8.90156e-05
Gh_A12G0700	OM31	WT	47.8395	1460.81	754.325	-4.93561	1.07014	-4.61211	3.986e-06	8.90156e-05
Gh_D07G0615	OM31	WT	1785.42	4577.26	3181.34	-1.35849	0.294586	-4.61153	3.9972e-06	8.92144e-05
Gh_A11G0886	OM31	WT	1070.91	3024.26	2047.58	-1.49821	0.324999	-4.60988	4.0289e-06	8.97815e-05
Gh_A03G1373	OM31	WT	17.428	739.476	378.452	-5.41597	1.17487	-4.60985	4.0296e-06	8.97815e-05
Gh_A07G1802	OM31	WT	43.052	419.256	231.154	-3.28377	0.712338	-4.60984	4.0298e-06	8.97815e-05
Gh_Sca004767G01	OM31	WT	791.152	260.353	525.752	1.60297	0.347773	4.60923	4.0416e-06	8.99928e-05
Gh_A05G1427	OM31	WT	59.1715	663.376	361.274	-3.48562	0.756411	-4.60811	4.0634e-06	9.04248e-05
Gh_D09G0226	OM31	WT	2208.08	436.187	1322.13	2.34055	0.508005	4.60734	4.0785e-06	9.07071e-05
Gh_D10G0507	OM31	WT	1186.19	2546.92	1866.56	-1.10272	0.239349	-4.60715	4.0822e-06	9.07346e-05
Gh_D01G0290	OM31	WT	55918.5	17826.4	36872.5	1.64933	0.358024	4.60677	4.0897e-06	9.08494e-05
Gh_D04G1117	OM31	WT	5174.98	10670	7922.49	-1.04402	0.22667	-4.60592	4.1065e-06	9.11687e-05
Gh_D13G0522	OM31	WT	3203.95	478.338	1841.14	2.74391	0.595839	4.60511	4.1224e-06	9.14672e-05
Gh_A06G1093	OM31	WT	1228.26	230.654	729.458	2.41413	0.524246	4.60495	4.1256e-06	9.14843e-05
Gh_A10G1719	OM31	WT	11858.4	36842.2	24350.3	-1.63548	0.355178	-4.60469	4.1307e-06	9.15184e-05
Gh_A08G0487	OM31	WT	77.2279	0	38.614	8.97952	1.95011	4.60463	4.132e-06	9.15184e-05
Gh_D06G0296	OM31	WT	343.32	1218.25	780.787	-1.82814	0.397248	-4.60203	4.184e-06	9.26107e-05
Gh_D07G2050	OM31	WT	2464.72	923.801	1694.26	1.4162	0.307741	4.60192	4.1862e-06	9.26107e-05
Gh_D06G1629	OM31	WT	0	131.931	65.9657	-9.26075	2.01304	-4.60038	4.2173e-06	9.32434e-05
Gh_A09G1047	OM31	WT	757.908	2082.28	1420.1	-1.45867	0.317089	-4.60019	4.2211e-06	9.32748e-05
Gh_D11G1003	OM31	WT	1474.9	683.948	1079.42	1.10846	0.240996	4.59948	4.2355e-06	9.34833e-05
Gh_D04G1621	OM31	WT	888.541	121.744	505.142	2.86843	0.623644	4.59948	4.2355e-06	9.34833e-05
Gh_A04G0385	OM31	WT	2473.28	938.791	1706.04	1.39787	0.303994	4.59834	4.2588e-06	9.39417e-05
Gh_A01G1377	OM31	WT	0	103.28	51.6401	-8.90751	1.93732	-4.59785	4.2687e-06	9.41059e-05
Gh_A07G0153	OM31	WT	1108.99	348.316	728.654	1.67163	0.363818	4.59469	4.334e-06	9.54493e-05
Gh_A08G2487	OM31	WT	0	98.0862	49.0431	-8.83211	1.92226	-4.59465	4.3347e-06	9.54493e-05
Gh_D01G0005	OM31	WT	1163.82	478.155	820.989	1.28382	0.279479	4.59362	4.3563e-06	9.58136e-05
Gh_D01G0627	OM31	WT	878.021	22.952	450.487	5.26403	1.14626	4.59236	4.3827e-06	9.6338e-05
Gh_A06G0950	OM31	WT	2112.39	775.606	1444	1.44587	0.314941	4.59091	4.4132e-06	9.69524e-05
Gh_A01G0278	OM31	WT	72367.3	23657	48012.2	1.61309	0.351378	4.59076	4.4164e-06	9.69665e-05
Gh_A08G2541	OM31	WT	152.454	575.067	363.761	-1.91694	0.417715	-4.58911	4.4514e-06	9.76547e-05
Gh_A07G0089	OM31	WT	154.844	643.416	399.13	-2.05684	0.448207	-4.58904	4.4529e-06	9.76547e-05
Gh_A10G1619	OM31	WT	80.3186	0	40.1593	9.03662	1.96943	4.58843	4.4659e-06	9.78809e-05
Gh_A09G1283	OM31	WT	92.5243	537.384	314.954	-2.54095	0.55383	-4.58796	4.476e-06	9.80464e-05
Gh_A03G0657	OM31	WT	90.2505	887.694	488.972	-3.29819	0.719146	-4.58627	4.5124e-06	9.87872e-05
Gh_D08G0447	OM31	WT	580.06	115.53	347.795	2.32897	0.50827	4.58215	4.6023e-06	0.000100696
Gh_D06G1329	OM31	WT	1053.07	382.569	717.822	1.46061	0.319034	4.57822	4.6895e-06	0.000102545
Gh_D10G0376	OM31	WT	146.94	1157.55	652.245	-2.97966	0.650863	-4.57802	4.694e-06	0.000102583
Gh_D09G0973	OM31	WT	188.165	572.812	380.489	-1.60566	0.350798	-4.57716	4.7133e-06	0.000102945
Gh_A07G0833	OM31	WT	611.085	1528.76	1069.92	-1.32339	0.289186	-4.57626	4.7336e-06	0.000103329
Gh_A05G3224	OM31	WT	148.58	1095.74	622.16	-2.88207	0.629828	-4.57597	4.7402e-06	0.000103414
Gh_D05G2489	OM31	WT	102.191	390.322	246.256	-1.93467	0.422812	-4.57572	4.7458e-06	0.000103477
Gh_D13G1523	OM31	WT	128.45	469.536	298.993	-1.87117	0.409008	-4.5749	4.7645e-06	0.000103739
Gh_D07G0417	OM31	WT	2618.36	1033.08	1825.72	1.34199	0.29334	4.57487	4.7651e-06	0.000103739
Gh_D09G0570	OM31	WT	818.453	2641.93	1730.19	-1.6912	0.369674	-4.57483	4.7661e-06	0.000103739
Gh_A04G0678	OM31	WT	113.25	447.91	280.58	-1.98538	0.434094	-4.57361	4.7939e-06	0.000104284
Gh_D12G0834	OM31	WT	1120.13	484.637	802.383	1.20889	0.264347	4.5731	4.8056e-06	0.000104479
Gh_A12G2426	OM31	WT	68.0213	972.273	520.147	-3.83912	0.83953	-4.57294	4.8093e-06	0.000104499
Gh_D13G1101	OM31	WT	22.4492	376.215	199.332	-4.06963	0.889992	-4.57266	4.8156e-06	0.000104576
Gh_A04G0264	OM31	WT	973.213	144.368	558.791	2.75284	0.602049	4.57246	4.8204e-06	0.000104619
Gh_A08G0736	OM31	WT	8757.74	3130.92	5944.33	1.48408	0.324582	4.57229	4.8243e-06	0.000104646
Gh_A01G2126	OM31	WT	97.4676	569.004	333.236	-2.54831	0.557369	-4.57204	4.83e-06	0.000104708
Gh_A05G1633	OM31	WT	0	136.964	68.4821	-9.31475	2.03747	-4.57172	4.8374e-06	0.000104809
Gh_D06G0700	OM31	WT	142.567	539.485	341.026	-1.92151	0.420418	-4.57048	4.8661e-06	0.00010535
Gh_D11G1627	OM31	WT	873.203	72.6224	472.913	3.59087	0.78568	4.5704	4.868e-06	0.00010535
Gh_A05G3868	OM31	WT	0	114.794	57.3971	-9.06003	1.98254	-4.56991	4.8793e-06	0.000105535
Gh_A05G3910	OM31	WT	124.776	831.828	478.302	-2.73894	0.599713	-4.56708	4.9456e-06	0.000106847
Gh_D01G2312	OM31	WT	1347.66	0	673.829	13.1047	2.87085	4.56474	5.0011e-06	0.000107983
Gh_A07G1513	OM31	WT	1274.99	3220	2247.49	-1.33688	0.292899	-4.56432	5.0112e-06	0.00010814
Gh_A07G1794	OM31	WT	30.6969	200.139	115.418	-2.7028	0.592236	-4.56372	5.0255e-06	0.000108387
Gh_A02G1539	OM31	WT	76.5605	0	38.2803	8.96683	1.96531	4.56256	5.0533e-06	0.000108923
Gh_A03G0533	OM31	WT	1340.66	438.996	889.826	1.61144	0.353367	4.56025	5.1093e-06	0.000110069
Gh_A11G0541	OM31	WT	718.207	269.037	493.622	1.41687	0.310741	4.55965	5.1239e-06	0.00011032
Gh_A10G1554	OM31	WT	772.831	1764.81	1268.82	-1.19084	0.261201	-4.55911	5.1372e-06	0.000110543
Gh_D02G0305	OM31	WT	436.356	1707.8	1072.08	-1.96947	0.43205	-4.55843	5.1538e-06	0.000110838
Gh_A13G2325	OM31	WT	1189.57	2835.22	2012.4	-1.25341	0.275232	-4.55403	5.2628e-06	0.000113054
Gh_D04G0641	OM31	WT	79.6059	0	39.803	9.02379	1.98155	4.55391	5.2659e-06	0.000113055
Gh_D13G0727	OM31	WT	2125.86	1011.83	1568.85	1.0713	0.235295	4.55301	5.2884e-06	0.000113473
Gh_D07G0271	OM31	WT	56.3272	374.734	215.531	-2.73375	0.600467	-4.55271	5.296e-06	0.000113573
Gh_A08G1204	OM31	WT	0	88.8693	44.4347	-8.69049	1.90954	-4.55109	5.3369e-06	0.000114384
Gh_A12G1167	OM31	WT	183.65	23.9807	103.815	2.94035	0.646133	4.55068	5.3473e-06	0.000114507
Gh_A02G1405	OM31	WT	0	117.998	58.999	-9.09975	1.99967	-4.55063	5.3487e-06	0.000114507
Gh_D04G1392	OM31	WT	137.357	1522.16	829.758	-3.47211	0.763601	-4.54701	5.4413e-06	0.000116424
Gh_D11G2994	OM31	WT	2356.03	796.369	1576.2	1.56517	0.34423	4.54689	5.4445e-06	0.000116427
Gh_A11G2901	OM31	WT	1297.67	3814.79	2556.23	-1.55607	0.342256	-4.54649	5.4547e-06	0.000116579
Gh_A01G1505	OM31	WT	27925.3	6387.25	17156.3	2.12837	0.468185	4.546	5.4674e-06	0.000116785
Gh_A01G0290	OM31	WT	3125.04	283.775	1704.41	3.46132	0.761426	4.54584	5.4717e-06	0.000116811
Gh_A10G2009	OM31	WT	130.666	546.806	338.736	-2.06473	0.454451	-4.54336	5.5365e-06	0.000118104
Gh_A07G0511	OM31	WT	581.263	1310.18	945.724	-1.17276	0.258131	-4.54328	5.5386e-06	0.000118104
Gh_D07G1347	OM31	WT	292.106	25.5537	158.83	3.52181	0.775251	4.5428	5.5512e-06	0.000118307
Gh_A11G2759	OM31	WT	62.4432	532.517	297.48	-3.09269	0.681088	-4.5408	5.604e-06	0.000119365
Gh_D05G3263	OM31	WT	0	98.9463	49.4732	-8.84566	1.94824	-4.54033	5.6167e-06	0.000119554
Gh_D03G1190	OM31	WT	310.59	68.6137	189.602	2.17973	0.480094	4.5402	5.62e-06	0.000119554
Gh_D11G2115	OM31	WT	296.627	1191.17	743.897	-2.00688	0.442032	-4.54011	5.6224e-06	0.000119554
Gh_D01G1144	OM31	WT	367.286	888.472	627.879	-1.27441	0.28091	-4.53671	5.7139e-06	0.000121432
Gh_A09G0479	OM31	WT	1839.01	4996.79	3417.9	-1.44233	0.317938	-4.53652	5.7189e-06	0.000121469
Gh_D05G1829	OM31	WT	1.25689	113.662	57.4594	-6.56827	1.44817	-4.53557	5.7448e-06	0.000121952
Gh_A02G1292	OM31	WT	836.262	130.144	483.203	2.68507	0.59236	4.53284	5.8196e-06	0.000123469
Gh_D11G2238	OM31	WT	318.785	1746.84	1032.81	-2.45501	0.541689	-4.53214	5.8389e-06	0.000123809
Gh_A05G0778	OM31	WT	607.276	171.195	389.235	1.82531	0.402851	4.53099	5.8709e-06	0.000124307
Gh_D12G2434	OM31	WT	237.522	3.18067	120.351	6.25578	1.3807	4.53087	5.8741e-06	0.000124307
Gh_A05G0282	OM31	WT	3291.43	1560.68	2426.06	1.07629	0.237545	4.53087	5.8742e-06	0.000124307
Gh_D11G1777	OM31	WT	34.9338	464.782	249.858	-3.73865	0.825161	-4.53082	5.8755e-06	0.000124307
Gh_D02G0410	OM31	WT	222.369	1.81752	112.093	6.97982	1.54071	4.53026	5.8912e-06	0.000124568
Gh_D07G0356	OM31	WT	916.247	374.038	645.142	1.29223	0.285265	4.52992	5.9005e-06	0.000124696
Gh_A03G1004	OM31	WT	6402.6	2231.91	4317.25	1.52059	0.33573	4.5292	5.9209e-06	0.000125056
Gh_D05G3716	OM31	WT	15.6658	293.568	154.617	-4.23606	0.935372	-4.52875	5.9335e-06	0.000125253
Gh_D05G1053	OM31	WT	0	128.211	64.1055	-9.21949	2.0363	-4.52756	5.9669e-06	0.000125888
Gh_A08G1425	OM31	WT	183.533	736.916	460.225	-2.00708	0.443337	-4.5272	5.9771e-06	0.000126033
Gh_D01G1244	OM31	WT	911.477	2435.43	1673.45	-1.41836	0.313351	-4.52642	5.9992e-06	0.000126428
Gh_D05G3869	OM31	WT	0	84.7223	42.3611	-8.62121	1.9058	-4.52367	6.0776e-06	0.000127938
Gh_D12G2670	OM31	WT	183.579	2.2719	92.9255	6.37951	1.41046	4.52299	6.0973e-06	0.000128228
Gh_A12G2506	OM31	WT	3436.39	1162.54	2299.47	1.56398	0.345787	4.52296	6.0982e-06	0.000128228
Gh_D12G2549	OM31	WT	907.909	279.098	593.504	1.70139	0.376213	4.5224	6.1143e-06	0.000128495
Gh_A01G0274	OM31	WT	5688.11	2718.68	4203.4	1.06521	0.235577	4.52172	6.1339e-06	0.000128836
Gh_A03G0309	OM31	WT	86.6872	397.52	242.104	-2.19597	0.48579	-4.52041	6.172e-06	0.000129565
Gh_A02G1637	OM31	WT	1174.54	195.201	684.872	2.59029	0.573141	4.51946	6.1998e-06	0.000130075
Gh_A05G0888	OM31	WT	18.0048	259.656	138.83	-3.84141	0.850032	-4.51913	6.2093e-06	0.000130203
Gh_A07G1100	OM31	WT	331.18	904.548	617.864	-1.44896	0.320765	-4.51721	6.2661e-06	0.00013132
Gh_D07G0580	OM31	WT	521.348	1396.31	958.83	-1.4211	0.314664	-4.51626	6.2941e-06	0.000131834
Gh_A07G0202	OM31	WT	7200.99	1543.82	4372.4	2.22194	0.49202	4.51596	6.3031e-06	0.00013195
Gh_A08G0051	OM31	WT	1599.84	723.115	1161.48	1.14601	0.253777	4.5158	6.3078e-06	0.000131975
Gh_A02G0533	OM31	WT	827.895	286.209	557.052	1.53209	0.339391	4.51423	6.3546e-06	0.00013288
Gh_A05G0516	OM31	WT	8860.16	3992.91	6426.53	1.14996	0.254765	4.51381	6.3673e-06	0.000133072
Gh_D07G1188	OM31	WT	29.861	320.065	174.963	-3.42332	0.758665	-4.5123	6.4129e-06	0.000133882
Gh_A03G1378	OM31	WT	49.1354	861.402	455.269	-4.13523	0.916438	-4.51229	6.4131e-06	0.000133882
Gh_A10G1357	OM31	WT	1770.12	747.277	1258.7	1.24451	0.275869	4.51124	6.4451e-06	0.000134475
Gh_A09G1356	OM31	WT	154.1	12.3767	83.2384	3.63788	0.806522	4.51058	6.465e-06	0.000134815
Gh_D12G0698	OM31	WT	6462.54	2011.79	4237.16	1.68385	0.373364	4.50994	6.4847e-06	0.000135077
Gh_D01G0022	OM31	WT	413.041	1133.9	773.472	-1.45622	0.322927	-4.50945	6.4996e-06	0.000135313
Gh_A09G1537	OM31	WT	25973.8	9452.54	17713.2	1.45832	0.323436	4.50884	6.5183e-06	0.000135628
Gh_A05G3990	OM31	WT	842.914	251.298	547.106	1.747	0.387501	4.50838	6.5325e-06	0.000135848
Gh_D12G2714	OM31	WT	366.537	25.5029	196.02	3.84698	0.853677	4.50636	6.5949e-06	0.000136995
Gh_A02G0333	OM31	WT	2169.91	337.074	1253.49	2.68717	0.596366	4.5059	6.6092e-06	0.000137217
Gh_D04G0572	OM31	WT	1109.92	355.445	732.683	1.64352	0.364809	4.50516	6.6324e-06	0.000137623
Gh_A04G0693	OM31	WT	1097.56	210.025	653.794	2.38706	0.529909	4.50466	6.648e-06	0.000137872
Gh_A09G2368	OM31	WT	15809.2	3439.59	9624.38	2.20057	0.488672	4.50316	6.695e-06	0.00013877
Gh_A01G0279	OM31	WT	33880.7	11129.1	22504.9	1.60617	0.3567	4.50286	6.7045e-06	0.000138891
Gh_D10G0458	OM31	WT	17.8427	268.019	142.931	-3.91414	0.869297	-4.50265	6.7111e-06	0.000138951
Gh_A11G1353	OM31	WT	10426.9	3255.24	6841.06	1.67958	0.373219	4.50024	6.7876e-06	0.000140409
Gh_A11G2313	OM31	WT	1444.2	4500.17	2972.19	-1.64005	0.36444	-4.5002	6.789e-06	0.000140409
Gh_A12G1174	OM31	WT	2862.98	1093.7	1978.34	1.3887	0.308633	4.49953	6.8105e-06	0.000140765
Gh_D07G0939	OM31	WT	954.76	3486.15	2220.45	-1.86891	0.415365	-4.49943	6.8136e-06	0.000140765
Gh_D05G3327	OM31	WT	89.5052	458.149	273.827	-2.35766	0.524008	-4.49928	6.8183e-06	0.000140784
Gh_A11G0272	OM31	WT	66.3823	834.411	450.397	-3.6527	0.811981	-4.4985	6.8434e-06	0.000141149
Gh_A05G1881	OM31	WT	774.749	276.132	525.44	1.48864	0.330936	4.49827	6.8508e-06	0.000141224
Gh_A08G0290	OM31	WT	647.781	157.172	402.476	2.04147	0.45425	4.49416	6.9844e-06	0.0001439
Gh_D09G1332	OM31	WT	0	105.206	52.6031	-8.93421	1.98829	-4.49341	7.0091e-06	0.000144331
Gh_D02G2319	OM31	WT	394.582	106.613	250.598	1.8874	0.420156	4.49214	7.0511e-06	0.000145115
Gh_D06G0070	OM31	WT	476.611	102.927	289.769	2.20971	0.491942	4.4918	7.0623e-06	0.000145267
Gh_D12G2782	OM31	WT	100.182	861.905	481.044	-3.10591	0.69152	-4.49142	7.0749e-06	0.000145443
Gh_D02G1360	OM31	WT	0	83.1377	41.5688	-8.59404	1.91348	-4.49131	7.0785e-06	0.000145443
Gh_D12G1697	OM31	WT	19.0154	189.366	104.191	-3.32204	0.739807	-4.49041	7.1086e-06	0.000145982
Gh_D01G0069	OM31	WT	1190.74	435.81	813.274	1.45082	0.323256	4.48815	7.1845e-06	0.00014746
Gh_D13G0079	OM31	WT	1.7169	104.263	52.9899	-5.90906	1.31678	-4.48751	7.2059e-06	0.000147819
Gh_D05G0481	OM31	WT	0	99.5001	49.75	-8.85268	1.97304	-4.48682	7.2294e-06	0.000148148
Gh_A08G0480	OM31	WT	25.1703	280.458	152.814	-3.47936	0.775464	-4.48681	7.2298e-06	0.000148148
Gh_D02G0032	OM31	WT	17.9269	246.991	132.459	-3.79085	0.844963	-4.48641	7.2433e-06	0.000148344
Gh_D13G0786	OM31	WT	22177.2	5939.39	14058.3	1.90074	0.423721	4.48582	7.2634e-06	0.000148676
Gh_D09G0813	OM31	WT	8.46134	219.546	114.004	-4.70983	1.05003	-4.48544	7.2764e-06	0.00014886
Gh_A04G1399	OM31	WT	3602	1417.12	2509.56	1.34614	0.300185	4.48438	7.3126e-06	0.00014952
Gh_A13G1734	OM31	WT	11.0593	242.632	126.846	-4.47038	0.996989	-4.48389	7.3296e-06	0.000149782
Gh_A12G1388	OM31	WT	0	84.3024	42.1512	-8.61431	1.92122	-4.48378	7.3333e-06	0.000149782
Gh_A04G0775	OM31	WT	540.68	1215.79	878.236	-1.16939	0.260815	-4.48361	7.339e-06	0.000149817
Gh_D02G0503	OM31	WT	32.1222	598.95	315.536	-4.22125	0.941545	-4.48332	7.3491e-06	0.000149941
Gh_D05G1757	OM31	WT	826.076	175.898	500.987	2.23118	0.497674	4.48321	7.353e-06	0.000149941
Gh_A04G1026	OM31	WT	173.633	515.366	344.5	-1.5694	0.350165	-4.4819	7.3982e-06	0.000150782
Gh_A13G2055	OM31	WT	2316.96	4798.65	3557.81	-1.05061	0.234422	-4.48169	7.4053e-06	0.000150844
Gh_D07G1131	OM31	WT	0	83.3822	41.6911	-8.59841	1.91871	-4.48136	7.417e-06	0.000151001
Gh_D12G1414	OM31	WT	72.9583	0	36.4792	8.89733	1.98572	4.48066	7.4414e-06	0.000151416
Gh_D13G2390	OM31	WT	1873.18	5021.76	3447.47	-1.42292	0.317615	-4.48003	7.4633e-06	0.000151781
Gh_A05G1290	OM31	WT	915.209	2244.5	1579.85	-1.2946	0.289001	-4.47955	7.48e-06	0.000152039
Gh_A05G1572	OM31	WT	77.1764	0	38.5882	8.97911	2.00476	4.4789	7.5027e-06	0.000152418
Gh_A05G3070	OM31	WT	816.335	2133.22	1474.78	-1.3863	0.309537	-4.47863	7.5122e-06	0.00015253
Gh_D05G2155	OM31	WT	383.284	38.68	210.982	3.31328	0.739897	4.47803	7.5336e-06	0.000152881
Gh_D05G3681	OM31	WT	93.0232	1068.04	580.531	-3.52237	0.786709	-4.47734	7.5578e-06	0.000153231
Gh_A03G1923	OM31	WT	0	97.1543	48.5772	-8.81827	1.96955	-4.47731	7.559e-06	0.000153231
Gh_D07G1120	OM31	WT	45.8511	540.253	293.052	-3.55535	0.794166	-4.47683	7.5758e-06	0.00015349
Gh_A02G0788	OM31	WT	81.1218	374.727	227.925	-2.2073	0.493063	-4.4767	7.5806e-06	0.000153505
Gh_D09G1217	OM31	WT	1412.56	3892.71	2652.64	-1.46278	0.326806	-4.47598	7.6061e-06	0.000153939
Gh_A08G0755	OM31	WT	410.092	958.562	684.327	-1.22505	0.273753	-4.47503	7.6399e-06	0.000154541
Gh_D02G0834	OM31	WT	0	87.5177	43.7588	-8.66847	1.93734	-4.47441	7.6623e-06	0.000154911
Gh_A13G1683	OM31	WT	0	86.8303	43.4152	-8.65707	1.9349	-4.47416	7.6712e-06	0.000155008
Gh_D01G1223	OM31	WT	82.9355	0	41.4677	9.08186	2.03137	4.47081	7.7922e-06	0.000157285
Gh_A12G0693	OM31	WT	2188.72	4598.66	3393.69	-1.07093	0.239552	-4.47054	7.8023e-06	0.000157405
Gh_D01G0919	OM31	WT	72.7836	0	36.3918	8.89434	1.99002	4.46947	7.8415e-06	0.00015811
Gh_A10G1608	OM31	WT	1746.69	801.722	1274.21	1.12316	0.25132	4.46903	7.8573e-06	0.000158311
Gh_A05G0095	OM31	WT	3003.2	829.567	1916.38	1.85654	0.415434	4.46893	7.8614e-06	0.000158311
Gh_A11G3171	OM31	WT	33.8001	302.195	167.997	-3.16409	0.708031	-4.46885	7.864e-06	0.000158311
Gh_A03G1683	OM31	WT	129.92	1603.83	866.874	-3.62646	0.811654	-4.46799	7.8958e-06	0.000158866
Gh_D08G0033	OM31	WT	876.847	4684.28	2780.57	-2.41764	0.54133	-4.46611	7.9653e-06	0.000160179
Gh_A09G0931	OM31	WT	253.168	44.8152	148.991	2.49507	0.558736	4.46556	7.986e-06	0.00016051
Gh_A01G1422	OM31	WT	806.164	316.567	561.365	1.34864	0.302027	4.46529	7.9959e-06	0.000160625
Gh_D03G1233	OM31	WT	664.49	1518.67	1091.58	-1.19295	0.267265	-4.46355	8.0613e-06	0.000161852
Gh_A11G0382	OM31	WT	765.917	220.824	493.371	1.79536	0.40232	4.46253	8.0999e-06	0.000162477
Gh_A13G1937	OM31	WT	43.5899	389.228	216.409	-3.15415	0.706812	-4.4625	8.1011e-06	0.000162477
Gh_A01G1536	OM31	WT	120.37	6.44666	63.4086	4.23625	0.949345	4.46229	8.1087e-06	0.000162544
Gh_A09G1796	OM31	WT	500.251	1515.33	1007.79	-1.59974	0.358521	-4.46205	8.1178e-06	0.000162641
Gh_D05G2983	OM31	WT	742.751	6278.83	3510.79	-3.07997	0.69037	-4.46134	8.1449e-06	0.000163097
Gh_A12G0260	OM31	WT	192.597	26.1049	109.351	2.8871	0.64717	4.46111	8.1536e-06	0.000163184
Gh_D09G2146	OM31	WT	759.083	252.185	505.634	1.58955	0.356453	4.45935	8.2208e-06	0.000164375
Gh_A13G1535	OM31	WT	1354.07	2906.09	2130.08	-1.10205	0.247134	-4.45933	8.2218e-06	0.000164375
Gh_D09G0348	OM31	WT	47.5743	526.026	286.8	-3.46664	0.777618	-4.45802	8.272e-06	0.000165291
Gh_D13G2168	OM31	WT	74.6237	401.411	238.017	-2.42524	0.544068	-4.4576	8.2882e-06	0.000165527
Gh_D07G0911	OM31	WT	71.6172	0	35.8086	8.87062	1.99009	4.45739	8.2964e-06	0.000165603
Gh_D04G0620	OM31	WT	375.949	1004.11	690.027	-1.41672	0.317976	-4.45544	8.3721e-06	0.00016701
Gh_A13G0660	OM31	WT	909.287	353.867	631.577	1.36129	0.30554	4.45535	8.3757e-06	0.00016701
Gh_D12G0584	OM31	WT	28.7336	305.461	167.097	-3.41563	0.766717	-4.45488	8.3941e-06	0.000167288
Gh_A09G1671	OM31	WT	1453.99	154.072	804.031	3.23985	0.727394	4.45405	8.4264e-06	0.000167845
Gh_D12G2520	OM31	WT	245.068	1362.87	803.97	-2.47655	0.556122	-4.45326	8.4578e-06	0.00016838
Gh_D09G0197	OM31	WT	8262.98	2385.08	5324.03	1.79275	0.402618	4.45274	8.4781e-06	0.000168695
Gh_A13G0930	OM31	WT	0	81.8253	40.9127	-8.57092	1.92584	-4.45049	8.5675e-06	0.000170385
Gh_A01G0826	OM31	WT	10680.6	2707.9	6694.26	1.9799	0.444904	4.45018	8.58e-06	0.000170543
Gh_A08G1892	OM31	WT	124.634	426.833	275.734	-1.77596	0.399098	-4.44993	8.5898e-06	0.000170649
Gh_D05G3253	OM31	WT	0	108.262	54.1311	-8.97553	2.01721	-4.44948	8.6077e-06	0.000170915
Gh_A01G1880	OM31	WT	1089.08	5284.19	3186.63	-2.27871	0.512156	-4.44925	8.6171e-06	0.000171011
Gh_D10G1411	OM31	WT	119.781	491.45	305.616	-2.03714	0.457964	-4.44824	8.6575e-06	0.000171708
Gh_D01G2018	OM31	WT	638.029	2454.38	1546.21	-1.94433	0.43711	-4.44815	8.6613e-06	0.000171708
Gh_D12G2544	OM31	WT	2610.14	5626.42	4118.28	-1.10829	0.249177	-4.44778	8.6764e-06	0.000171918
Gh_D05G2004	OM31	WT	3127.49	305.759	1716.63	3.3552	0.754454	4.44719	8.7001e-06	0.000172297
Gh_D01G1022	OM31	WT	3.26538	367.106	185.186	-6.7851	1.52596	-4.44645	8.73e-06	0.000172798
Gh_A11G2645	OM31	WT	234.054	1027.9	630.978	-2.13624	0.480522	-4.44565	8.7625e-06	0.00017335
Gh_D05G0817	OM31	WT	1698.24	3829.32	2763.78	-1.17313	0.263892	-4.44547	8.7698e-06	0.000173405
Gh_A04G0707	OM31	WT	1500.4	319.392	909.897	2.23259	0.502545	4.44258	8.8888e-06	0.000175666
Gh_D04G0700	OM31	WT	2995.86	1269.68	2132.77	1.23884	0.278911	4.44169	8.9254e-06	0.000176296
Gh_Sca005103G03	OM31	WT	92.0064	1064.3	578.154	-3.53176	0.795206	-4.44132	8.941e-06	0.000176511
Gh_A13G1342	OM31	WT	2006.77	816.122	1411.44	1.29833	0.2924	4.44027	8.9848e-06	0.000177284
Gh_A11G2810	OM31	WT	501.935	1614.09	1058.01	-1.68598	0.379752	-4.43968	9.0094e-06	0.000177677
Gh_A06G1447	OM31	WT	3560.94	301.854	1931.4	3.56113	0.802161	4.43942	9.0203e-06	0.000177799
Gh_A05G3695	OM31	WT	751.963	3312.79	2032.38	-2.13925	0.481957	-4.43868	9.0512e-06	0.000178315
Gh_D06G0939	OM31	WT	2893.7	508.172	1700.94	2.50986	0.565642	4.43718	9.1144e-06	0.000179467
Gh_A10G1753	OM31	WT	224.428	39.3904	131.909	2.51282	0.566404	4.43644	9.1459e-06	0.000179994
Gh_D12G0499	OM31	WT	255.423	676.655	466.039	-1.40528	0.316781	-4.43611	9.16e-06	0.000180176
Gh_D05G3436	OM31	WT	307.32	11.1727	159.246	4.77531	1.07655	4.43574	9.1755e-06	0.000180276
Gh_D04G1520	OM31	WT	2591.05	104.83	1347.94	4.62705	1.04314	4.43569	9.1779e-06	0.000180276
Gh_D06G1636	OM31	WT	9222.55	3290.74	6256.65	1.48687	0.335208	4.43565	9.1794e-06	0.000180276
Gh_D07G0302	OM31	WT	1133.39	436.006	784.7	1.37818	0.31075	4.435	9.2071e-06	0.000180728
Gh_D08G1096	OM31	WT	1163.87	398.265	781.067	1.54797	0.349085	4.43436	9.2347e-06	0.000181174
Gh_A11G3231	OM31	WT	359.525	41.879	200.702	3.0974	0.69852	4.43424	9.2399e-06	0.000181183
Gh_D05G3145	OM31	WT	70.6909	0	35.3454	8.85217	1.99726	4.43217	9.3291e-06	0.000182836
Gh_D05G0826	OM31	WT	431.927	108.618	270.272	1.99289	0.449911	4.42952	9.4442e-06	0.0001849
Gh_D02G2115	OM31	WT	7846.54	3810.01	5828.27	1.04238	0.23556	4.42513	9.6385e-06	0.000188608
Gh_D03G1127	OM31	WT	75.77	0	37.885	8.95159	2.02352	4.42377	9.6995e-06	0.000189702
Gh_A11G1470	OM31	WT	1044.08	84.0558	564.069	3.63737	0.822474	4.42247	9.758e-06	0.000190747
Gh_A07G0498	OM31	WT	0	81.417	40.7085	-8.56407	1.93681	-4.42174	9.7911e-06	0.000191103
Gh_A08G2181	OM31	WT	166.552	652.651	409.602	-1.96943	0.445399	-4.42172	9.7918e-06	0.000191103
Gh_A09G2207	OM31	WT	8.54556	193.291	100.918	-4.51555	1.02124	-4.42164	9.7956e-06	0.000191103
Gh_A12G2714	OM31	WT	2788.62	11.9961	1400.31	7.86074	1.7778	4.42162	9.7964e-06	0.000191103
Gh_D07G1384	OM31	WT	70.613	0	35.3065	8.85019	2.00186	4.42099	9.8251e-06	0.000191565
Gh_A07G2307	OM31	WT	112.311	1003.71	558.01	-3.15891	0.71465	-4.42022	9.8599e-06	0.000192067
Gh_D11G0743	OM31	WT	73.3668	0	36.6834	8.90603	2.01485	4.4202	9.8611e-06	0.000192067
Gh_A13G1909	OM31	WT	1876.36	4754.29	3315.32	-1.34157	0.303637	-4.41832	9.9471e-06	0.000193642
Gh_D10G2574	OM31	WT	284.92	1109.34	697.131	-1.96178	0.444145	-4.41698	1.0009e-05	0.000194748
Gh_A04G1402	OM31	WT	5579.76	1930.52	3755.14	1.53145	0.346763	4.41643	1.00345e-05	0.000195144
Gh_A03G0232	OM31	WT	5594.79	2720.02	4157.41	1.04063	0.235637	4.41625	1.00428e-05	0.000195205
Gh_A12G0092	OM31	WT	1530.49	481.299	1005.9	1.66964	0.37817	4.41507	1.00979e-05	0.000196174
Gh_D05G0547	OM31	WT	1159.36	532.31	845.834	1.12292	0.254382	4.41429	1.01341e-05	0.000196777
Gh_D12G2172	OM31	WT	2387.34	1067.92	1727.63	1.16091	0.263055	4.41316	1.01871e-05	0.000197705
Gh_D09G1154	OM31	WT	0	111.012	55.5058	-9.01171	2.04226	-4.41261	1.0213e-05	0.000198096
Gh_D10G0767	OM31	WT	651.243	1607.96	1129.6	-1.30339	0.295385	-4.41251	1.02178e-05	0.000198096
Gh_A12G1685	OM31	WT	795.399	64.2106	429.805	3.6339	0.823564	4.4124	1.0223e-05	0.000198096
Gh_D11G1311	OM31	WT	58.6789	424.838	241.758	-2.85861	0.647905	-4.41208	1.0238e-05	0.000198285
Gh_D13G0172	OM31	WT	4293.66	11138.2	7715.95	-1.37536	0.311776	-4.41138	1.02712e-05	0.000198825
Gh_A09G1828	OM31	WT	1060.83	3055.88	2058.35	-1.5268	0.346147	-4.41085	1.02966e-05	0.000199214
Gh_D05G1298	OM31	WT	0	95.9986	47.9993	-8.80207	1.99635	-4.40907	1.03814e-05	0.000200548
Gh_A01G1035	OM31	WT	69.6024	0	34.8012	8.82976	2.00326	4.40769	1.04477e-05	0.000201725
Gh_D06G2353	OM31	WT	73.8004	0	36.9002	8.91363	2.02258	4.40705	1.04788e-05	0.000202222
Gh_A11G1658	OM31	WT	613.562	102.039	357.801	2.5902	0.587878	4.40602	1.05287e-05	0.000203081
Gh_D12G2307	OM31	WT	31.04	432.5	231.77	-3.80678	0.864232	-4.40482	1.05872e-05	0.00020404
Gh_D11G0244	OM31	WT	3508.34	974.632	2241.49	1.8482	0.41959	4.40478	1.05892e-05	0.00020404
Gh_D04G1074	OM31	WT	195.085	589.575	392.33	-1.59663	0.362497	-4.40453	1.06011e-05	0.000204166
Gh_D02G0448	OM31	WT	41.2446	614.471	327.858	-3.89393	0.884227	-4.40377	1.06386e-05	0.000204784
Gh_A05G2801	OM31	WT	1422.9	496.227	959.563	1.52036	0.345373	4.40207	1.07223e-05	0.000206289
Gh_A01G1040	OM31	WT	52.4208	954.384	503.402	-4.18318	0.950319	-4.40187	1.07324e-05	0.000206379
Gh_D01G0752	OM31	WT	399.642	1181.99	790.819	-1.56365	0.355243	-4.40163	1.07439e-05	0.000206495
Gh_A02G0395	OM31	WT	59.0936	622.23	340.662	-3.39701	0.772019	-4.40017	1.08167e-05	0.000207762
Gh_D03G1101	OM31	WT	8.92136	194.315	101.618	-4.45227	1.01186	-4.40009	1.08208e-05	0.000207762
Gh_A09G2226	OM31	WT	3709.02	1269.19	2489.11	1.54745	0.3517	4.39992	1.08291e-05	0.000207815
Gh_D05G1099	OM31	WT	2384.77	571.151	1477.96	2.06235	0.46875	4.39967	1.08413e-05	0.000207945
Gh_A08G1350	OM31	WT	614.75	45.1266	329.938	3.77094	0.857119	4.39956	1.08473e-05	0.000207953
Gh_D10G0044	OM31	WT	250.278	1202.94	726.61	-2.26535	0.514991	-4.39881	1.08846e-05	0.000208562
Gh_A02G0287	OM31	WT	27.1009	258.376	142.739	-3.26005	0.741151	-4.39864	1.08933e-05	0.000208623
Gh_A12G2016	OM31	WT	5776.12	1779.02	3777.57	1.69927	0.38637	4.39804	1.09234e-05	0.000209094
Gh_A04G0895	OM31	WT	2477.48	17959.5	10218.5	-2.8579	0.649852	-4.39778	1.09366e-05	0.00020924
Gh_A06G0747	OM31	WT	127.082	820.268	473.675	-2.69247	0.61256	-4.39545	1.10546e-05	0.000211298
Gh_D03G0659	OM31	WT	27.1851	404.767	215.976	-3.90194	0.887727	-4.39543	1.10553e-05	0.000211298
Gh_D13G1445	OM31	WT	27046.7	7095.15	17070.9	1.93057	0.439247	4.39518	1.1068e-05	0.000211433
Gh_D06G1080	OM31	WT	652.162	147.865	400.013	2.14267	0.487556	4.39472	1.10913e-05	0.000211772
Gh_D03G0085	OM31	WT	1228.38	215.353	721.864	2.51323	0.571954	4.39411	1.11226e-05	0.00021219
Gh_D13G1431	OM31	WT	1257.42	2777.77	2017.59	-1.14373	0.260289	-4.39408	1.11244e-05	0.00021219
Gh_D12G0275	OM31	WT	1031.12	428.268	729.693	1.26816	0.288698	4.3927	1.11951e-05	0.000213429
Gh_D08G0428	OM31	WT	243.255	787.609	515.432	-1.6963	0.386199	-4.39229	1.12162e-05	0.000213698
Gh_D10G2190	OM31	WT	842.282	2507.65	1674.96	-1.57449	0.358473	-4.39221	1.12205e-05	0.000213698
Gh_D05G0435	OM31	WT	52903.5	13298.9	33101.2	1.99209	0.453655	4.3912	1.12729e-05	0.000214588
Gh_A12G0186	OM31	WT	84.8082	605.533	345.171	-2.83658	0.646072	-4.39051	1.13088e-05	0.000215163
Gh_D13G2378	OM31	WT	116.45	937.595	527.023	-3.01172	0.686047	-4.38997	1.13367e-05	0.000215586
Gh_D13G1086	OM31	WT	51.1049	527.219	289.162	-3.3715	0.768176	-4.38896	1.13892e-05	0.000216095
Gh_A12G0538	OM31	WT	10106.1	2228.72	6167.43	2.18111	0.496964	4.38886	1.13944e-05	0.000216095
Gh_A02G0714	OM31	WT	3860.54	1477.9	2669.22	1.38537	0.315657	4.38886	1.13945e-05	0.000216095
Gh_D04G0863	OM31	WT	1250.22	3542.73	2396.47	-1.50308	0.342479	-4.38881	1.1397e-05	0.000216095
Gh_D05G1599	OM31	WT	50.1396	645.835	347.987	-3.69071	0.840938	-4.3888	1.13978e-05	0.000216095
Gh_D11G3329	OM31	WT	93.438	394.635	244.036	-2.08	0.474018	-4.38803	1.14381e-05	0.00021675
Gh_A08G0516	OM31	WT	950.414	2597.06	1773.73	-1.45073	0.330676	-4.38717	1.14833e-05	0.000217498
Gh_A01G0139	OM31	WT	8364.28	3458.62	5911.45	1.27402	0.29044	4.38653	1.15174e-05	0.000218035
Gh_D11G1612	OM31	WT	528.279	1362.35	945.313	-1.36707	0.311723	-4.38553	1.15703e-05	0.000218926
Gh_A06G1187	OM31	WT	659.017	253.872	456.444	1.37647	0.3139	4.38506	1.15954e-05	0.000219292
Gh_D13G2387	OM31	WT	595.91	4087.06	2341.48	-2.77834	0.633664	-4.38456	1.16221e-05	0.000219686
Gh_A11G2809	OM31	WT	30.6126	338.566	184.589	-3.46605	0.790813	-4.3829	1.17109e-05	0.000221253
Gh_D10G0519	OM31	WT	3433.33	1305.59	2369.46	1.39522	0.318347	4.38271	1.17213e-05	0.00022134
Gh_A13G1288	OM31	WT	864.934	349.063	606.999	1.30883	0.298647	4.38253	1.17311e-05	0.000221414
Gh_A05G2808	OM31	WT	1116.74	306.245	711.495	1.86676	0.425976	4.3823	1.17433e-05	0.000221534
Gh_D06G1157	OM31	WT	317.483	1166.97	742.228	-1.87922	0.428921	-4.38127	1.17991e-05	0.000222475
Gh_A03G0933	OM31	WT	68.2224	0	34.1112	8.80073	2.00902	4.38062	1.18343e-05	0.00022297
Gh_A07G1143	OM31	WT	0	87.9213	43.9607	-8.67521	1.98039	-4.38057	1.18371e-05	0.00022297
Gh_D11G3362	OM31	WT	496.727	1342.93	919.831	-1.43554	0.327794	-4.3794	1.19009e-05	0.000224059
Gh_D06G0701	OM31	WT	721.581	2329.23	1525.4	-1.69124	0.386205	-4.37913	1.19153e-05	0.000224219
Gh_A03G1544	OM31	WT	22.4492	307.968	165.208	-3.78108	0.863509	-4.37873	1.19372e-05	0.000224519
Gh_A11G0273	OM31	WT	184.499	12.8426	98.6708	3.83776	0.876485	4.37858	1.19457e-05	0.000224568
Gh_A10G0373	OM31	WT	940.217	2283.33	1611.77	-1.28055	0.292511	-4.3778	1.19886e-05	0.000225261
Gh_D12G0989	OM31	WT	605.513	2053.72	1329.62	-1.76249	0.40263	-4.37746	1.20072e-05	0.0002255
Gh_D07G0493	OM31	WT	2936.77	6899.87	4918.32	-1.23252	0.281573	-4.37728	1.20172e-05	0.000225574
Gh_A11G3197	OM31	WT	376.532	1006.6	691.567	-1.4184	0.32411	-4.37627	1.20725e-05	0.00022649
Gh_A11G1628	OM31	WT	2529.58	5342.21	3935.9	-1.07873	0.246501	-4.37618	1.2078e-05	0.00022649
[truncated: 4,085 more rows]

## Sheet: S5
Table S5 – Differentially expressed genes of IM31 and OM31
gene_id	sampleA	sampleB	baseMeanA	baseMeanB	baseMean	log2FoldChange	lfcSE	stat	pvalue	padj
Gh_D05G2362	IM31	OM31	912.616	13981.2	7446.9	-3.9374	0.226741	-17.3652	0	0
Gh_A03G0803	IM31	OM31	19441.6	170128	94785	-3.12942	0.215162	-14.5445	0	0
Gh_A05G2107	IM31	OM31	838.282	21311.9	11075.1	-4.6684	0.326671	-14.2908	0	0
Gh_D07G0290	IM31	OM31	0	42882.6	21441.3	-17.9818	1.46287	-12.2922	0	0
Gh_A11G1389	IM31	OM31	461.221	2810.47	1635.85	-2.60736	0.232992	-11.1908	0	0
Gh_D05G0142	IM31	OM31	654.04	4491.91	2572.97	-2.78025	0.254256	-10.9349	0	0
Gh_A07G1556	IM31	OM31	164.381	2195.33	1179.86	-3.73864	0.34221	-10.925	0	0
Gh_A01G0110	IM31	OM31	1792.52	240.81	1016.67	2.89592	0.267461	10.8274	0	0
Gh_D02G1891	IM31	OM31	4647.84	726.352	2687.09	2.67803	0.250211	10.7031	0	0
Gh_A07G1899	IM31	OM31	14.0115	505.516	259.764	-5.17657	0.496964	-10.4164	0	0
Gh_D05G3826	IM31	OM31	899.103	2.99666	451.05	8.14985	0.786744	10.359	0	0
Gh_D13G2340	IM31	OM31	541.349	8456.64	4498.99	-3.96509	0.399226	-9.93196	0	0
Gh_D08G2420	IM31	OM31	1159.85	144.722	652.285	3.00341	0.303012	9.91186	0	0
Gh_D06G0066	IM31	OM31	803.329	3547.88	2175.6	-2.14286	0.216528	-9.89647	0	0
Gh_A05G3272	IM31	OM31	1812.45	1.7492	907.097	10.1072	1.02994	9.81342	0	0
Gh_A01G1995	IM31	OM31	0	3643.21	1821.6	-14.4247	1.47145	-9.8031	0	0
Gh_D02G1456	IM31	OM31	2082.33	8170.05	5126.19	-1.97221	0.206606	-9.54574	0	0
Gh_D02G1225	IM31	OM31	5938.17	54601.8	30270	-3.20085	0.338157	-9.46558	0	0
Gh_D04G0335	IM31	OM31	4067.31	0	2033.66	14.3225	1.51482	9.45495	0	0
Gh_D09G2111	IM31	OM31	3274.14	0	1637.07	14.0095	1.48179	9.4545	0	0
Gh_D10G1617	IM31	OM31	90.6559	3601.94	1846.3	-5.31307	0.573564	-9.26326	0	0
Gh_D11G3304	IM31	OM31	415.358	5306.59	2860.98	-3.67609	0.398716	-9.21983	0	0
Gh_D11G2402	IM31	OM31	2690	0	1345	13.7261	1.48932	9.21633	0	0
Gh_D05G0161	IM31	OM31	860.38	71.9473	466.164	3.58344	0.396144	9.0458	0	0
Gh_D10G1925	IM31	OM31	5806.74	434.109	3120.43	3.74242	0.418095	8.9511	0	0
Gh_D11G2190	IM31	OM31	28.3928	456.138	242.266	-4.00701	0.451901	-8.86701	0	0
Gh_A11G0260	IM31	OM31	751.376	7867.41	4309.39	-3.38841	0.384226	-8.81879	0	0
Gh_D02G0364	IM31	OM31	1682.15	5931.65	3806.9	-1.81821	0.206293	-8.8137	0	0
Gh_A03G1438	IM31	OM31	232.451	1596.38	914.416	-2.77905	0.315415	-8.8108	0	0
Gh_D01G2144	IM31	OM31	0	1490.26	745.129	-13.1352	1.4986	-8.765	0	0
Gh_A02G1698	IM31	OM31	25772.1	81697.8	53735	-1.66449	0.190076	-8.75697	0	0
Gh_D02G0220	IM31	OM31	1113.49	125.573	619.53	3.15029	0.361575	8.71271	0	0
Gh_D05G2180	IM31	OM31	3955.34	856.565	2405.95	2.20705	0.253448	8.7081	0	0
Gh_D03G0780	IM31	OM31	943.46	3816.94	2380.2	-2.01656	0.232041	-8.69054	0	0
Gh_A03G1709	IM31	OM31	290.949	1626.41	958.678	-2.48334	0.286454	-8.66924	0	0
Gh_A09G1048	IM31	OM31	0	1704.2	852.1	-13.3284	1.55351	-8.57955	0	0
Gh_A07G1432	IM31	OM31	556.495	20.4027	288.449	4.78034	0.55902	8.55128	0	0
Gh_D13G2389	IM31	OM31	1142.42	114.667	628.545	3.31926	0.388758	8.53812	0	0
Gh_A06G0802	IM31	OM31	8036.99	27110.8	17573.9	-1.75417	0.20604	-8.51376	0	0
Gh_D09G0472	IM31	OM31	1304.27	0	652.133	12.6817	1.48979	8.51236	0	0
Gh_A03G2127	IM31	OM31	1795.7	10543.6	6169.67	-2.55378	0.301447	-8.47173	0	0
Gh_A11G1470	IM31	OM31	86.0906	962.523	524.307	-3.48455	0.414712	-8.40234	0	0
Gh_D13G0825	IM31	OM31	0	979.987	489.993	-12.5303	1.49731	-8.36857	0	0
Gh_D03G0515	IM31	OM31	48.0789	520.332	284.205	-3.43602	0.410876	-8.36268	0	0
Gh_D06G1958	IM31	OM31	2479.6	620.835	1550.22	1.9975	0.239054	8.35587	0	0
Gh_A11G0005	IM31	OM31	0	1001.45	500.724	-12.5614	1.52489	-8.23755	0	0
Gh_D05G1113	IM31	OM31	3164.94	9499.4	6332.17	-1.58564	0.192523	-8.23613	0	0
Gh_D10G1936	IM31	OM31	979.055	0	489.527	12.2678	1.4968	8.19603	0	0
Gh_D08G0035	IM31	OM31	3044.33	404.113	1724.22	2.91389	0.355786	8.19	0	0
Gh_D05G0786	IM31	OM31	73.2868	623.579	348.433	-3.08922	0.378463	-8.16253	0	0
Gh_D02G0431	IM31	OM31	2480.06	7.57756	1243.82	8.3566	1.02957	8.11663	0	0
Gh_D11G1627	IM31	OM31	63.6236	804.723	434.173	-3.66061	0.455338	-8.03932	0	0
Gh_D13G0337	IM31	OM31	0	879.717	439.858	-12.3744	1.54319	-8.01868	0	0
Gh_D07G1809	IM31	OM31	890.725	0	445.362	12.1313	1.53044	7.92667	0	0
Gh_A08G2548	IM31	OM31	649.95	35.2256	342.588	4.21242	0.532831	7.90573	0	0
Gh_D09G0118	IM31	OM31	0	674.701	337.35	-11.992	1.51772	-7.90133	0	0
Gh_D11G1131	IM31	OM31	221.755	2381.42	1301.59	-3.42595	0.435131	-7.87339	0	0
Gh_A10G1006	IM31	OM31	3269.54	67.111	1668.33	5.60553	0.715424	7.83525	0	0
Gh_D06G0920	IM31	OM31	11671.6	41356.2	26513.9	-1.82514	0.233033	-7.83208	0	0
Gh_D02G1893	IM31	OM31	0	647.775	323.887	-11.9328	1.53292	-7.78441	0	0
Gh_D05G3460	IM31	OM31	0	610.124	305.062	-11.8465	1.52582	-7.76403	0	0
Gh_A11G2209	IM31	OM31	1003.31	3330.25	2166.78	-1.73096	0.223594	-7.74153	0	0
Gh_D05G1665	IM31	OM31	1062.33	4481.09	2771.71	-2.07691	0.271804	-7.64122	0	0
Gh_A02G1497	IM31	OM31	690.535	0	345.267	11.7643	1.54153	7.63159	0	0
Gh_D12G2283	IM31	OM31	2014.87	6966.64	4490.75	-1.78984	0.234797	-7.62291	0	0
Gh_D09G1087	IM31	OM31	908.281	0	454.14	12.1598	1.59519	7.62274	0	0
Gh_A05G0717	IM31	OM31	1056.52	96.3456	576.434	3.45695	0.45351	7.62266	0	0
Gh_A10G1862	IM31	OM31	657.558	6229.54	3443.55	-3.24438	0.426409	-7.60861	0	0
Gh_D04G1687	IM31	OM31	444.483	1800.54	1122.51	-2.01827	0.265368	-7.60555	0	0
Gh_A08G2276	IM31	OM31	0	508.937	254.469	-11.585	1.52979	-7.57296	0	0
Gh_D02G1897	IM31	OM31	491.014	2159.12	1325.07	-2.13667	0.282149	-7.57283	0	0
Gh_A03G1178	IM31	OM31	181.115	1324.68	752.898	-2.87199	0.379517	-7.56748	0	0
Gh_D11G3119	IM31	OM31	621.393	0	310.697	11.6118	1.53528	7.56332	0	0
Gh_D07G2242	IM31	OM31	588.514	2742.2	1665.36	-2.22067	0.295255	-7.52118	0	0
Gh_D10G1214	IM31	OM31	1288.44	0	644.221	12.6641	1.68938	7.49631	0	0
Gh_A04G1272	IM31	OM31	0	475.029	237.514	-11.4858	1.54	-7.45829	0	0
Gh_D11G0279	IM31	OM31	127.725	4089.06	2108.39	-5.00059	0.671819	-7.44337	0	0
Gh_D13G0919	IM31	OM31	258.858	1592.43	925.644	-2.62186	0.35336	-7.41979	0	1e-10
Gh_A02G0805	IM31	OM31	1386.14	269.782	827.961	2.36075	0.318512	7.41181	0	1e-10
Gh_D01G2229	IM31	OM31	997.276	3223.51	2110.4	-1.69244	0.228538	-7.40551	0	1e-10
Gh_A07G1611	IM31	OM31	661.36	0	330.68	11.7017	1.58331	7.39064	0	1e-10
Gh_D13G0081	IM31	OM31	758.461	0	379.23	11.8993	1.61533	7.36651	0	1e-10
Gh_A03G0512	IM31	OM31	158.716	830.919	494.818	-2.38798	0.324227	-7.36515	0	1e-10
Gh_A01G0497	IM31	OM31	0	437.25	218.625	-11.3659	1.54451	-7.3589	0	1e-10
Gh_A05G1288	IM31	OM31	509.543	0	254.771	11.3255	1.54328	7.33858	0	1e-10
Gh_A01G0883	IM31	OM31	615.723	0	307.862	11.5989	1.59136	7.2887	0	1e-10
Gh_A08G1891	IM31	OM31	1269.03	109.243	689.136	3.53712	0.485404	7.28696	0	1e-10
Gh_D05G3507	IM31	OM31	2.81515	287.43	145.122	-6.70934	0.921738	-7.27902	0	1e-10
Gh_D04G0257	IM31	OM31	468.479	0	234.239	11.2043	1.5401	7.27506	0	1e-10
Gh_A11G1087	IM31	OM31	455.506	0	227.753	11.164	1.53828	7.25745	0	2e-10
Gh_A09G1182	IM31	OM31	849.985	88.9307	469.458	3.25722	0.449842	7.24081	0	2e-10
Gh_A08G2053	IM31	OM31	0	391.45	195.725	-11.2063	1.55258	-7.21787	0	2e-10
Gh_D05G1448	IM31	OM31	0	683.09	341.545	-12.0099	1.6669	-7.20494	0	2e-10
Gh_A08G1647	IM31	OM31	770.354	83.1882	426.771	3.21322	0.446094	7.20301	0	2e-10
Gh_D04G1899	IM31	OM31	0	382.867	191.433	-11.1744	1.55162	-7.20177	0	2e-10
Gh_D07G0959	IM31	OM31	0	389.459	194.73	-11.1988	1.56098	-7.17422	0	3e-10
Gh_A10G1622	IM31	OM31	0	475.155	237.577	-11.4863	1.60836	-7.14166	0	4e-10
Gh_A05G0637	IM31	OM31	17.5119	293.948	155.73	-4.06834	0.570147	-7.1356	0	4e-10
Gh_D10G2555	IM31	OM31	489.729	0	244.865	11.2682	1.58298	7.11835	0	4e-10
Gh_A03G0322	IM31	OM31	996.954	4055.2	2526.08	-2.02442	0.285546	-7.08965	0	5e-10
Gh_D08G2487	IM31	OM31	740.244	50.8779	395.561	3.86435	0.545301	7.08663	0	5e-10
Gh_A08G1852	IM31	OM31	346.279	12.2421	179.261	4.83794	0.68527	7.05991	0	6e-10
Gh_A04G0020	IM31	OM31	179.64	823.267	501.454	-2.19652	0.314139	-6.99218	0	1e-09
Gh_D03G0207	IM31	OM31	365.724	0	182.862	10.8471	1.5596	6.95505	0	1.3e-09
Gh_D01G1001	IM31	OM31	586.131	2052.52	1319.33	-1.80796	0.260714	-6.93465	0	1.5e-09
Gh_A10G0098	IM31	OM31	205.873	1062.28	634.076	-2.36644	0.341798	-6.92351	0	1.6e-09
Gh_D05G2234	IM31	OM31	367.744	0	183.872	10.8553	1.56893	6.91891	0	1.6e-09
Gh_D06G0384	IM31	OM31	122.495	889.744	506.12	-2.86169	0.414272	-6.90776	0	1.7e-09
Gh_A02G1611	IM31	OM31	344.367	1764.84	1054.6	-2.35784	0.342952	-6.87514	0	2.1e-09
Gh_D13G1403	IM31	OM31	541.797	38.2177	290.007	3.82229	0.556506	6.86838	0	2.2e-09
Gh_D03G0093	IM31	OM31	353.015	0	176.507	10.796	1.57208	6.86734	0	2.2e-09
Gh_A11G3077	IM31	OM31	336.064	0	168.032	10.7252	1.56435	6.85602	0	2.4e-09
Gh_D02G2239	IM31	OM31	1983.87	476.478	1230.17	2.0585	0.301376	6.83033	0	2.8e-09
Gh_A06G0093	IM31	OM31	796.356	3472.73	2134.54	-2.12492	0.311998	-6.81069	0	3.2e-09
Gh_A13G1034	IM31	OM31	91.9478	1132.34	612.145	-3.62432	0.53265	-6.80432	0	3.3e-09
Gh_A10G0539	IM31	OM31	6195.51	43828.4	25012	-2.82261	0.415515	-6.79304	0	3.6e-09
Gh_D06G0724	IM31	OM31	1322.54	3612.99	2467.76	-1.44995	0.213775	-6.78259	0	3.8e-09
Gh_A11G0185	IM31	OM31	288.437	11.7404	150.089	4.61502	0.681402	6.77283	0	4e-09
Gh_A02G1597	IM31	OM31	25.8389	351.704	188.772	-3.76445	0.556762	-6.76133	0	4.3e-09
Gh_A12G2487	IM31	OM31	1996.71	7183.95	4590.33	-1.84701	0.273276	-6.75876	0	4.4e-09
Gh_D08G0669	IM31	OM31	0	278.941	139.471	-10.7177	1.58815	-6.74854	0	4.7e-09
Gh_D12G1035	IM31	OM31	150.005	944.782	547.394	-2.65608	0.394515	-6.73252	0	5.1e-09
Gh_D10G2527	IM31	OM31	315.353	1200.81	758.083	-1.92929	0.286771	-6.72764	0	5.3e-09
Gh_D11G0849	IM31	OM31	2419.92	7578.58	4999.25	-1.64693	0.245419	-6.71069	0	5.9e-09
Gh_A12G0423	IM31	OM31	56.3373	896.595	476.466	-3.99585	0.596397	-6.69998	0	6.3e-09
Gh_A07G0035	IM31	OM31	200.465	939.005	569.735	-2.22862	0.333295	-6.68664	0	6.8e-09
Gh_D08G0751	IM31	OM31	1019.71	67.6196	543.664	3.9176	0.585962	6.68577	0	6.8e-09
Gh_D12G0054	IM31	OM31	5170.68	17506.6	11338.6	-1.75952	0.263189	-6.68538	0	6.8e-09
Gh_D10G0144	IM31	OM31	354.946	9.57763	182.262	5.23318	0.784015	6.67484	0	7.2e-09
Gh_D06G1442	IM31	OM31	66.6557	751.33	408.993	-3.49533	0.524894	-6.65912	0	8e-09
Gh_D08G0465	IM31	OM31	605.186	102.59	353.888	2.56225	0.386059	6.63692	0	9.2e-09
Gh_D08G0092	IM31	OM31	0	254.552	127.276	-10.5855	1.59768	-6.62555	0	9.9e-09
Gh_D05G2106	IM31	OM31	388.495	31.2232	209.859	3.63226	0.549273	6.61285	0	1.07e-08
Gh_D03G0892	IM31	OM31	0	256.29	128.145	-10.5956	1.60328	-6.60868	0	1.09e-08
Gh_D12G1691	IM31	OM31	6018.7	20987.1	13502.9	-1.80204	0.272768	-6.60649	0	1.1e-08
Gh_A05G0956	IM31	OM31	389.99	1515.44	952.717	-1.95799	0.296513	-6.60338	0	1.11e-08
Gh_D12G1294	IM31	OM31	2609.49	7037.82	4823.65	-1.43146	0.216956	-6.59794	0	1.15e-08
Gh_D01G2140	IM31	OM31	0	270.639	135.319	-10.6736	1.61853	-6.59463	0	1.16e-08
Gh_D06G1912	IM31	OM31	3968.16	87.7554	2027.96	5.49764	0.834413	6.58863	0	1.2e-08
Gh_D03G1234	IM31	OM31	727.122	109.914	418.518	2.7263	0.413799	6.58846	0	1.2e-08
Gh_D05G1114	IM31	OM31	257.876	1066.58	662.228	-2.04761	0.310969	-6.58463	0	1.22e-08
Gh_A13G0986	IM31	OM31	320.964	0	160.482	10.6586	1.62089	6.57578	0	1.28e-08
Gh_A09G0059	IM31	OM31	1387.46	4127.5	2757.48	-1.57289	0.239629	-6.56384	1e-10	1.38e-08
Gh_A10G0474	IM31	OM31	710.315	90.5172	400.416	2.9746	0.4533	6.5621	1e-10	1.39e-08
Gh_D10G0499	IM31	OM31	591.545	1917.7	1254.62	-1.69668	0.258817	-6.55553	1e-10	1.43e-08
Gh_A01G0828	IM31	OM31	330.259	0	165.13	10.7003	1.63227	6.55548	1e-10	1.43e-08
Gh_D09G0627	IM31	OM31	2989.5	8433.85	5711.68	-1.49622	0.228964	-6.53474	1e-10	1.63e-08
Gh_A05G0995	IM31	OM31	2593.12	7712.09	5152.6	-1.57253	0.240861	-6.52876	1e-10	1.69e-08
Gh_A02G1598	IM31	OM31	510.391	1983.84	1247.12	-1.95914	0.30133	-6.50163	1e-10	2.01e-08
Gh_A05G0113	IM31	OM31	275.587	0	137.793	10.4388	1.60589	6.50028	1e-10	2.01e-08
Gh_A05G2140	IM31	OM31	261.111	0	130.556	10.361	1.59536	6.49449	1e-10	2.08e-08
Gh_A02G1086	IM31	OM31	1529.41	4147.58	2838.5	-1.4394	0.222068	-6.48181	1e-10	2.24e-08
Gh_A04G0042	IM31	OM31	262.773	0	131.386	10.3701	1.60005	6.48115	1e-10	2.24e-08
Gh_A13G2080	IM31	OM31	0	233.06	116.53	-10.4585	1.61475	-6.47684	1e-10	2.29e-08
Gh_D08G2486	IM31	OM31	469.976	53.0452	261.511	3.15127	0.487424	6.46516	1e-10	2.46e-08
Gh_D13G2254	IM31	OM31	539.116	45.7185	292.417	3.56498	0.5516	6.46298	1e-10	2.48e-08
Gh_D05G1918	IM31	OM31	1382.4	8895.87	5139.13	-2.68614	0.417173	-6.43891	1e-10	2.89e-08
Gh_D07G0353	IM31	OM31	1184.89	3095.98	2140.44	-1.38564	0.215245	-6.43751	1e-10	2.9e-08
Gh_D03G1250	IM31	OM31	249.392	0	124.696	10.2948	1.60468	6.41548	1e-10	3.33e-08
Gh_D02G0105	IM31	OM31	601.68	10263	5432.34	-4.0926	0.638642	-6.40829	1e-10	3.47e-08
Gh_A02G0300	IM31	OM31	3295.07	11092.7	7193.87	-1.75118	0.273378	-6.40571	1e-10	3.5e-08
Gh_A02G0258	IM31	OM31	667.29	31.1373	349.213	4.414	0.690037	6.39675	2e-10	3.67e-08
Gh_D10G0579	IM31	OM31	3451.06	18774.7	11112.9	-2.44371	0.382039	-6.3965	2e-10	3.67e-08
Gh_D04G1108	IM31	OM31	0	221.817	110.908	-10.3872	1.62692	-6.38459	2e-10	3.95e-08
Gh_D05G0865	IM31	OM31	0	215.331	107.666	-10.3441	1.62173	-6.37846	2e-10	4.08e-08
Gh_A08G0649	IM31	OM31	1141.71	121.562	631.636	3.22978	0.506443	6.37739	2e-10	4.09e-08
Gh_D13G0418	IM31	OM31	1603.31	160.474	881.894	3.32252	0.521556	6.3704	2e-10	4.24e-08
Gh_A09G1419	IM31	OM31	238.22	0	119.11	10.2288	1.60575	6.37007	2e-10	4.24e-08
Gh_A13G1985	IM31	OM31	698.665	77.1949	387.93	3.18099	0.499597	6.36712	2e-10	4.29e-08
Gh_D13G2401	IM31	OM31	404.592	1451.21	927.901	-1.84221	0.289395	-6.36571	2e-10	4.31e-08
Gh_A06G0027	IM31	OM31	335.306	1518.21	926.759	-2.17958	0.342476	-6.36418	2e-10	4.33e-08
Gh_A05G0507	IM31	OM31	239.462	0	119.731	10.2364	1.61257	6.34786	2e-10	4.78e-08
Gh_D05G0626	IM31	OM31	242.988	0	121.494	10.2572	1.6174	6.34175	2e-10	4.95e-08
Gh_D04G0443	IM31	OM31	260.055	0	130.027	10.3555	1.63388	6.33799	2e-10	5.04e-08
Gh_A05G0294	IM31	OM31	2003.93	5603.64	3803.78	-1.48339	0.234189	-6.33415	2e-10	5.14e-08
Gh_A02G0971	IM31	OM31	1920.24	5864.25	3892.25	-1.61075	0.254528	-6.32838	2e-10	5.3e-08
Gh_A08G2543	IM31	OM31	3838.47	453.506	2145.99	3.08186	0.487051	6.3276	2e-10	5.3e-08
Gh_D03G1014	IM31	OM31	715.921	2515.64	1615.78	-1.81265	0.286563	-6.32548	3e-10	5.34e-08
Gh_D03G0021	IM31	OM31	28581.8	86477.2	57529.5	-1.59723	0.253248	-6.307	3e-10	5.99e-08
Gh_D10G1878	IM31	OM31	71.872	686.82	379.346	-3.25839	0.516784	-6.30513	3e-10	6.03e-08
Gh_D09G0876	IM31	OM31	579.587	6100.23	3339.91	-3.39613	0.539404	-6.29608	3e-10	6.35e-08
Gh_D02G1512	IM31	OM31	240.551	0	120.276	10.243	1.62761	6.2933	3e-10	6.43e-08
Gh_A08G0356	IM31	OM31	14.337	350.744	182.541	-4.62123	0.73472	-6.28979	3e-10	6.55e-08
Gh_D11G0826	IM31	OM31	2519.42	6521.44	4520.43	-1.37201	0.218604	-6.27623	3e-10	7.1e-08
Gh_D04G0942	IM31	OM31	227.472	0	113.736	10.1623	1.61938	6.27541	3e-10	7.1e-08
Gh_A03G1432	IM31	OM31	5392.98	587.923	2990.45	3.19787	0.510155	6.26843	4e-10	7.39e-08
Gh_D09G0558	IM31	OM31	223.188	0	111.594	10.1348	1.61725	6.26669	4e-10	7.43e-08
Gh_D12G1856	IM31	OM31	941.777	6205.59	3573.68	-2.72013	0.434324	-6.26292	4e-10	7.57e-08
Gh_D12G1134	IM31	OM31	385.172	38.8867	212.029	3.30953	0.528633	6.26054	4e-10	7.65e-08
Gh_A03G1058	IM31	OM31	223.869	934.417	579.143	-2.06219	0.331118	-6.22797	5e-10	9.37e-08
Gh_D08G0037	IM31	OM31	793.944	88.9376	441.441	3.16106	0.507769	6.22539	5e-10	9.48e-08
Gh_D02G2045	IM31	OM31	265.906	0	132.953	10.3877	1.66901	6.22386	5e-10	9.52e-08
Gh_A06G1389	IM31	OM31	2064.17	254.164	1159.17	3.02328	0.48635	6.21625	5e-10	9.93e-08
Gh_D09G1459	IM31	OM31	216.77	985.046	600.908	-2.18498	0.351533	-6.21557	5e-10	9.93e-08
Gh_D13G0589	IM31	OM31	363.534	24.9	194.217	3.87638	0.624318	6.20898	5e-10	1.03e-07
Gh_A06G1038	IM31	OM31	121.227	728.004	424.615	-2.58477	0.416641	-6.20384	6e-10	1.054e-07
Gh_D04G1864	IM31	OM31	0	195.769	97.8846	-10.2065	1.64522	-6.20375	6e-10	1.054e-07
Gh_D09G1919	IM31	OM31	1116.35	322.081	719.217	1.79352	0.289268	6.20021	6e-10	1.073e-07
Gh_A11G1449	IM31	OM31	422.972	1375.82	899.394	-1.70149	0.274746	-6.19295	6e-10	1.118e-07
Gh_A01G0935	IM31	OM31	0	198.271	99.1355	-10.2248	1.65333	-6.18435	6e-10	1.175e-07
Gh_A12G1369	IM31	OM31	0	279.983	139.991	-10.7234	1.74028	-6.16187	7e-10	1.348e-07
Gh_D07G0076	IM31	OM31	56.8198	501.299	279.059	-3.13869	0.509534	-6.15992	7e-10	1.358e-07
Gh_A07G1551	IM31	OM31	0	186.268	93.1341	-10.135	1.64734	-6.15237	8e-10	1.417e-07
Gh_A05G0664	IM31	OM31	207.47	0	103.735	10.0295	1.63278	6.14258	8e-10	1.5e-07
Gh_A08G1350	IM31	OM31	20.5883	565.536	293.062	-4.77929	0.778988	-6.13525	9e-10	1.563e-07
Gh_D08G1569	IM31	OM31	1429.5	3820.67	2625.09	-1.41845	0.231247	-6.13389	9e-10	1.568e-07
Gh_D07G2220	IM31	OM31	814.177	28.9792	421.578	4.81521	0.785111	6.13315	9e-10	1.568e-07
Gh_A01G1715	IM31	OM31	591.153	2661.69	1626.42	-2.1705	0.354565	-6.12158	9e-10	1.678e-07
Gh_D13G2197	IM31	OM31	380.712	1556.5	968.607	-2.03181	0.33195	-6.12083	9e-10	1.678e-07
Gh_D12G1234	IM31	OM31	256.156	911.438	583.797	-1.83122	0.299349	-6.11733	1e-09	1.699e-07
Gh_D12G1114	IM31	OM31	551.379	83.6063	317.493	2.7242	0.445327	6.11732	1e-09	1.699e-07
Gh_D01G0732	IM31	OM31	297.234	32.0594	164.647	3.216	0.526454	6.1088	1e-09	1.784e-07
Gh_A06G1225	IM31	OM31	419.924	27.1486	223.537	3.95894	0.649595	6.09447	1.1e-09	1.942e-07
Gh_A03G1516	IM31	OM31	209.615	0	104.807	10.0444	1.65399	6.07287	1.3e-09	2.212e-07
Gh_A10G0362	IM31	OM31	30.4385	696.895	363.667	-4.51201	0.743211	-6.07097	1.3e-09	2.228e-07
Gh_D03G1256	IM31	OM31	1461.42	5075.28	3268.35	-1.79629	0.29669	-6.05443	1.4e-09	2.448e-07
Gh_A12G2282	IM31	OM31	1708.02	508.833	1108.43	1.74655	0.288508	6.05371	1.4e-09	2.448e-07
Gh_D02G1622	IM31	OM31	0	176.449	88.2245	-10.0567	1.66126	-6.05363	1.4e-09	2.448e-07
Gh_A13G1333	IM31	OM31	385.545	2190.16	1287.85	-2.5065	0.41425	-6.05068	1.4e-09	2.482e-07
Gh_D11G0037	IM31	OM31	76.7186	870.329	473.524	-3.50632	0.580078	-6.04457	1.5e-09	2.566e-07
Gh_A05G3095	IM31	OM31	192.715	0	96.3576	9.92279	1.64814	6.02061	1.7e-09	2.951e-07
Gh_D08G2256	IM31	OM31	820.384	58.4624	439.423	3.81532	0.633722	6.0205	1.7e-09	2.951e-07
Gh_D01G1430	IM31	OM31	524.63	68.1121	296.371	2.94503	0.489977	6.01055	1.8e-09	3.124e-07
Gh_D09G0039	IM31	OM31	842.474	2244.96	1543.72	-1.41397	0.235334	-6.00835	1.9e-09	3.152e-07
Gh_D02G0445	IM31	OM31	0	209.642	104.821	-10.306	1.71712	-6.00194	1.9e-09	3.265e-07
Gh_D07G0078	IM31	OM31	872.957	2655.66	1764.31	-1.60483	0.267473	-5.99996	2e-09	3.29e-07
Gh_D02G1254	IM31	OM31	1332.25	8922.16	5127.2	-2.74346	0.457393	-5.99805	2e-09	3.315e-07
Gh_D05G0435	IM31	OM31	12514.1	48779.6	30646.9	-1.96275	0.327628	-5.99078	2.1e-09	3.451e-07
Gh_D13G2384	IM31	OM31	425.318	36.2245	230.771	3.55843	0.594116	5.98945	2.1e-09	3.46e-07
Gh_D10G1622	IM31	OM31	192.834	0	96.4168	9.92362	1.65704	5.98875	2.1e-09	3.46e-07
Gh_A12G1213	IM31	OM31	578.103	79.2717	328.687	2.86714	0.478794	5.98824	2.1e-09	3.46e-07
Gh_D05G1738	IM31	OM31	249.215	1150.26	699.738	-2.20741	0.369123	-5.98015	2.2e-09	3.621e-07
Gh_Sca011249G01	IM31	OM31	262.079	1.49833	131.789	7.38073	1.23643	5.96938	2.4e-09	3.851e-07
Gh_D09G0704	IM31	OM31	189.362	0	94.6809	9.89779	1.65839	5.9683	2.4e-09	3.86e-07
Gh_D02G2146	IM31	OM31	1309.6	290.34	799.972	2.17246	0.364085	5.9669	2.4e-09	3.877e-07
Gh_A05G0098	IM31	OM31	820.351	124.495	472.423	2.72256	0.456417	5.96507	2.4e-09	3.904e-07
Gh_D12G1197	IM31	OM31	580.611	2143.83	1362.22	-1.88504	0.316223	-5.9611	2.5e-09	3.983e-07
Gh_A01G0518	IM31	OM31	997.989	3043.26	2020.62	-1.6088	0.271572	-5.92404	3.1e-09	4.973e-07
Gh_A13G1363	IM31	OM31	0	228.533	114.267	-10.4305	1.76119	-5.92243	3.2e-09	5.001e-07
Gh_A12G2465	IM31	OM31	1559.2	6347.34	3953.27	-2.02512	0.342075	-5.9201	3.2e-09	5.051e-07
Gh_Sca049283G01	IM31	OM31	0	160.788	80.3938	-9.92284	1.67777	-5.9143	3.3e-09	5.211e-07
Gh_D13G1941	IM31	OM31	176.066	0	88.0328	9.79264	1.65891	5.90307	3.6e-09	5.555e-07
Gh_D08G1979	IM31	OM31	527.22	70.2004	298.71	2.91239	0.493475	5.9018	3.6e-09	5.575e-07
Gh_A03G0473	IM31	OM31	857.232	2676	1766.62	-1.64258	0.278856	-5.89045	3.9e-09	5.946e-07
Gh_A05G0824	IM31	OM31	705.52	53.705	379.612	3.7141	0.630598	5.8898	3.9e-09	5.946e-07
Gh_A13G2000	IM31	OM31	518.095	112.66	315.378	2.20069	0.374122	5.88229	4e-09	6.197e-07
Gh_A13G1990	IM31	OM31	967.409	198.856	583.133	2.28405	0.388683	5.87639	4.2e-09	6.396e-07
Gh_A05G1455	IM31	OM31	2684.69	8449.93	5567.31	-1.65405	0.281514	-5.87555	4.2e-09	6.403e-07
Gh_A13G2048	IM31	OM31	186.265	0	93.1327	9.87408	1.68104	5.8738	4.3e-09	6.445e-07
Gh_D12G2593	IM31	OM31	1476.04	6072.74	3774.39	-2.04041	0.347799	-5.86664	4.4e-09	6.702e-07
Gh_A02G0397	IM31	OM31	177.209	0	88.6045	9.80211	1.67324	5.85817	4.7e-09	7.025e-07
Gh_D10G0497	IM31	OM31	332.74	37.6392	185.19	3.14804	0.537799	5.85356	4.8e-09	7.194e-07
Gh_A01G1969	IM31	OM31	5638.58	16026.1	10832.3	-1.50696	0.257634	-5.84923	4.9e-09	7.329e-07
Gh_A08G1254	IM31	OM31	1557.05	541.399	1049.23	1.52369	0.2605	5.84912	4.9e-09	7.329e-07
Gh_A08G2475	IM31	OM31	323.206	45.7976	184.502	2.81967	0.482155	5.84805	5e-09	7.329e-07
Gh_A04G0697	IM31	OM31	0	287.96	143.98	-10.7639	1.84066	-5.84786	5e-09	7.329e-07
Gh_A03G2019	IM31	OM31	708.862	2100.22	1404.54	-1.56684	0.268096	-5.84434	5.1e-09	7.456e-07
Gh_A04G0902	IM31	OM31	170.696	0	85.3482	9.74802	1.66981	5.83781	5.3e-09	7.724e-07
Gh_A07G2022	IM31	OM31	218.267	1007.19	612.728	-2.20532	0.377999	-5.8342	5.4e-09	7.863e-07
Gh_D13G2360	IM31	OM31	189.593	0	94.7965	9.89966	1.69709	5.83331	5.4e-09	7.875e-07
Gh_A09G0596	IM31	OM31	425.666	1806.82	1116.24	-2.0863	0.357864	-5.82986	5.5e-09	8.008e-07
Gh_D11G3202	IM31	OM31	1090.89	3154.82	2122.85	-1.53223	0.262945	-5.82718	5.6e-09	8.107e-07
Gh_A05G0631	IM31	OM31	177.569	0	88.7844	9.80508	1.68532	5.81793	6e-09	8.536e-07
Gh_A08G1555	IM31	OM31	25.6419	464.906	245.274	-4.18434	0.719568	-5.81507	6.1e-09	8.65e-07
Gh_A12G1572	IM31	OM31	2143.57	5915.63	4029.6	-1.46459	0.251914	-5.81387	6.1e-09	8.68e-07
Gh_A11G2358	IM31	OM31	9.76167	200.494	105.128	-4.35538	0.750693	-5.80182	6.6e-09	9.292e-07
Gh_D05G1954	IM31	OM31	188.474	0	94.2369	9.89114	1.70594	5.79807	6.7e-09	9.445e-07
Gh_D10G1221	IM31	OM31	0	149.551	74.7756	-9.81813	1.69342	-5.79782	6.7e-09	9.445e-07
Gh_D05G2930	IM31	OM31	0	169.05	84.5251	-9.99454	1.72427	-5.79639	6.8e-09	9.49e-07
Gh_A03G0271	IM31	OM31	156.853	1072.15	614.5	-2.77413	0.478686	-5.79529	6.8e-09	9.517e-07
Gh_A08G2544	IM31	OM31	4870.42	630.533	2750.48	2.94967	0.509078	5.79415	6.9e-09	9.535e-07
Gh_A06G1617	IM31	OM31	169.676	0	84.8379	9.73943	1.68103	5.79374	6.9e-09	9.535e-07
Gh_D02G1615	IM31	OM31	166.999	780.095	473.547	-2.22404	0.383929	-5.79284	6.9e-09	9.551e-07
Gh_A13G0543	IM31	OM31	263.418	18.8998	141.159	3.79222	0.654761	5.79177	7e-09	9.578e-07
Gh_D05G0289	IM31	OM31	172.354	0	86.1769	9.76159	1.68703	5.78627	7.2e-09	9.86e-07
Gh_D05G3861	IM31	OM31	178.037	0	89.0185	9.80891	1.69671	5.78114	7.4e-09	1.0129e-06
Gh_D10G1833	IM31	OM31	320.652	1067.91	694.282	-1.73523	0.300927	-5.76629	8.1e-09	1.1023e-06
Gh_D01G1621	IM31	OM31	160.965	0	80.4824	9.66313	1.6769	5.76249	8.3e-09	1.1233e-06
Gh_A08G1783	IM31	OM31	268.926	1121.48	695.203	-2.06081	0.357791	-5.75982	8.4e-09	1.1372e-06
Gh_A09G1910	IM31	OM31	196.507	988.436	592.471	-2.33172	0.405362	-5.75219	8.8e-09	1.1854e-06
Gh_A09G1551	IM31	OM31	160.171	0	80.0855	9.65598	1.67888	5.75146	8.8e-09	1.1864e-06
Gh_D11G0806	IM31	OM31	3967.92	882.453	2425.18	2.16927	0.377677	5.74373	9.3e-09	1.2374e-06
Gh_D05G3017	IM31	OM31	158.411	0	79.2054	9.6401	1.6787	5.74261	9.3e-09	1.2412e-06
Gh_A05G1098	IM31	OM31	0	157.696	78.8479	-9.89518	1.72612	-5.73262	9.9e-09	1.312e-06
Gh_D07G0529	IM31	OM31	274.753	33.5578	154.155	3.03513	0.529979	5.72689	1.02e-08	1.3523e-06
Gh_Sca004958G01	IM31	OM31	449.215	77.6084	263.412	2.53504	0.442838	5.72454	1.04e-08	1.3663e-06
Gh_D10G0175	IM31	OM31	0	159.526	79.7631	-9.91186	1.73164	-5.72396	1.04e-08	1.3663e-06
Gh_D10G2052	IM31	OM31	289.919	0	144.96	10.5124	1.83825	5.71868	1.07e-08	1.4045e-06
Gh_A01G1101	IM31	OM31	158.12	0	79.0598	9.63761	1.68672	5.71381	1.1e-08	1.4403e-06
Gh_A01G0953	IM31	OM31	2127.27	5253.15	3690.21	-1.30428	0.228352	-5.71169	1.12e-08	1.4533e-06
Gh_D05G0362	IM31	OM31	304.229	1153.76	728.996	-1.9224	0.337136	-5.70215	1.18e-08	1.5318e-06
Gh_D06G0885	IM31	OM31	566.178	1823.83	1195.01	-1.68759	0.296077	-5.69982	1.2e-08	1.5475e-06
Gh_D01G1931	IM31	OM31	714.903	2175.06	1444.98	-1.60561	0.28183	-5.69708	1.22e-08	1.5672e-06
Gh_A09G1528	IM31	OM31	1895.9	4333.12	3114.51	-1.19254	0.209449	-5.69371	1.24e-08	1.5931e-06
Gh_D06G1637	IM31	OM31	1585.38	204.434	894.909	2.95602	0.520511	5.67907	1.35e-08	1.7297e-06
Gh_A02G1462	IM31	OM31	0	138.392	69.1958	-9.70632	1.71052	-5.67447	1.39e-08	1.7708e-06
Gh_A05G2214	IM31	OM31	158.071	0	79.0355	9.63681	1.7001	5.66837	1.44e-08	1.8289e-06
Gh_D12G1541	IM31	OM31	165.145	0	82.5723	9.70048	1.71331	5.66183	1.5e-08	1.8936e-06
Gh_A08G1163	IM31	OM31	460.536	1479.97	970.254	-1.68407	0.298049	-5.65031	1.6e-08	2.0182e-06
Gh_D05G3096	IM31	OM31	147.214	0	73.6072	9.53434	1.69531	5.62395	1.87e-08	2.3441e-06
Gh_D05G1187	IM31	OM31	236.327	950.374	593.351	-2.00831	0.357232	-5.62187	1.89e-08	2.3646e-06
Gh_D07G2171	IM31	OM31	457.122	1690.17	1073.65	-1.88596	0.335691	-5.61812	1.93e-08	2.4023e-06
Gh_A12G0630	IM31	OM31	146.899	0	73.4495	9.53122	1.69655	5.61799	1.93e-08	2.4023e-06
Gh_A12G1563	IM31	OM31	6471.59	21220.4	13846	-1.71332	0.305042	-5.61666	1.95e-08	2.4129e-06
Gh_D10G1767	IM31	OM31	700.507	4389.97	2545.24	-2.64753	0.471751	-5.61213	2e-08	2.4688e-06
Gh_A02G1212	IM31	OM31	290.131	1531.34	910.737	-2.40074	0.428138	-5.60739	2.05e-08	2.529e-06
Gh_D05G2394	IM31	OM31	151.686	0	75.8428	9.57776	1.70925	5.60349	2.1e-08	2.5782e-06
Gh_D01G1889	IM31	OM31	5076.62	19548.1	12312.4	-1.94503	0.347237	-5.60145	2.13e-08	2.6004e-06
Gh_A12G1191	IM31	OM31	306.209	12.1585	159.184	4.66323	0.832875	5.59895	2.16e-08	2.6296e-06
Gh_D05G0398	IM31	OM31	144.715	0	72.3574	9.50967	1.69882	5.59782	2.17e-08	2.6383e-06
Gh_D06G1118	IM31	OM31	1325.46	242.561	784.008	2.45038	0.43807	5.59358	2.22e-08	2.6941e-06
Gh_D13G0347	IM31	OM31	330.138	1140.72	735.431	-1.78912	0.319882	-5.59307	2.23e-08	2.6941e-06
Gh_D07G0417	IM31	OM31	940.989	2416.9	1678.94	-1.36078	0.243714	-5.58351	2.36e-08	2.8374e-06
Gh_A11G1536	IM31	OM31	164.918	0	82.4588	9.69854	1.7385	5.57869	2.42e-08	2.9079e-06
Gh_A12G1886	IM31	OM31	351.75	29.2254	190.488	3.58654	0.643051	5.57738	2.44e-08	2.9206e-06
Gh_D05G0119	IM31	OM31	1016.66	232.983	624.819	2.12532	0.381242	5.57474	2.48e-08	2.9558e-06
Gh_A12G0252	IM31	OM31	240.804	12.4884	126.646	4.25601	0.764018	5.57056	2.54e-08	3.018e-06
Gh_A06G0539	IM31	OM31	142.846	0	71.4231	9.491	1.70472	5.5675	2.58e-08	3.0619e-06
Gh_D07G1983	IM31	OM31	0	145.205	72.6025	-9.77617	1.75623	-5.56656	2.6e-08	3.0689e-06
Gh_A10G0973	IM31	OM31	175.562	0	87.7808	9.78879	1.76036	5.56066	2.69e-08	3.1644e-06
Gh_Sca005244G01	IM31	OM31	133.03	557.323	345.176	-2.06606	0.372069	-5.55288	2.81e-08	3.2983e-06
Gh_D07G1534	IM31	OM31	0	137.964	68.9822	-9.7023	1.74749	-5.55215	2.82e-08	3.3019e-06
Gh_A11G1353	IM31	OM31	3387.52	9627.65	6507.58	-1.50697	0.271459	-5.55134	2.83e-08	3.3068e-06
Gh_D11G0728	IM31	OM31	793.393	195.342	494.368	2.02159	0.364357	5.54837	2.88e-08	3.3532e-06
Gh_D07G1477	IM31	OM31	0	173.669	86.8344	-10.0345	1.80896	-5.54712	2.9e-08	3.3667e-06
Gh_D03G0895	IM31	OM31	483.654	2135.9	1309.78	-2.14316	0.386478	-5.54537	2.93e-08	3.3902e-06
Gh_A03G1115	IM31	OM31	984.567	2420.3	1702.43	-1.29754	0.234059	-5.54366	2.96e-08	3.4131e-06
Gh_A05G1952	IM31	OM31	1603.78	365.201	984.492	2.13441	0.385602	5.53528	3.11e-08	3.5694e-06
Gh_D01G1660	IM31	OM31	355.641	1056.08	705.859	-1.57009	0.284049	-5.52754	3.25e-08	3.7192e-06
Gh_D04G1060	IM31	OM31	271.875	0	135.937	10.4197	1.88858	5.51721	3.44e-08	3.9325e-06
Gh_A03G0806	IM31	OM31	215.074	884.285	549.679	-2.04066	0.370376	-5.50972	3.59e-08	4.0912e-06
Gh_D05G2191	IM31	OM31	193.814	716.621	455.218	-1.88662	0.342673	-5.50559	3.68e-08	4.1755e-06
Gh_A07G1961	IM31	OM31	1903.6	305.347	1104.47	2.64047	0.48002	5.50075	3.78e-08	4.2683e-06
Gh_D10G2127	IM31	OM31	1124.27	6712.24	3918.25	-2.57808	0.468685	-5.50066	3.78e-08	4.2683e-06
Gh_D06G1931	IM31	OM31	143.033	0	71.5166	9.49305	1.72869	5.49148	3.99e-08	4.4786e-06
Gh_A05G3097	IM31	OM31	140.652	0	70.326	9.4688	1.72438	5.49112	3.99e-08	4.4786e-06
Gh_A11G1206	IM31	OM31	136.846	0	68.423	9.42913	1.71743	5.49025	4.01e-08	4.4875e-06
Gh_D01G1077	IM31	OM31	118.733	635.119	376.926	-2.41988	0.440964	-5.48769	4.07e-08	4.5372e-06
Gh_A10G1227	IM31	OM31	0	142.487	71.2434	-9.74786	1.7765	-5.4871	4.09e-08	4.5372e-06
Gh_A05G1738	IM31	OM31	833.492	2078.65	1456.07	-1.31835	0.240279	-5.48673	4.09e-08	4.5372e-06
Gh_D05G1165	IM31	OM31	6480.4	2392.09	4436.24	1.43796	0.262781	5.47209	4.45e-08	4.9143e-06
Gh_D13G0756	IM31	OM31	179.998	0	89.9992	9.82481	1.79569	5.47132	4.47e-08	4.9156e-06
Gh_A05G3147	IM31	OM31	0	130.638	65.3188	-9.62357	1.75901	-5.471	4.47e-08	4.9156e-06
Gh_D12G0698	IM31	OM31	2420.96	5961.02	4190.99	-1.30011	0.237936	-5.46413	4.65e-08	5.0951e-06
Gh_D04G1176	IM31	OM31	256.718	1019.73	638.225	-1.99064	0.364479	-5.46159	4.72e-08	5.1534e-06
Gh_A12G2096	IM31	OM31	679.648	140.896	410.272	2.27138	0.416483	5.45371	4.93e-08	5.3719e-06
Gh_A13G0375	IM31	OM31	2221.66	116.602	1169.13	4.25443	0.781579	5.44337	5.23e-08	5.6768e-06
Gh_D05G2172	IM31	OM31	2664.86	5628.75	4146.8	-1.07873	0.198257	-5.44107	5.3e-08	5.734e-06
Gh_A09G1980	IM31	OM31	0	170.503	85.2513	-10.008	1.83961	-5.44027	5.32e-08	5.7434e-06
Gh_D13G0985	IM31	OM31	2794.7	1103.49	1949.1	1.3409	0.247188	5.42463	5.81e-08	6.2474e-06
Gh_A05G0330	IM31	OM31	9304.62	35539.2	22421.9	-1.93343	0.356442	-5.42425	5.82e-08	6.2474e-06
Gh_A11G1322	IM31	OM31	16.5654	300.232	158.399	-4.18619	0.77295	-5.41586	6.1e-08	6.5129e-06
Gh_D13G1562	IM31	OM31	388.224	1305.62	846.924	-1.74929	0.322997	-5.41579	6.1e-08	6.5129e-06
Gh_A02G1713	IM31	OM31	1331.65	3122.18	2226.91	-1.22949	0.22739	-5.407	6.41e-08	6.8215e-06
Gh_A04G1048	IM31	OM31	1564.35	7403.13	4483.74	-2.24248	0.414945	-5.40429	6.51e-08	6.8906e-06
Gh_Sca071452G01	IM31	OM31	375.671	2327.67	1351.67	-2.63112	0.486868	-5.40418	6.51e-08	6.8906e-06
Gh_D08G1943	IM31	OM31	143.177	0	71.5887	9.49393	1.75744	5.40214	6.59e-08	6.95e-06
Gh_A11G0976	IM31	OM31	157.056	0	78.5281	9.62736	1.7836	5.39771	6.75e-08	7.1036e-06
Gh_A10G1019	IM31	OM31	2664.89	1151.59	1908.24	1.21047	0.224328	5.39597	6.82e-08	7.1531e-06
Gh_D05G1933	IM31	OM31	943	2648.39	1795.7	-1.48992	0.276318	-5.39205	6.97e-08	7.2767e-06
Gh_A12G1009	IM31	OM31	1740.19	4758.69	3249.44	-1.45112	0.26913	-5.39189	6.97e-08	7.2767e-06
Gh_A06G0388	IM31	OM31	299.67	34.0595	166.865	3.1426	0.5829	5.39132	6.99e-08	7.2796e-06
Gh_A03G0127	IM31	OM31	2454.14	764.612	1609.38	1.682	0.312381	5.38445	7.27e-08	7.5281e-06
Gh_D01G2168	IM31	OM31	1608.37	118.579	863.476	3.76241	0.698773	5.3843	7.27e-08	7.5281e-06
Gh_A03G2141	IM31	OM31	135.283	0	67.6415	9.41271	1.74911	5.38141	7.39e-08	7.6289e-06
Gh_D11G1278	IM31	OM31	137.24	0	68.62	9.43346	1.75552	5.37358	7.72e-08	7.946e-06
Gh_D06G0520	IM31	OM31	235.726	1629.02	932.375	-2.78947	0.519157	-5.37307	7.74e-08	7.9469e-06
Gh_D12G1727	IM31	OM31	0	158.349	79.1743	-9.9013	1.84295	-5.37252	7.76e-08	7.9481e-06
Gh_D10G2163	IM31	OM31	1519.89	3389.22	2454.55	-1.15701	0.215397	-5.37154	7.81e-08	7.9481e-06
Gh_A03G2151	IM31	OM31	1199.04	3181.1	2190.07	-1.40764	0.262075	-5.37113	7.82e-08	7.9481e-06
Gh_A09G0279	IM31	OM31	0	165.174	82.5868	-9.96217	1.85478	-5.37109	7.83e-08	7.9481e-06
Gh_D02G2181	IM31	OM31	0	120.663	60.3313	-9.50819	1.77073	-5.36963	7.89e-08	7.9911e-06
Gh_A06G1571	IM31	OM31	126.606	0	63.3031	9.31691	1.73677	5.36451	8.12e-08	8.199e-06
Gh_A13G1152	IM31	OM31	1723.97	703.445	1213.71	1.29322	0.241534	5.35418	8.59e-08	8.6583e-06
Gh_D11G0232	IM31	OM31	526.105	105.833	315.969	2.31362	0.4322	5.35311	8.65e-08	8.6865e-06
Gh_D06G1134	IM31	OM31	219.742	843.876	531.809	-1.94068	0.362885	-5.34791	8.9e-08	8.916e-06
Gh_A09G0232	IM31	OM31	1331.56	3294.48	2313.02	-1.30712	0.244463	-5.3469	8.95e-08	8.9421e-06
Gh_A11G2570	IM31	OM31	2676.26	7243.79	4960.03	-1.43649	0.268686	-5.34635	8.97e-08	8.9455e-06
Gh_A05G0500	IM31	OM31	1156.8	2704.61	1930.71	-1.22517	0.229238	-5.34454	9.06e-08	8.9959e-06
Gh_A12G1073	IM31	OM31	225.659	1229.45	727.554	-2.44679	0.457825	-5.34438	9.07e-08	8.9959e-06
Gh_A07G1639	IM31	OM31	1055.12	259.612	657.364	2.02167	0.378453	5.34194	9.2e-08	9.0939e-06
Gh_D13G1839	IM31	OM31	163.399	0	81.6994	9.68524	1.81562	5.33439	9.59e-08	9.4558e-06
Gh_A13G1528	IM31	OM31	123.53	0	61.7649	9.28141	1.74263	5.32608	1.004e-07	9.8723e-06
Gh_A03G0624	IM31	OM31	0	124.498	62.2489	-9.55317	1.79799	-5.31325	1.077e-07	1.05663e-05
Gh_D09G1547	IM31	OM31	4842.09	791.116	2816.61	2.61408	0.492277	5.31017	1.095e-07	1.07186e-05
Gh_A05G0753	IM31	OM31	364.167	1463.18	913.673	-2.00669	0.378203	-5.30584	1.122e-07	1.09478e-05
Gh_A07G0773	IM31	OM31	836.513	2182.05	1509.28	-1.38294	0.260829	-5.30207	1.145e-07	1.11316e-05
Gh_D06G1192	IM31	OM31	444.292	1414.6	929.444	-1.67137	0.315241	-5.30186	1.146e-07	1.11316e-05
Gh_A13G0851	IM31	OM31	2677.06	5930.96	4304.01	-1.14766	0.216539	-5.3	1.158e-07	1.12165e-05
Gh_D04G0843	IM31	OM31	10596.5	34615.1	22605.8	-1.70778	0.322281	-5.29906	1.164e-07	1.12456e-05
Gh_A09G1933	IM31	OM31	725.301	2186.99	1456.15	-1.5927	0.300679	-5.29703	1.177e-07	1.13422e-05
Gh_A06G2114	IM31	OM31	0	121.144	60.5718	-9.5148	1.79683	-5.29532	1.188e-07	1.14193e-05
Gh_A05G1757	IM31	OM31	124.999	0	62.4994	9.29859	1.75672	5.29316	1.202e-07	1.15257e-05
Gh_A03G1551	IM31	OM31	55.8933	348.981	202.437	-2.64424	0.500304	-5.28526	1.255e-07	1.20038e-05
Gh_A08G0714	IM31	OM31	3935.76	963.583	2449.67	2.02978	0.384316	5.28155	1.281e-07	1.22187e-05
Gh_A09G2180	IM31	OM31	2142.75	5495.59	3819.17	-1.35866	0.257504	-5.27626	1.318e-07	1.2545e-05
Gh_D05G2133	IM31	OM31	0	116.084	58.042	-9.45232	1.7917	-5.2756	1.323e-07	1.2558e-05
Gh_D06G0092	IM31	OM31	119.236	0	59.6178	9.23033	1.7504	5.27328	1.34e-07	1.2686e-05
Gh_A08G1812	IM31	OM31	400.3	1352.82	876.558	-1.75708	0.333926	-5.26188	1.426e-07	1.34649e-05
Gh_A04G0693	IM31	OM31	283.968	1012.97	648.467	-1.83541	0.348871	-5.26099	1.433e-07	1.34964e-05
Gh_A13G2350	IM31	OM31	123.51	0	61.7549	9.28133	1.76516	5.25808	1.456e-07	1.36281e-05
Gh_A06G0426	IM31	OM31	1912.58	748.929	1330.75	1.353	0.257327	5.25791	1.457e-07	1.36281e-05
Gh_D04G0260	IM31	OM31	0	143.031	71.5154	-9.75454	1.85524	-5.25783	1.458e-07	1.36281e-05
Gh_A10G0670	IM31	OM31	240.687	0	120.343	10.2439	1.95101	5.25055	1.516e-07	1.41425e-05
Gh_D03G1488	IM31	OM31	2539.8	6002.51	4271.16	-1.24093	0.236386	-5.2496	1.524e-07	1.41811e-05
Gh_A10G1970	IM31	OM31	803.517	140.22	471.869	2.51838	0.48002	5.2464	1.551e-07	1.43936e-05
Gh_D02G1928	IM31	OM31	774.378	2108.14	1441.26	-1.44451	0.27545	-5.24417	1.57e-07	1.45328e-05
Gh_D11G1416	IM31	OM31	255.723	1411.81	833.765	-2.46585	0.470388	-5.24217	1.587e-07	1.46554e-05
Gh_D05G2635	IM31	OM31	572.648	1499.98	1036.32	-1.3895	0.265152	-5.24039	1.602e-07	1.47613e-05
Gh_D13G1572	IM31	OM31	120.809	0	60.4044	9.24896	1.76551	5.23869	1.617e-07	1.48621e-05
Gh_D01G1607	IM31	OM31	459.949	15.0692	237.509	4.92414	0.940745	5.2343	1.656e-07	1.51822e-05
Gh_A03G2013	IM31	OM31	1014.4	2612.11	1813.25	-1.36438	0.260952	-5.22847	1.709e-07	1.56306e-05
Gh_A08G1540	IM31	OM31	86.85	548.003	317.426	-2.65936	0.508823	-5.22648	1.728e-07	1.57616e-05
Gh_D13G2046	IM31	OM31	0	112.836	56.4182	-9.41138	1.80123	-5.22497	1.742e-07	1.58423e-05
Gh_A04G0466	IM31	OM31	2605.28	5549.1	4077.19	-1.09089	0.208798	-5.22464	1.745e-07	1.58423e-05
Gh_D09G1036	IM31	OM31	896.819	294.433	595.626	1.60685	0.307586	5.22407	1.75e-07	1.58521e-05
Gh_D11G3083	IM31	OM31	1886.02	4366.8	3126.41	-1.21128	0.231885	-5.22364	1.754e-07	1.58521e-05
Gh_D07G0186	IM31	OM31	131.339	0	65.6693	9.3701	1.79459	5.22129	1.777e-07	1.60158e-05
Gh_A06G0958	IM31	OM31	1410.45	3975.8	2693.13	-1.49485	0.286344	-5.22045	1.785e-07	1.60476e-05
Gh_A13G2167	IM31	OM31	2282.13	865.015	1573.58	1.39997	0.268212	5.21965	1.793e-07	1.60476e-05
Gh_A04G1357	IM31	OM31	10285	33157.5	21721.2	-1.68876	0.323542	-5.2196	1.793e-07	1.60476e-05
Gh_D04G0393	IM31	OM31	133.154	0	66.5772	9.38919	1.79961	5.21736	1.815e-07	1.62048e-05
Gh_A11G1247	IM31	OM31	1444.97	363.818	904.392	1.99068	0.381583	5.21691	1.819e-07	1.62054e-05
Gh_D11G0766	IM31	OM31	3371.06	539.612	1955.34	2.64351	0.507024	5.21377	1.85e-07	1.64099e-05
Gh_A01G1505	IM31	OM31	8788.33	25753	17270.7	-1.55113	0.297509	-5.21371	1.851e-07	1.64099e-05
Gh_A05G3990	IM31	OM31	199.991	777.186	488.589	-1.95821	0.375705	-5.2121	1.867e-07	1.64842e-05
Gh_A05G2945	IM31	OM31	134.568	0	67.2838	9.40516	1.80452	5.212	1.868e-07	1.64842e-05
Gh_Sca005242G01	IM31	OM31	714.722	2282.29	1498.51	-1.67541	0.321837	-5.20577	1.932e-07	1.7007e-05
Gh_D05G3607	IM31	OM31	7727.65	22524	15125.8	-1.5434	0.296846	-5.19935	2e-07	1.754e-05
Gh_A10G0562	IM31	OM31	1356.58	241.144	798.862	2.49185	0.479279	5.19917	2.002e-07	1.754e-05
Gh_D12G2676	IM31	OM31	851.385	187.599	519.492	2.18204	0.419764	5.19825	2.012e-07	1.7577e-05
Gh_D01G0627	IM31	OM31	61.0211	810.286	435.654	-3.73398	0.718359	-5.19792	2.015e-07	1.7577e-05
Gh_A11G3305	IM31	OM31	184.058	1003.24	593.648	-2.44753	0.471214	-5.19409	2.057e-07	1.78871e-05
Gh_D05G0798	IM31	OM31	124.239	0	62.1196	9.2899	1.78865	5.19381	2.06e-07	1.78871e-05
Gh_D05G0508	IM31	OM31	152.257	0	76.1283	9.58336	1.84554	5.19272	2.072e-07	1.79085e-05
Gh_D08G2129	IM31	OM31	261.175	1256.48	758.829	-2.26687	0.436572	-5.19243	2.076e-07	1.79085e-05
Gh_A07G1723	IM31	OM31	872.232	274.697	573.465	1.66671	0.320996	5.1923	2.077e-07	1.79085e-05
Gh_A12G0039	IM31	OM31	6067.91	16099.9	11083.9	-1.40783	0.271522	-5.18496	2.161e-07	1.85857e-05
Gh_A09G0258	IM31	OM31	135.871	0	67.9355	9.4183	1.81762	5.18167	2.199e-07	1.88736e-05
Gh_A09G0213	IM31	OM31	1302.94	476.218	889.579	1.45255	0.280413	5.18004	2.218e-07	1.89789e-05
Gh_D01G2137	IM31	OM31	1948.27	703.224	1325.75	1.47066	0.283923	5.17979	2.221e-07	1.89789e-05
Gh_A11G1725	IM31	OM31	314.121	1137.82	725.973	-1.85767	0.358886	-5.17622	2.264e-07	1.92661e-05
Gh_A03G1738	IM31	OM31	1522.01	3840.9	2681.45	-1.33568	0.258046	-5.17614	2.265e-07	1.92661e-05
Gh_D03G0451	IM31	OM31	280.235	34.559	157.397	3.02447	0.584402	5.17533	2.275e-07	1.92932e-05
Gh_D02G0899	IM31	OM31	1044.72	165.545	605.132	2.65889	0.513792	5.17504	2.279e-07	1.92932e-05
Gh_A11G2359	IM31	OM31	505.928	1408.02	956.975	-1.47705	0.285837	-5.16745	2.373e-07	2.00479e-05
Gh_A05G3135	IM31	OM31	0	138.118	69.0589	-9.70412	1.8783	-5.16644	2.386e-07	2.01115e-05
Gh_D01G0166	IM31	OM31	118.482	0	59.241	9.22084	1.78557	5.1641	2.416e-07	2.03191e-05
Gh_A05G1751	IM31	OM31	928.873	2653.16	1791.02	-1.51386	0.293397	-5.15977	2.473e-07	2.07487e-05
Gh_D11G1501	IM31	OM31	3153.45	10199.3	6676.39	-1.69349	0.328518	-5.15495	2.537e-07	2.12424e-05
Gh_D11G1303	IM31	OM31	126.089	758.154	442.122	-2.58968	0.502924	-5.14924	2.615e-07	2.18502e-05
Gh_A08G0528	IM31	OM31	1392.09	539.415	965.754	1.36793	0.265718	5.14805	2.632e-07	2.19406e-05
Gh_A01G1890	IM31	OM31	603.179	150.055	376.617	2.00861	0.390226	5.1473	2.643e-07	2.19797e-05
Gh_D11G3268	IM31	OM31	191.613	0	95.8065	9.915	1.92865	5.14091	2.734e-07	2.26909e-05
Gh_D01G0840	IM31	OM31	353.319	50.7897	202.054	2.79515	0.543979	5.13834	2.772e-07	2.29531e-05
Gh_D09G0518	IM31	OM31	116.199	0	58.0996	9.19278	1.79092	5.133	2.852e-07	2.35617e-05
Gh_D05G2019	IM31	OM31	256.249	30.7261	143.487	3.06093	0.596558	5.13098	2.882e-07	2.37647e-05
Gh_D11G0925	IM31	OM31	272.235	2048.88	1160.56	-2.9126	0.567923	-5.12851	2.92e-07	2.40256e-05
Gh_A09G0259	IM31	OM31	80649	212331	146490	-1.39659	0.272404	-5.12689	2.946e-07	2.41802e-05
Gh_A02G1426	IM31	OM31	1763.42	9109.37	5436.4	-2.36909	0.462233	-5.12532	2.97e-07	2.4329e-05
Gh_A06G0984	IM31	OM31	6166.96	2656.59	4411.78	1.21489	0.237116	5.1236	2.998e-07	2.44992e-05
Gh_A10G1516	IM31	OM31	773.599	3581.24	2177.42	-2.21078	0.431827	-5.11959	3.062e-07	2.49718e-05
Gh_D03G1701	IM31	OM31	127.882	0	63.9412	9.33166	1.82298	5.1189	3.073e-07	2.50096e-05
Gh_D01G1967	IM31	OM31	2764.19	6125.24	4444.71	-1.14789	0.224456	-5.11409	3.153e-07	2.55994e-05
Gh_A07G1785	IM31	OM31	379.336	1033.09	706.213	-1.44564	0.283022	-5.10786	3.258e-07	2.64008e-05
Gh_A04G0035	IM31	OM31	124.121	0	62.0604	9.28857	1.81903	5.10634	3.285e-07	2.6557e-05
Gh_D07G0885	IM31	OM31	762.075	152.292	457.184	2.32266	0.454974	5.10504	3.307e-07	2.66835e-05
Gh_A07G0300	IM31	OM31	299.832	861.977	580.905	-1.52363	0.298667	-5.10145	3.371e-07	2.71364e-05
Gh_A02G1095	IM31	OM31	1152.12	3904.68	2528.4	-1.76118	0.345549	-5.09675	3.455e-07	2.77588e-05
Gh_D09G0930	IM31	OM31	4399.32	1953.84	3176.58	1.17113	0.229897	5.09413	3.503e-07	2.80861e-05
Gh_D06G0144	IM31	OM31	358.825	48.3784	203.602	2.89106	0.567627	5.09325	3.52e-07	2.81282e-05
Gh_A12G2732	IM31	OM31	355.219	1283.97	819.596	-1.85456	0.364137	-5.09304	3.524e-07	2.81282e-05
Gh_D11G2672	IM31	OM31	38.8154	412.257	225.536	-3.41292	0.670262	-5.09192	3.545e-07	2.82354e-05
Gh_D12G1658	IM31	OM31	391.362	1617.63	1004.49	-2.04796	0.402329	-5.09025	3.576e-07	2.84245e-05
Gh_A03G2006	IM31	OM31	184.789	0	92.3947	9.86196	1.93807	5.08855	3.608e-07	2.86203e-05
Gh_D05G3605	IM31	OM31	761.724	211.51	486.617	1.84965	0.363772	5.08465	3.683e-07	2.91529e-05
Gh_A06G1305	IM31	OM31	107.635	0	53.8177	9.08247	1.78642	5.08417	3.692e-07	2.91661e-05
Gh_A07G1999	IM31	OM31	2178.81	135.04	1156.93	4.01079	0.789037	5.08315	3.712e-07	2.92623e-05
Gh_A06G1037	IM31	OM31	1715.87	5754.96	3735.42	-1.74566	0.343587	-5.08069	3.761e-07	2.95805e-05
Gh_A07G2293	IM31	OM31	210.758	15.4037	113.081	3.77032	0.74254	5.0776	3.822e-07	3.00034e-05
Gh_A05G3904	IM31	OM31	119.187	0	59.5936	9.22932	1.81803	5.07656	3.843e-07	3.01053e-05
Gh_A13G1286	IM31	OM31	66.73	502.976	284.853	-2.91569	0.574453	-5.07559	3.863e-07	3.01679e-05
Gh_D11G1150	IM31	OM31	782.915	138.649	460.782	2.49899	0.492387	5.07525	3.87e-07	3.01679e-05
Gh_A05G3306	IM31	OM31	241.307	777.994	509.65	-1.68878	0.332766	-5.07498	3.875e-07	3.01679e-05
Gh_D05G0627	IM31	OM31	116.598	0	58.2988	9.19833	1.81283	5.07402	3.895e-07	3.02592e-05
Gh_D05G0355	IM31	OM31	187.903	614.266	401.084	-1.70861	0.336921	-5.07123	3.953e-07	3.06425e-05
Gh_D06G1544	IM31	OM31	230.227	20.4004	125.314	3.4962	0.689643	5.06958	3.987e-07	3.08453e-05
Gh_A05G1608	IM31	OM31	112.52	0	56.2602	9.14694	1.80557	5.06595	4.064e-07	3.13746e-05
Gh_D13G2448	IM31	OM31	109.346	0	54.6728	9.10559	1.79809	5.06403	4.105e-07	3.16291e-05
Gh_D05G0081	IM31	OM31	118.555	0	59.2774	9.22237	1.82219	5.06115	4.167e-07	3.20436e-05
Gh_A05G2549	IM31	OM31	789.425	2357.88	1573.65	-1.57852	0.312088	-5.05793	4.238e-07	3.25229e-05
Gh_A03G1718	IM31	OM31	160.606	0	80.3032	9.65958	1.91043	5.05623	4.276e-07	3.27487e-05
Gh_A13G1131	IM31	OM31	146.065	9.65896	77.8621	3.91771	0.775641	5.05093	4.397e-07	3.36018e-05
Gh_D06G2319	IM31	OM31	108.443	0	54.2217	9.09364	1.80113	5.04886	4.445e-07	3.38998e-05
Gh_A05G0554	IM31	OM31	157.193	587.059	372.126	-1.90087	0.376716	-5.04591	4.514e-07	3.43563e-05
Gh_A05G0888	IM31	OM31	257.611	16.5675	137.089	3.94745	0.782524	5.04451	4.547e-07	3.45395e-05
Gh_D07G1908	IM31	OM31	9828.88	1239.78	5534.33	2.9872	0.592351	5.04296	4.584e-07	3.47504e-05
Gh_D10G0703	IM31	OM31	179.182	642.901	411.042	-1.84404	0.36573	-5.04207	4.605e-07	3.48427e-05
Gh_A05G3929	IM31	OM31	281.698	1478.22	879.957	-2.3912	0.474958	-5.03455	4.79e-07	3.61659e-05
Gh_D06G0145	IM31	OM31	116.481	0	58.2403	9.19618	1.827	5.03348	4.817e-07	3.6296e-05
Gh_A03G1584	IM31	OM31	54.9511	502.649	278.8	-3.19098	0.634713	-5.02745	4.971e-07	3.73814e-05
Gh_D02G0352	IM31	OM31	171.469	0	85.7344	9.75477	1.94052	5.02689	4.985e-07	3.74149e-05
Gh_A09G1232	IM31	OM31	4378.1	1536.02	2957.06	1.51139	0.300773	5.02501	5.034e-07	3.76499e-05
Gh_D11G3366	IM31	OM31	120.403	0	60.2017	9.24472	1.83977	5.02493	5.036e-07	3.76499e-05
Gh_Sca005608G02	IM31	OM31	172.151	17.6523	94.9017	3.28355	0.653571	5.02401	5.06e-07	3.77552e-05
Gh_D12G0275	IM31	OM31	351.53	951.328	651.429	-1.43649	0.286114	-5.02069	5.148e-07	3.83369e-05
Gh_D09G0190	IM31	OM31	14.751	161.7	88.2257	-3.45291	0.68802	-5.01862	5.204e-07	3.86758e-05
Gh_D07G0052	IM31	OM31	42.37	511.37	276.87	-3.59649	0.716929	-5.01653	5.261e-07	3.89693e-05
Gh_D11G1534	IM31	OM31	620.329	2038.56	1329.44	-1.71667	0.34221	-5.01642	5.264e-07	3.89693e-05
Gh_Sca010215G01	IM31	OM31	0	122.716	61.3582	-9.53357	1.9018	-5.01292	5.361e-07	3.96065e-05
Gh_D13G2219	IM31	OM31	103.765	0	51.8826	9.0296	1.80308	5.00789	5.503e-07	4.05767e-05
Gh_A11G0015	IM31	OM31	593.231	1507.85	1050.54	-1.3456	0.268747	-5.00694	5.53e-07	4.06964e-05
Gh_A06G1602	IM31	OM31	203.149	0	101.575	9.99931	1.99756	5.00577	5.564e-07	4.08653e-05
Gh_D05G0759	IM31	OM31	110.633	0	55.3166	9.12191	1.82255	5.00501	5.586e-07	4.09463e-05
Gh_A01G0863	IM31	OM31	103.464	0	51.732	9.02576	1.8036	5.00429	5.607e-07	4.10202e-05
Gh_D04G1563	IM31	OM31	1644.12	444.215	1044.17	1.88734	0.377341	5.0017	5.683e-07	4.14957e-05
Gh_D07G2073	IM31	OM31	199.326	792.343	495.834	-1.99069	0.398125	-5.00016	5.728e-07	4.17459e-05
Gh_A13G0187	IM31	OM31	202.261	1536.78	869.523	-2.92674	0.585619	-4.99769	5.802e-07	4.22026e-05
Gh_D10G1930	IM31	OM31	1583.9	391.38	987.641	2.01736	0.403772	4.99629	5.844e-07	4.24275e-05
Gh_A13G1357	IM31	OM31	123.718	0	61.8591	9.28309	1.86072	4.98898	6.07e-07	4.39811e-05
Gh_D05G0669	IM31	OM31	148.683	11.1573	79.9204	3.73072	0.747925	4.9881	6.098e-07	4.4098e-05
Gh_D11G2742	IM31	OM31	116.328	0	58.1639	9.19426	1.84598	4.98068	6.336e-07	4.5734e-05
Gh_D06G1629	IM31	OM31	116.479	0	58.2395	9.19692	1.84702	4.97932	6.381e-07	4.59686e-05
Gh_A05G1031	IM31	OM31	102.084	0	51.0418	9.00639	1.8092	4.97811	6.421e-07	4.61674e-05
Gh_A10G1131	IM31	OM31	9594.32	3475.47	6534.9	1.46504	0.294341	4.97735	6.446e-07	4.62626e-05
Gh_D11G0758	IM31	OM31	651.003	1610.18	1130.59	-1.30644	0.262552	-4.97593	6.494e-07	4.65148e-05
Gh_A04G1054	IM31	OM31	568.699	6.99679	287.848	6.36527	1.27961	4.97438	6.546e-07	4.66519e-05
Gh_D02G1691	IM31	OM31	724.411	189.941	457.176	1.9324	0.388475	4.97432	6.548e-07	4.66519e-05
Gh_A08G2542	IM31	OM31	2079.57	589.233	1334.4	1.81997	0.365878	4.97425	6.55e-07	4.66519e-05
Gh_A07G0058	IM31	OM31	10.1314	295.542	152.837	-4.86185	0.977829	-4.97209	6.624e-07	4.70877e-05
Gh_D12G1057	IM31	OM31	1103.92	3215.98	2159.95	-1.54278	0.310608	-4.96698	6.8e-07	4.82531e-05
Gh_D08G2326	IM31	OM31	0	113.844	56.9222	-9.42397	1.89907	-4.96242	6.962e-07	4.93072e-05
Gh_D05G0481	IM31	OM31	128.341	0	64.1703	9.33686	1.88179	4.9617	6.988e-07	4.93985e-05
Gh_A06G1163	IM31	OM31	108.568	637.563	373.065	-2.55583	0.515662	-4.95641	7.181e-07	5.06662e-05
Gh_D08G0380	IM31	OM31	241.035	740.768	490.902	-1.61959	0.327002	-4.95283	7.314e-07	5.15101e-05
Gh_D08G0034	IM31	OM31	3664.15	789.59	2226.87	2.21465	0.447419	4.94983	7.428e-07	5.2213e-05
Gh_D07G0263	IM31	OM31	911.237	2262.38	1586.81	-1.31221	0.265201	-4.94799	7.498e-07	5.26109e-05
Gh_A10G1463	IM31	OM31	719.41	194.684	457.047	1.88602	0.381209	4.94747	7.518e-07	5.26544e-05
Gh_D09G0854	IM31	OM31	331.009	30.3125	180.661	3.45412	0.698473	4.94525	7.605e-07	5.31589e-05
Gh_D02G2424	IM31	OM31	6849.95	16740.2	11795.1	-1.28911	0.260706	-4.94469	7.626e-07	5.3212e-05
Gh_D08G1445	IM31	OM31	601.867	1990.64	1296.25	-1.7253	0.349371	-4.93832	7.88e-07	5.48805e-05
Gh_A07G0876	IM31	OM31	725.057	153.142	439.1	2.24527	0.454743	4.93745	7.915e-07	5.49704e-05
Gh_D04G1120	IM31	OM31	1291.77	3076.12	2183.94	-1.2519	0.25356	-4.93728	7.922e-07	5.49704e-05
Gh_D05G3251	IM31	OM31	761.417	1923.6	1342.51	-1.33706	0.270976	-4.93424	8.046e-07	5.57307e-05
Gh_A13G1364	IM31	OM31	618.908	153.886	386.397	2.00899	0.407437	4.9308	8.189e-07	5.66169e-05
Gh_A11G0259	IM31	OM31	0	95.9996	47.9998	-9.17916	1.8618	-4.93026	8.212e-07	5.66682e-05
Gh_A05G0653	IM31	OM31	99.3769	0	49.6884	8.96763	1.81903	4.92989	8.228e-07	5.66725e-05
Gh_D09G1154	IM31	OM31	97.3312	0	48.6656	8.93737	1.81326	4.92891	8.269e-07	5.68538e-05
Gh_D05G0396	IM31	OM31	1546.03	3429.47	2487.75	-1.14947	0.233466	-4.92352	8.5e-07	5.83353e-05
Gh_D01G0777	IM31	OM31	98.8301	0	49.4151	8.95929	1.82051	4.92131	8.597e-07	5.8891e-05
Gh_A10G0948	IM31	OM31	45.5107	1574.85	810.179	-5.11471	1.03939	-4.92087	8.616e-07	5.89179e-05
Gh_A08G2230	IM31	OM31	1373.26	3000.35	2186.8	-1.12769	0.229228	-4.91951	8.676e-07	5.91463e-05
Gh_Sca089781G01	IM31	OM31	102.389	0	51.1945	9.0108	1.83169	4.9194	8.681e-07	5.91463e-05
Gh_D08G1536	IM31	OM31	1973.94	4673.57	3323.76	-1.2435	0.252961	-4.9158	8.842e-07	6.01333e-05
Gh_D05G3879	IM31	OM31	1187.86	475.212	831.535	1.32179	0.268905	4.91545	8.858e-07	6.01333e-05
Gh_D09G0226	IM31	OM31	902.786	2037.48	1470.13	-1.17447	0.238968	-4.91475	8.889e-07	6.02398e-05
Gh_A08G1637	IM31	OM31	112.028	450.963	281.495	-2.00965	0.409191	-4.91126	9.049e-07	6.12126e-05
Gh_D04G1127	IM31	OM31	59.655	302.849	181.252	-2.34474	0.477928	-4.90607	9.292e-07	6.26871e-05
Gh_A06G0877	IM31	OM31	309.013	56.4554	182.734	2.45204	0.499816	4.90589	9.3e-07	6.26871e-05
Gh_A11G0689	IM31	OM31	4034.33	1053.52	2543.92	1.93753	0.395227	4.90232	9.471e-07	6.36851e-05
Gh_D06G1758	IM31	OM31	103.074	0	51.5371	9.02046	1.84013	4.90209	9.482e-07	6.36851e-05
Gh_D02G2421	IM31	OM31	69.8849	382.591	226.238	-2.45279	0.500718	-4.89855	9.655e-07	6.47277e-05
Gh_A05G0582	IM31	OM31	0	88.933	44.4665	-9.06816	1.85207	-4.89624	9.769e-07	6.53762e-05
Gh_D12G1841	IM31	OM31	3930.76	8079.86	6005.31	-1.03956	0.212489	-4.89232	9.965e-07	6.65741e-05
Gh_D13G1610	IM31	OM31	499.996	1217.63	858.814	-1.28399	0.262608	-4.88938	1.0115e-06	6.74548e-05
Gh_Sca017981G01	IM31	OM31	99.7423	0	49.8712	8.97246	1.83536	4.88867	1.0152e-06	6.75792e-05
Gh_A05G0731	IM31	OM31	809.956	2229.27	1519.61	-1.46056	0.298895	-4.88651	1.0264e-06	6.82055e-05
Gh_A07G0033	IM31	OM31	863.672	2583.32	1723.5	-1.58098	0.323606	-4.88552	1.0316e-06	6.84286e-05
Gh_D03G1123	IM31	OM31	68.3274	465.368	266.848	-2.77038	0.56724	-4.88397	1.0397e-06	6.8811e-05
Gh_D05G0619	IM31	OM31	1990.75	4160.73	3075.74	-1.06343	0.21775	-4.88373	1.041e-06	6.8811e-05
Gh_A09G0430	IM31	OM31	353.954	55.2893	204.622	2.67846	0.549719	4.87242	1.1024e-06	7.27071e-05
Gh_D12G1590	IM31	OM31	94.0378	0	47.0189	8.88774	1.82419	4.87217	1.1038e-06	7.27071e-05
Gh_A11G1156	IM31	OM31	296.035	35.6415	165.838	3.05853	0.627823	4.87164	1.1067e-06	7.27748e-05
Gh_D05G1471	IM31	OM31	1301.93	2936.27	2119.1	-1.17317	0.240865	-4.87066	1.1123e-06	7.30101e-05
Gh_D11G3071	IM31	OM31	421.652	89.7577	255.705	2.2297	0.458044	4.86788	1.128e-06	7.39154e-05
Gh_A11G1608	IM31	OM31	98.0949	0	49.0475	8.94897	1.83888	4.86653	1.1358e-06	7.42433e-05
Gh_A09G0041	IM31	OM31	566.222	1706.74	1136.48	-1.59138	0.327018	-4.86632	1.137e-06	7.42433e-05
Gh_D08G1644	IM31	OM31	622.029	172.37	397.199	1.85223	0.380777	4.86435	1.1484e-06	7.4858e-05
Gh_D11G0175	IM31	OM31	95.768	0	47.884	8.91427	1.83302	4.86317	1.1552e-06	7.51741e-05
Gh_D11G1066	IM31	OM31	10682.5	31508.7	21095.6	-1.56053	0.320979	-4.86178	1.1633e-06	7.5541e-05
Gh_A05G3634	IM31	OM31	199.459	25.6457	112.552	2.95735	0.608333	4.8614	1.1656e-06	7.5541e-05
Gh_D04G0645	IM31	OM31	1991.26	686.989	1339.12	1.53588	0.315977	4.86072	1.1696e-06	7.5541e-05
Gh_A06G0474	IM31	OM31	779.343	3241.26	2010.3	-2.05662	0.423123	-4.86057	1.1705e-06	7.5541e-05
Gh_D11G1283	IM31	OM31	671.462	1537.86	1104.66	-1.19559	0.24598	-4.8605	1.1709e-06	7.5541e-05
Gh_A13G1866	IM31	OM31	796.925	100.327	448.626	2.9879	0.614809	4.85988	1.1746e-06	7.56503e-05
Gh_D05G2015	IM31	OM31	1028.11	2237.84	1632.98	-1.12213	0.231003	-4.85763	1.188e-06	7.63823e-05
Gh_D01G2050	IM31	OM31	112.088	0	56.0439	9.14066	1.88193	4.85708	1.1913e-06	7.64674e-05
Gh_A02G0520	IM31	OM31	1448.69	564.236	1006.46	1.36069	0.280326	4.85397	1.2102e-06	7.75451e-05
Gh_A09G0156	IM31	OM31	95.2755	0	47.6377	8.90643	1.83537	4.85266	1.2182e-06	7.7927e-05
Gh_A05G2331	IM31	OM31	92.8201	0	46.41	8.86891	1.8297	4.84719	1.2522e-06	7.98592e-05
Gh_D05G0088	IM31	OM31	504.182	33.9736	269.078	3.89209	0.802969	4.84712	1.2526e-06	7.98592e-05
Gh_A11G0031	IM31	OM31	289.073	12.4093	150.741	4.55481	0.939935	4.84588	1.2605e-06	8.02266e-05
Gh_A09G0644	IM31	OM31	546.731	1569.48	1058.11	-1.52157	0.314034	-4.84525	1.2645e-06	8.03438e-05
Gh_D03G1068	IM31	OM31	525.471	1628.81	1077.14	-1.6321	0.336984	-4.84325	1.2773e-06	8.10211e-05
Gh_A08G2115	IM31	OM31	796.601	75.1204	435.861	3.41011	0.704955	4.83735	1.3158e-06	8.33252e-05
Gh_D13G2283	IM31	OM31	1855.84	4056.55	2956.2	-1.12819	0.233255	-4.83675	1.3198e-06	8.34363e-05
Gh_A13G1945	IM31	OM31	91.4882	1942.09	1016.79	-4.40704	0.911284	-4.83608	1.3242e-06	8.35751e-05
Gh_A05G1828	IM31	OM31	92.0164	0	46.0082	8.85645	1.83206	4.83415	1.3371e-06	8.41226e-05
Gh_D10G2111	IM31	OM31	1196.04	3368.07	2282.05	-1.49337	0.308923	-4.83412	1.3374e-06	8.41226e-05
Gh_D13G1216	IM31	OM31	208.63	656.906	432.768	-1.65514	0.342644	-4.8305	1.3619e-06	8.55252e-05
Gh_D01G1780	IM31	OM31	983.42	3310.94	2147.18	-1.75143	0.362695	-4.82892	1.3728e-06	8.60621e-05
Gh_D07G0354	IM31	OM31	1696.55	3806.62	2751.59	-1.16602	0.241683	-4.82457	1.4031e-06	8.76832e-05
Gh_D02G1624	IM31	OM31	18557.9	41133.3	29845.6	-1.14829	0.238011	-4.82454	1.4033e-06	8.76832e-05
Gh_A01G1468	IM31	OM31	674.583	1592.44	1133.51	-1.23899	0.256831	-4.82416	1.406e-06	8.77061e-05
Gh_A01G0812	IM31	OM31	882.453	1919.32	1400.89	-1.121	0.232462	-4.82227	1.4193e-06	8.83919e-05
Gh_A05G1444	IM31	OM31	724.197	1880.89	1302.54	-1.37734	0.28581	-4.81909	1.4422e-06	8.94963e-05
Gh_A05G2052	IM31	OM31	764.011	271.45	517.73	1.49256	0.309742	4.81873	1.4448e-06	8.94963e-05
Gh_A12G1535	IM31	OM31	331.213	1560.35	945.783	-2.23638	0.464104	-4.81871	1.4449e-06	8.94963e-05
Gh_A11G3043	IM31	OM31	435.563	1221.04	828.304	-1.48667	0.308534	-4.81848	1.4466e-06	8.94963e-05
Gh_A11G1764	IM31	OM31	605.586	1426.88	1016.23	-1.2366	0.256777	-4.81585	1.4658e-06	9.0536e-05
Gh_D05G1843	IM31	OM31	983.372	136.986	560.179	2.8451	0.5909	4.81487	1.473e-06	9.08327e-05
Gh_D08G1110	IM31	OM31	621.362	1456.75	1039.06	-1.22933	0.255349	-4.8143	1.4772e-06	9.09423e-05
Gh_D09G1005	IM31	OM31	680.559	160.469	420.514	2.08624	0.43357	4.81178	1.4959e-06	9.17253e-05
Gh_D09G0259	IM31	OM31	34321.2	93808.6	64064.9	-1.45063	0.301476	-4.81175	1.4961e-06	9.17253e-05
Gh_D13G1625	IM31	OM31	427.361	1070.5	748.931	-1.32473	0.27532	-4.81161	1.4972e-06	9.17253e-05
Gh_D08G0711	IM31	OM31	952.047	2221.72	1586.89	-1.22236	0.254141	-4.80977	1.511e-06	9.2273e-05
Gh_A11G2024	IM31	OM31	1301.59	4144.18	2722.88	-1.67093	0.347454	-4.80909	1.5162e-06	9.24392e-05
Gh_A04G0235	IM31	OM31	5200.19	17109.7	11155	-1.71824	0.357333	-4.80852	1.5205e-06	9.2552e-05
Gh_A08G1952	IM31	OM31	365.5	41.0471	203.274	3.15094	0.655386	4.80777	1.5262e-06	9.27505e-05
Gh_D12G2219	IM31	OM31	423.58	36.3059	229.943	3.54584	0.737674	4.80678	1.5338e-06	9.29456e-05
Gh_A12G2280	IM31	OM31	2528.81	5842.62	4185.72	-1.2082	0.251357	-4.80671	1.5344e-06	9.29456e-05
Gh_A02G1663	IM31	OM31	92.6374	0	46.3187	8.86632	1.84504	4.80548	1.5438e-06	9.33654e-05
Gh_A13G1142	IM31	OM31	311.465	33.3069	172.386	3.22532	0.671311	4.80451	1.5513e-06	9.36712e-05
Gh_A10G0779	IM31	OM31	269.101	29.4763	149.289	3.19008	0.664273	4.80237	1.568e-06	9.45263e-05
Gh_D01G1872	IM31	OM31	5030.68	20295.4	12663	-2.01238	0.419107	-4.80158	1.5742e-06	9.47494e-05
Gh_A13G0185	IM31	OM31	456.666	19.1484	237.907	4.56915	0.951756	4.80076	1.5807e-06	9.49858e-05
Gh_A08G2028	IM31	OM31	322.192	18.5722	170.382	4.12622	0.860941	4.79268	1.6457e-06	9.87343e-05
Gh_A01G1806	IM31	OM31	275.207	886.789	580.998	-1.68885	0.352562	-4.79022	1.666e-06	9.97969e-05
Gh_A11G3276	IM31	OM31	147.553	0	73.7764	9.53808	1.9925	4.78699	1.693e-06	0.000101251
Gh_A05G1090	IM31	OM31	166.422	532.083	349.253	-1.67684	0.350535	-4.78366	1.7213e-06	0.000102781
Gh_A03G0632	IM31	OM31	90.5717	0	45.2858	8.83375	1.84766	4.78106	1.7438e-06	0.000103959
Gh_D08G1629	IM31	OM31	142.896	607.673	375.285	-2.08969	0.437236	-4.77932	1.7589e-06	0.000104696
Gh_D09G0647	IM31	OM31	1934.52	4445.11	3189.81	-1.20029	0.251345	-4.77546	1.7929e-06	0.000106552
Gh_D03G1501	IM31	OM31	91.6266	0	45.8133	8.85052	1.85365	4.77464	1.8003e-06	0.000106821
Gh_D12G0472	IM31	OM31	1400.68	296.705	848.69	2.24	0.469253	4.77355	1.81e-06	0.00010723
Gh_A08G0657	IM31	OM31	147.499	0	73.7493	9.53755	1.99838	4.77264	1.8183e-06	0.000107468
Gh_D12G1273	IM31	OM31	3754.08	1796.62	2775.35	1.06335	0.222808	4.77248	1.8198e-06	0.000107468
Gh_A08G0042	IM31	OM31	2089.6	891.404	1490.5	1.22944	0.25765	4.77173	1.8265e-06	0.000107695
Gh_A11G1953	IM31	OM31	95.9107	0	47.9554	8.91655	1.86901	4.77073	1.8356e-06	0.000108015
Gh_D09G0203	IM31	OM31	1204.5	480.632	842.566	1.32582	0.27792	4.77051	1.8376e-06	0.000108015
Gh_A06G0820	IM31	OM31	197.783	29.0605	113.422	2.76686	0.580346	4.7676	1.8643e-06	0.000109415
Gh_A03G2176	IM31	OM31	894.001	320.66	607.33	1.47876	0.310445	4.76334	1.9041e-06	0.000111534
Gh_A10G1184	IM31	OM31	346.215	1004	675.11	-1.53634	0.322549	-4.76311	1.9064e-06	0.000111534
Gh_A01G1880	IM31	OM31	2396.42	1005.4	1700.91	1.25347	0.263195	4.76251	1.912e-06	0.000111689
Gh_D09G0321	IM31	OM31	92.6816	0	46.3408	8.86709	1.86275	4.76021	1.934e-06	0.000112798
Gh_A11G0646	IM31	OM31	351.467	1309.26	830.361	-1.89785	0.398765	-4.75933	1.9423e-06	0.000113112
Gh_A09G1374	IM31	OM31	1038.26	4706.88	2872.57	-2.18082	0.458523	-4.75619	1.9728e-06	0.000114707
Gh_A05G0702	IM31	OM31	3155.06	1046.66	2100.86	1.59233	0.334903	4.75458	1.9886e-06	0.000115446
Gh_D07G2099	IM31	OM31	369.036	5435.15	2902.1	-3.88095	0.816647	-4.7523	2.0111e-06	0.000116508
Gh_A01G1909	IM31	OM31	376.287	27.899	202.093	3.76012	0.791253	4.75211	2.013e-06	0.000116508
Gh_A11G2329	IM31	OM31	1318.66	458.494	888.576	1.52488	0.320986	4.7506	2.0281e-06	0.000117053
Gh_A13G1904	IM31	OM31	104.326	0	52.1631	9.03798	1.90251	4.75055	2.0286e-06	0.000117053
Gh_D10G1162	IM31	OM31	1261.01	464.231	862.619	1.44206	0.303646	4.74914	2.0428e-06	0.000117689
Gh_D02G1791	IM31	OM31	670.623	2177.23	1423.93	-1.69889	0.357764	-4.74862	2.0481e-06	0.000117812
Gh_D09G0874	IM31	OM31	18.5769	167.612	93.0947	-3.1763	0.669502	-4.74427	2.0926e-06	0.000120192
Gh_A11G1641	IM31	OM31	667.054	1585.99	1126.52	-1.24934	0.263439	-4.74242	2.1118e-06	0.00012111
Gh_D01G2338	IM31	OM31	859.836	207.101	533.468	2.05515	0.433449	4.7414	2.1225e-06	0.000121538
Gh_D11G0625	IM31	OM31	142.802	575.096	358.949	-2.01015	0.424026	-4.74062	2.1307e-06	0.000121819
Gh_D13G0786	IM31	OM31	7095.17	20487	13791.1	-1.52979	0.322777	-4.73948	2.1427e-06	0.000122322
Gh_D08G2019	IM31	OM31	341.501	32.3962	186.949	3.40486	0.718455	4.73913	2.1463e-06	0.000122344
Gh_D05G2121	IM31	OM31	360.745	990.22	675.482	-1.45723	0.307657	-4.73652	2.1742e-06	0.000123746
Gh_A09G0629	IM31	OM31	638.766	3728.02	2183.39	-2.54547	0.537581	-4.73505	2.19e-06	0.000124457
Gh_D12G2297	IM31	OM31	0	80.4356	40.2178	-8.92357	1.88532	-4.73318	2.2103e-06	0.000125424
Gh_D07G1444	IM31	OM31	87.234	0	43.617	8.77952	1.85542	4.73183	2.2251e-06	0.000125882
Gh_D02G2378	IM31	OM31	100.565	0	50.2823	8.98499	1.89884	4.73183	2.2251e-06	0.000125882
Gh_D11G1914	IM31	OM31	402.183	97.7534	249.968	2.03924	0.431265	4.72852	2.2616e-06	0.000127755
Gh_D04G0117	IM31	OM31	96.4875	0	48.2437	8.92524	1.88774	4.72801	2.2673e-06	0.000127887
Gh_A04G0533	IM31	OM31	76.1262	528.385	302.255	-2.79318	0.590862	-4.72729	2.2754e-06	0.000128148
Gh_D09G0547	IM31	OM31	2036.78	796.394	1416.59	1.35494	0.286736	4.72542	2.2965e-06	0.000129143
Gh_D08G2207	IM31	OM31	91.1984	0	45.5992	8.84324	1.87172	4.72465	2.3051e-06	0.000129437
Gh_D08G0033	IM31	OM31	2272.94	809.735	1541.34	1.48955	0.315345	4.72356	2.3175e-06	0.000129939
Gh_A06G0948	IM31	OM31	653.565	207.417	430.491	1.65549	0.35052	4.72295	2.3245e-06	0.000130137
Gh_D10G0782	IM31	OM31	70638.8	156910	113774	-1.1514	0.24383	-4.72215	2.3337e-06	0.000130456
Gh_D09G2484	IM31	OM31	516.642	137.723	327.182	1.9066	0.403867	4.72086	2.3485e-06	0.000131092
Gh_A04G0547	IM31	OM31	3765.18	1583.66	2674.42	1.2495	0.26492	4.71654	2.3989e-06	0.000133552
Gh_D03G1856	IM31	OM31	142.692	1.58195	72.1369	6.47976	1.37386	4.71647	2.3997e-06	0.000133552
Gh_A13G1523	IM31	OM31	380.889	1198.71	789.798	-1.65391	0.350838	-4.71415	2.4272e-06	0.000134883
Gh_D11G1394	IM31	OM31	1419.4	403.957	911.677	1.81389	0.385239	4.70847	2.4958e-06	0.000138492
Gh_A02G0909	IM31	OM31	646.767	212.994	429.881	1.6018	0.340277	4.70735	2.5096e-06	0.000139053
Gh_A11G2224	IM31	OM31	292.492	974.6	633.546	-1.73709	0.369179	-4.70529	2.5351e-06	0.000140258
Gh_A05G0396	IM31	OM31	88.0178	0	44.0089	8.79256	1.87045	4.70077	2.5918e-06	0.000143186
Gh_A12G0931	IM31	OM31	104.115	470.494	287.304	-2.1753	0.462982	-4.69845	2.6214e-06	0.000144609
Gh_A11G1267	IM31	OM31	512.333	1812.84	1162.59	-1.82333	0.388119	-4.69786	2.629e-06	0.000144817
Gh_A07G1324	IM31	OM31	305.72	906.873	606.296	-1.56925	0.334141	-4.69638	2.6481e-06	0.000145659
Gh_D09G1678	IM31	OM31	4132.31	1635.29	2883.8	1.33764	0.285055	4.69257	2.6979e-06	0.000148113
Gh_A08G1112	IM31	OM31	2145.75	7283.39	4714.57	-1.76298	0.375711	-4.69237	2.7006e-06	0.000148113
Gh_D11G2302	IM31	OM31	1359.7	4028.82	2694.26	-1.5671	0.334127	-4.69012	2.7305e-06	0.000149534
Gh_D10G2490	IM31	OM31	1282.29	2876.27	2079.28	-1.16526	0.24849	-4.68934	2.7409e-06	0.000149884
Gh_D05G0755	IM31	OM31	714.697	189.848	452.273	1.91243	0.407936	4.68806	2.758e-06	0.000150604
Gh_D01G2033	IM31	OM31	11576.7	5743.28	8660	1.01135	0.215802	4.68648	2.7794e-06	0.000151553
Gh_D11G3395	IM31	OM31	2151.16	5902.67	4026.91	-1.4561	0.310735	-4.68597	2.7863e-06	0.000151711
Gh_D10G1188	IM31	OM31	2698.94	7052.85	4875.89	-1.38577	0.295779	-4.68515	2.7976e-06	0.000152061
Gh_A08G2004	IM31	OM31	1090.48	4330.79	2710.63	-1.98993	0.424754	-4.68491	2.8009e-06	0.000152061
Gh_D02G0832	IM31	OM31	70.5458	425.55	248.048	-2.59466	0.553937	-4.68402	2.813e-06	0.000152499
Gh_D13G2297	IM31	OM31	4295.41	1616.82	2956.11	1.4099	0.301206	4.68086	2.8568e-06	0.000154651
Gh_D12G1137	IM31	OM31	0	78.6073	39.3037	-8.89011	1.89962	-4.67995	2.8694e-06	0.000155113
Gh_A12G1555	IM31	OM31	1228.71	3772.1	2500.41	-1.61843	0.346128	-4.67583	2.9276e-06	0.000158033
Gh_A11G2619	IM31	OM31	476.64	64.4557	270.548	2.88975	0.618064	4.67549	2.9325e-06	0.000158068
Gh_D06G1337	IM31	OM31	89.5024	0	44.7512	8.81613	1.88583	4.67493	2.9405e-06	0.000158274
Gh_D05G0114	IM31	OM31	433.326	1104.9	769.113	-1.35047	0.288926	-4.67412	2.9522e-06	0.000158676
Gh_D04G1908	IM31	OM31	3246.42	1535.33	2390.87	1.0805	0.231259	4.67227	2.9788e-06	0.000159859
Gh_D02G1256	IM31	OM31	13.7403	149.962	81.8513	-3.44374	0.737101	-4.67201	2.9827e-06	0.000159859
Gh_D09G2035	IM31	OM31	275.905	34.3081	155.106	3.01054	0.644498	4.67114	2.9954e-06	0.000160313
Gh_A05G0587	IM31	OM31	19.1093	176.27	97.6898	-3.20922	0.687579	-4.66741	3.0502e-06	0.000163012
Gh_D06G0176	IM31	OM31	92.6431	0	46.3215	8.86583	1.8998	4.66671	3.0607e-06	0.000163339
Gh_D11G3201	IM31	OM31	146.802	1593.29	870.047	-3.44138	0.737478	-4.66642	3.0649e-06	0.000163339
Gh_D05G2034	IM31	OM31	504.371	1475.44	989.906	-1.5491	0.332007	-4.66587	3.0731e-06	0.000163365
Gh_A12G1396	IM31	OM31	393.513	63.5312	228.522	2.63006	0.563688	4.66581	3.0741e-06	0.000163365
Gh_A05G0138	IM31	OM31	91.6324	0	45.8162	8.85001	1.89698	4.66532	3.0814e-06	0.00016352
Gh_A09G0055	IM31	OM31	569.275	93.0213	331.148	2.61659	0.56092	4.66481	3.089e-06	0.000163697
Gh_A01G2034	IM31	OM31	95.3683	0	47.6841	8.90844	1.91024	4.66351	3.1086e-06	0.000164501
Gh_A01G1434	IM31	OM31	96.586	0	48.293	8.92676	1.91433	4.66313	3.1144e-06	0.000164577
Gh_A02G1525	IM31	OM31	120.472	0	60.236	9.24559	1.98322	4.66191	3.1329e-06	0.000165324
Gh_A12G0827	IM31	OM31	306.498	969.771	638.134	-1.66188	0.356527	-4.66129	3.1424e-06	0.000165592
Gh_D12G0055	IM31	OM31	1285.95	543.148	914.547	1.24317	0.266776	4.65999	3.1623e-06	0.000166176
Gh_A13G0532	IM31	OM31	0	79.0999	39.5499	-8.89967	1.91048	-4.65834	3.1877e-06	0.00016728
Gh_A07G1900	IM31	OM31	515.244	73.2017	294.223	2.81893	0.605443	4.65598	3.2244e-06	0.000168972
Gh_A05G2744	IM31	OM31	2629.28	848.547	1738.91	1.63209	0.350601	4.65512	3.238e-06	0.000169444
Gh_A11G1132	IM31	OM31	689.295	1610.09	1149.69	-1.22405	0.263009	-4.65404	3.2549e-06	0.000170095
Gh_A08G1822	IM31	OM31	515.797	126.561	321.179	2.02563	0.435507	4.65119	3.3002e-06	0.000172032
Gh_D09G2264	IM31	OM31	1144.89	2397.11	1771	-1.06621	0.229236	-4.65114	3.3011e-06	0.000172032
Gh_D11G1003	IM31	OM31	479.878	1361.11	920.492	-1.50448	0.3235	-4.65063	3.3092e-06	0.000172217
Gh_D04G1703	IM31	OM31	504.984	2616.06	1560.52	-2.37362	0.510441	-4.65014	3.3171e-06	0.000172286
Gh_A04G0311	IM31	OM31	304.249	864.66	584.455	-1.5063	0.323938	-4.64998	3.3197e-06	0.000172286
Gh_D11G3341	IM31	OM31	109.665	0	54.8326	9.11001	1.95941	4.64938	3.3294e-06	0.000172551
Gh_A12G1174	IM31	OM31	1079.63	2640.43	1860.03	-1.29053	0.277615	-4.64862	3.3417e-06	0.000172714
Gh_D12G0065	IM31	OM31	281.832	768.301	525.066	-1.44684	0.311338	-4.64716	3.3654e-06	0.000173699
Gh_A02G1299	IM31	OM31	1064.91	2380.81	1722.86	-1.16088	0.24992	-4.64499	3.401e-06	0.000175296
Gh_D10G0564	IM31	OM31	1717.31	6509.01	4113.16	-1.92222	0.413889	-4.64429	3.4124e-06	0.000175647
Gh_A11G1463	IM31	OM31	752.171	3023.25	1887.71	-2.00727	0.432289	-4.64336	3.4279e-06	0.000176205
Gh_A09G1010	IM31	OM31	858.482	306.006	582.244	1.48817	0.320557	4.64246	3.4429e-06	0.000176731
Gh_A12G2658	IM31	OM31	276.522	1033.88	655.202	-1.9022	0.409833	-4.64141	3.4605e-06	0.000177257
Gh_A11G3298	IM31	OM31	2053.3	983.476	1518.39	1.06197	0.228811	4.64128	3.4625e-06	0.000177257
Gh_D12G1270	IM31	OM31	108.393	0	54.1967	9.09318	1.95948	4.64061	3.4738e-06	0.000177495
Gh_D07G1446	IM31	OM31	676.559	2152.59	1414.57	-1.66974	0.359823	-4.64044	3.4766e-06	0.000177495
Gh_A04G0478	IM31	OM31	3660.28	7582.38	5621.33	-1.0506	0.226424	-4.63999	3.4842e-06	0.000177645
Gh_D10G0100	IM31	OM31	174.601	18.9021	96.7515	3.20909	0.69169	4.63949	3.4927e-06	0.000177835
Gh_D11G2968	IM31	OM31	6.47828	360.535	183.507	-5.80583	1.25238	-4.63583	3.5551e-06	0.000180769
Gh_A05G0266	IM31	OM31	959.526	335.582	647.554	1.51652	0.327437	4.6315	3.6303e-06	0.000184343
Gh_A01G0390	IM31	OM31	2133.39	5874.88	4004.14	-1.46151	0.315602	-4.63086	3.6415e-06	0.000184661
Gh_D12G0061	IM31	OM31	25.1736	444.838	235.006	-4.14823	0.895934	-4.63006	3.6556e-06	0.000185131
Gh_A05G1559	IM31	OM31	81.7222	0	40.8611	8.68528	1.8766	4.6282	3.6886e-06	0.000186549
Gh_A09G1797	IM31	OM31	1168.76	298.791	733.776	1.96903	0.425606	4.62643	3.7203e-06	0.000187899
Gh_D05G0562	IM31	OM31	1208.41	2846.05	2027.23	-1.236	0.267182	-4.62605	3.727e-06	0.000187989
Gh_D10G2190	IM31	OM31	2540.83	778.198	1659.51	1.70762	0.369161	4.62566	3.734e-06	0.000188089
Gh_D09G0762	IM31	OM31	921.717	1948.7	1435.21	-1.08013	0.233607	-4.62372	3.7692e-06	0.000189346
Gh_D07G1726	IM31	OM31	294.226	62.2002	178.213	2.24145	0.484777	4.62366	3.7702e-06	0.000189346
Gh_D05G0953	IM31	OM31	2210.81	1071.32	1641.06	1.04513	0.226049	4.62345	3.774e-06	0.000189346
Gh_A06G0287	IM31	OM31	2514.03	1057.98	1786	1.24842	0.270086	4.6223	3.7951e-06	0.000190149
Gh_A11G3071	IM31	OM31	839.257	173.875	506.566	2.27248	0.49171	4.62158	3.8083e-06	0.000190559
Gh_D07G0834	IM31	OM31	615.578	1641.06	1128.32	-1.41418	0.306121	-4.61967	3.8434e-06	0.00019206
Gh_D03G1797	IM31	OM31	237.012	727.704	482.358	-1.6183	0.350585	-4.61599	3.9122e-06	0.000195239
Gh_D01G0820	IM31	OM31	81.8407	0	40.9204	8.68721	1.88215	4.61558	3.9199e-06	0.000195363
Gh_D06G0668	IM31	OM31	18.4584	202	110.229	-3.4468	0.746953	-4.61447	3.941e-06	0.000196152
Gh_A12G1747	IM31	OM31	3.81587	305.538	154.677	-6.3036	1.36631	-4.6136	3.9575e-06	0.000196716
Gh_D02G0536	IM31	OM31	174.842	12.6556	93.7488	3.78182	0.819903	4.61252	3.9781e-06	0.00019748
Gh_D10G1624	IM31	OM31	4257.68	9579.85	6918.76	-1.16985	0.253691	-4.61132	4.0012e-06	0.000198367
Gh_A13G0226	IM31	OM31	427.72	1025.53	726.625	-1.26157	0.273685	-4.60956	4.0353e-06	0.000199792
Gh_D13G1486	IM31	OM31	88.9257	0	44.4628	8.80675	1.9107	4.60918	4.0426e-06	0.000199889
Gh_A09G0573	IM31	OM31	2011.25	505.47	1258.36	1.99166	0.432154	4.60868	4.0523e-06	0.00020011
Gh_D12G2732	IM31	OM31	664.763	1606.36	1135.56	-1.2732	0.276286	-4.60826	4.0605e-06	0.000200154
Gh_A07G1131	IM31	OM31	1376.04	3659.83	2517.94	-1.41116	0.306236	-4.60809	4.0639e-06	0.000200154
Gh_D05G2592	IM31	OM31	81.027	0	40.5135	8.67302	1.88281	4.60643	4.0965e-06	0.000201498
Gh_A01G0164	IM31	OM31	414.705	1058.32	736.512	-1.35204	0.29382	-4.60157	4.1931e-06	0.000205981
Gh_A08G0773	IM31	OM31	292.843	1287.71	790.274	-2.13748	0.464641	-4.6003	4.2189e-06	0.000206775
Gh_D08G1288	IM31	OM31	1754.22	3525.42	2639.82	-1.007	0.218906	-4.60017	4.2214e-06	0.000206775
Gh_A07G0600	IM31	OM31	966.034	392.528	679.281	1.29951	0.282505	4.59996	4.2257e-06	0.000206775
Gh_A08G1608	IM31	OM31	20.5341	166.291	93.4123	-3.01534	0.655747	-4.59832	4.2591e-06	0.000208138
Gh_A07G0902	IM31	OM31	444.06	1347.65	895.858	-1.60224	0.348545	-4.59695	4.2873e-06	0.000209244
Gh_A08G1239	IM31	OM31	0	82.3612	41.1806	-8.957	1.94911	-4.59543	4.3186e-06	0.0002105
Gh_A08G2398	IM31	OM31	444.891	1332.4	888.647	-1.58226	0.344404	-4.59421	4.3439e-06	0.000211414
Gh_D11G1666	IM31	OM31	5156.11	13146	9151.04	-1.35028	0.293924	-4.59399	4.3486e-06	0.000211414
Gh_A11G0395	IM31	OM31	316.408	1425.97	871.189	-2.17246	0.47293	-4.59361	4.3564e-06	0.000211521
Gh_A08G1966	IM31	OM31	146.869	11.5731	79.2211	3.65717	0.796429	4.59196	4.391e-06	0.000212926
Gh_D08G0077	IM31	OM31	314.184	955.206	634.695	-1.6042	0.349752	-4.58669	4.5034e-06	0.000218096
Gh_D06G0428	IM31	OM31	80.4403	0	40.2201	8.66257	1.8888	4.58628	4.5121e-06	0.000218237
Gh_D08G2398	IM31	OM31	722.679	2006.76	1364.72	-1.47381	0.321518	-4.5839	4.5638e-06	0.000220455
Gh_D05G2487	IM31	OM31	504.419	1812.83	1158.63	-1.84581	0.402779	-4.5827	4.5902e-06	0.000221444
Gh_D03G1740	IM31	OM31	779.629	2692.37	1736	-1.7884	0.390295	-4.58217	4.6018e-06	0.000221724
Gh_D09G0853	IM31	OM31	567.028	66.8693	316.948	3.08619	0.673919	4.57947	4.6615e-06	0.000224312
Gh_A10G2003	IM31	OM31	1465.03	3439.77	2452.4	-1.23115	0.26888	-4.57882	4.6761e-06	0.000224726
Gh_D03G0088	IM31	OM31	137.813	13.5732	75.6929	3.34748	0.731179	4.5782	4.6899e-06	0.000225103
Gh_A11G0330	IM31	OM31	826.631	5563.83	3195.23	-2.7509	0.60099	-4.57729	4.7104e-06	0.000225801
Gh_D02G2425	IM31	OM31	6091.96	13389.7	9740.85	-1.13621	0.248304	-4.57588	4.7421e-06	0.000227031
Gh_A11G3123	IM31	OM31	103.197	0	51.5985	9.02232	1.97195	4.57532	4.7548e-06	0.000227351
Gh_A11G3138	IM31	OM31	3271.83	7162	5216.91	-1.13034	0.247069	-4.575	4.7621e-06	0.000227412
Gh_D02G0407	IM31	OM31	2249.61	876.103	1562.86	1.361	0.297774	4.57057	4.8639e-06	0.000231978
Gh_A07G0461	IM31	OM31	2329.3	887.081	1608.19	1.39297	0.304933	4.56811	4.9215e-06	0.000234276
Gh_D12G1171	IM31	OM31	3223.94	1487.8	2355.87	1.1155	0.244201	4.56798	4.9245e-06	0.000234276
Gh_D02G1112	IM31	OM31	965.19	376.128	670.659	1.3601	0.297932	4.56513	4.9918e-06	0.000237177
Gh_D11G0962	IM31	OM31	94.9343	0	47.4671	8.9019	1.95101	4.56272	5.0494e-06	0.000239585
Gh_D08G2692	IM31	OM31	1948.96	5841.44	3895.2	-1.5838	0.347136	-4.56248	5.0552e-06	0.000239585
Gh_A04G0114	IM31	OM31	3038.98	7751.9	5395.44	-1.35108	0.296442	-4.55765	5.1729e-06	0.000244854
Gh_A12G0562	IM31	OM31	36282.9	75662.2	55972.6	-1.06028	0.232777	-4.55493	5.2402e-06	0.000247731
Gh_D04G0331	IM31	OM31	533.556	1285.8	909.677	-1.26888	0.278871	-4.55006	5.3631e-06	0.00025322
Gh_D06G1189	IM31	OM31	502.856	159.793	331.325	1.65448	0.363888	4.54668	5.4498e-06	0.000256993
Gh_D13G1474	IM31	OM31	84.1976	0	42.0988	8.72795	1.92016	4.54543	5.4824e-06	0.000257935
Gh_Sca004925G02	IM31	OM31	1011.54	2870.35	1940.95	-1.50453	0.331002	-4.54539	5.4835e-06	0.000257935
Gh_A05G1357	IM31	OM31	191.61	617.992	404.801	-1.68933	0.371717	-4.54467	5.5022e-06	0.000258491
Gh_A12G2016	IM31	OM31	1886.49	5328.21	3607.35	-1.49814	0.329729	-4.54355	5.5316e-06	0.00025955
Gh_A10G1229	IM31	OM31	0	72.5281	36.264	-8.77403	1.93132	-4.54302	5.5455e-06	0.000259879
Gh_A06G1287	IM31	OM31	78.2661	0	39.133	8.62302	1.89839	4.54227	5.5651e-06	0.000260476
Gh_D10G2299	IM31	OM31	283607	675404	479505	-1.25186	0.275706	-4.54055	5.6107e-06	0.000262285
Gh_D11G1471	IM31	OM31	10.6739	220.296	115.485	-4.3758	0.964057	-4.53895	5.6536e-06	0.000263959
Gh_D09G1580	IM31	OM31	78.8971	0	39.4485	8.63468	1.90321	4.53691	5.7084e-06	0.000265966
Gh_D07G0654	IM31	OM31	1649.98	4063.45	2856.72	-1.30027	0.286604	-4.53683	5.7107e-06	0.000265966
Gh_A02G0154	IM31	OM31	0	71.9427	35.9714	-8.76255	1.93166	-4.53629	5.7253e-06	0.000266316
Gh_D08G0772	IM31	OM31	145.326	513.01	329.168	-1.81882	0.401036	-4.53531	5.7519e-06	0.000267224
Gh_D04G1245	IM31	OM31	969.901	2287.79	1628.85	-1.23828	0.273095	-4.53425	5.7808e-06	0.000268235
Gh_A07G0355	IM31	OM31	572.061	1342.68	957.37	-1.23119	0.271641	-4.53243	5.8308e-06	0.000269894
Gh_D06G1547	IM31	OM31	185.926	582.202	384.064	-1.6463	0.363256	-4.53206	5.8412e-06	0.000270041
Gh_D03G0343	IM31	OM31	284.055	51.2937	167.674	2.47041	0.545257	4.53072	5.8783e-06	0.000271424
Gh_A07G0892	IM31	OM31	239.024	660.821	449.922	-1.46713	0.323943	-4.52898	5.927e-06	0.000273002
Gh_D13G1884	IM31	OM31	4743.34	2318.57	3530.95	1.03264	0.22809	4.52735	5.9729e-06	0.000274781
Gh_A10G1417	IM31	OM31	1087.08	390.37	738.726	1.47788	0.326553	4.52568	6.02e-06	0.000276613
Gh_A10G0595	IM31	OM31	89.4139	0	44.707	8.81459	1.94865	4.52343	6.0846e-06	0.000279241
Gh_A02G1770	IM31	OM31	76.8956	0	38.4478	8.59742	1.90119	4.52212	6.1222e-06	0.000280623
Gh_D10G0496	IM31	OM31	196.111	30.2266	113.169	2.69893	0.597308	4.51849	6.2281e-06	0.000284822
Gh_D04G0620	IM31	OM31	890.479	346.805	618.642	1.36016	0.301023	4.51847	6.2289e-06	0.000284822
Gh_D13G1799	IM31	OM31	329.773	68.0262	198.899	2.27531	0.503676	4.5174	6.2603e-06	0.000285909
Gh_D05G1917	IM31	OM31	626.054	200.508	413.281	1.64275	0.363684	4.51696	6.2735e-06	0.000286165
Gh_A05G1654	IM31	OM31	562.334	68.3653	315.35	3.04125	0.673447	4.51594	6.3035e-06	0.000287189
Gh_D06G1027	IM31	OM31	295.874	68.4466	182.16	2.11213	0.467828	4.51475	6.339e-06	0.000288206
Gh_D08G2535	IM31	OM31	469.514	141.142	305.328	1.73468	0.384231	4.51468	6.3412e-06	0.000288206
Gh_A12G1856	IM31	OM31	205.893	591.364	398.628	-1.522	0.337153	-4.51429	6.353e-06	0.000288394
Gh_A01G0304	IM31	OM31	450.823	1311.54	881.179	-1.54016	0.34122	-4.51369	6.371e-06	0.000288865
Gh_D12G0420	IM31	OM31	666.198	2023.43	1344.82	-1.60308	0.355276	-4.51221	6.4155e-06	0.000290533
Gh_D10G1507	IM31	OM31	2895.82	1078.3	1987.06	1.42565	0.315992	4.51166	6.4322e-06	0.00029094
Gh_A03G0599	IM31	OM31	866.559	1837.7	1352.13	-1.08467	0.240534	-4.50943	6.5003e-06	0.000293666
Gh_D02G0917	IM31	OM31	88.9899	0	44.495	8.80772	1.95372	4.50818	6.5386e-06	0.000295045
Gh_D06G0419	IM31	OM31	322.615	71.2806	196.948	2.18021	0.483831	4.50614	6.6017e-06	0.000297533
Gh_A01G1165	IM31	OM31	704.632	254.38	479.506	1.46971	0.326221	4.50526	6.629e-06	0.000298409
Gh_D08G0803	IM31	OM31	119.654	0.998886	60.3264	6.83546	1.51738	4.50478	6.6441e-06	0.000298729
Gh_D04G1388	IM31	OM31	138.996	2.33226	70.6641	5.94772	1.32156	4.50055	6.7779e-06	0.000304042
Gh_D13G0627	IM31	OM31	0	76.0311	38.0155	-8.84168	1.96458	-4.50053	6.7784e-06	0.000304042
Gh_D07G2127	IM31	OM31	143.264	1.99777	72.6311	6.11447	1.35913	4.49882	6.8331e-06	0.000306132
Gh_A05G3501	IM31	OM31	90.5859	0	45.293	8.83426	1.96446	4.49704	6.8906e-06	0.000308341
Gh_A11G0911	IM31	OM31	523.331	1252.99	888.16	-1.25992	0.280364	-4.49387	6.994e-06	0.000312596
Gh_A12G2494	IM31	OM31	1771.03	3927.07	2849.05	-1.14894	0.255784	-4.49182	7.0617e-06	0.000315249
Gh_A11G0218	IM31	OM31	412.223	69.6105	240.917	2.56578	0.571252	4.4915	7.0722e-06	0.000315346
Gh_A07G1513	IM31	OM31	2972.45	1177.47	2074.96	1.33636	0.297625	4.49009	7.1192e-06	0.000317067
Gh_D03G1119	IM31	OM31	998.959	2381.11	1690.03	-1.25322	0.279221	-4.48825	7.1811e-06	0.000319445
Gh_D11G2087	IM31	OM31	1159.78	285.887	722.833	2.02165	0.450672	4.48585	7.2623e-06	0.000322521
Gh_D04G0635	IM31	OM31	1510.31	651.803	1081.06	1.21191	0.270172	4.4857	7.2674e-06	0.000322521
Gh_D12G0841	IM31	OM31	196.738	596.268	396.503	-1.60032	0.356788	-4.48536	7.2792e-06	0.000322666
Gh_A03G1581	IM31	OM31	2001.94	6183.7	4092.82	-1.62689	0.362799	-4.48427	7.3163e-06	0.00032393
Gh_D11G2092	IM31	OM31	21774	63927.9	42851	-1.55385	0.346539	-4.48392	7.3284e-06	0.000324082
Gh_D12G0332	IM31	OM31	1089.85	2654.07	1871.96	-1.28418	0.286439	-4.48328	7.3504e-06	0.000324678
Gh_D13G2358	IM31	OM31	276.289	29.8108	153.05	3.21421	0.71701	4.4828	7.3671e-06	0.000324768
Gh_D06G0483	IM31	OM31	153.954	514.447	334.201	-1.74033	0.38823	-4.48272	7.3697e-06	0.000324768
Gh_D12G2033	IM31	OM31	17002.2	39368	28185.1	-1.21132	0.270242	-4.48234	7.3829e-06	0.00032497
Gh_D06G1046	IM31	OM31	976.538	2521.93	1749.23	-1.36844	0.305349	-4.48155	7.4102e-06	0.000325787
Gh_A03G1805	IM31	OM31	1456.1	669.727	1062.91	1.12054	0.25025	4.47769	7.5454e-06	0.000331347
Gh_A02G0949	IM31	OM31	831.756	1906.22	1368.99	-1.19625	0.26718	-4.47733	7.5581e-06	0.000331518
Gh_A10G2352	IM31	OM31	801.585	233.831	517.708	1.77863	0.397378	4.47592	7.6081e-06	0.000332552
Gh_D11G0502	IM31	OM31	3080.12	1378.95	2229.53	1.15957	0.259071	4.47589	7.6092e-06	0.000332552
Gh_D12G2633	IM31	OM31	801.619	2009.5	1405.56	-1.32611	0.29628	-4.47587	7.6101e-06	0.000332552
Gh_A09G1816	IM31	OM31	466.944	1143.02	804.981	-1.29118	0.288488	-4.47568	7.617e-06	0.000332552
Gh_A09G2417	IM31	OM31	3252.82	1397.12	2324.97	1.21955	0.272503	4.47538	7.6275e-06	0.000332625
Gh_D07G1120	IM31	OM31	347.601	42.211	194.906	3.03647	0.678561	4.47486	7.6461e-06	0.00033305
Gh_D09G1487	IM31	OM31	463.425	138.222	300.824	1.74456	0.389919	4.47416	7.6714e-06	0.000333768
Gh_A11G0628	IM31	OM31	1373.21	2978.63	2175.92	-1.11688	0.249781	-4.47145	7.7692e-06	0.000337634
Gh_A12G0069	IM31	OM31	100.752	0	50.3758	8.98773	2.01049	4.47043	7.8064e-06	0.000338859
Gh_A03G1579	IM31	OM31	999.228	2144.24	1571.73	-1.10137	0.246549	-4.46715	7.927e-06	0.000343697
Gh_A05G2147	IM31	OM31	5636.54	12354.1	8995.32	-1.13209	0.253444	-4.46682	7.939e-06	0.000343823
Gh_D01G1367	IM31	OM31	1088.74	2208.08	1648.41	-1.0202	0.228448	-4.46578	7.9776e-06	0.000345099
Gh_A05G0811	IM31	OM31	3923.73	1503.47	2713.6	1.38414	0.310007	4.46487	8.0118e-06	0.000346178
Gh_D11G0233	IM31	OM31	41.6306	687.567	364.599	-4.04825	0.907029	-4.4632	8.0744e-06	0.000348487
Gh_A09G1916	IM31	OM31	99.4796	0	49.7398	8.9694	2.01087	4.46045	8.1788e-06	0.000352585
Gh_A03G2131	IM31	OM31	74.4602	0	37.2301	8.5509	1.91753	4.45932	8.222e-06	0.000354043
Gh_A01G2073	IM31	OM31	1651.64	259.472	955.557	2.67069	0.599051	4.4582	8.2651e-06	0.000355494
Gh_Sca005123G01	IM31	OM31	350.918	6.41372	178.666	5.79531	1.30038	4.45661	8.3265e-06	0.000357727
Gh_D11G1134	IM31	OM31	565.707	1550.41	1058.06	-1.45503	0.326507	-4.45636	8.3363e-06	0.000357739
Gh_A05G0988	IM31	OM31	709.904	1873.11	1291.51	-1.40011	0.314246	-4.45545	8.3717e-06	0.000358338
Gh_A09G1097	IM31	OM31	80.3118	0	40.1559	8.6605	1.94383	4.45538	8.3746e-06	0.000358338
Gh_D04G1585	IM31	OM31	1328.94	493.294	911.117	1.43036	0.321049	4.45527	8.3788e-06	0.000358338
Gh_A09G2489	IM31	OM31	747.243	113.58	430.411	2.71852	0.610549	4.45259	8.4841e-06	0.000362431
Gh_D05G3287	IM31	OM31	1375.12	467.981	921.553	1.55563	0.349428	4.45195	8.5095e-06	0.000363106
Gh_D12G0402	IM31	OM31	322.275	888.057	605.166	-1.46284	0.328657	-4.45096	8.5488e-06	0.000364366
Gh_A02G0380	IM31	OM31	4838.11	334.024	2586.06	3.85603	0.866426	4.4505	8.5669e-06	0.000364727
Gh_A01G1105	IM31	OM31	132.503	609.746	371.125	-2.20371	0.495332	-4.44896	8.6286e-06	0.00036694
Gh_D02G0073	IM31	OM31	145.029	1.16613	73.0975	7.02473	1.57905	4.4487	8.6391e-06	0.000366973
Gh_D02G2157	IM31	OM31	3441.92	1475.98	2458.95	1.2218	0.274678	4.44813	8.6621e-06	0.000367536
Gh_D08G2172	IM31	OM31	358.372	977.338	667.855	-1.4468	0.325313	-4.4474	8.6916e-06	0.000368371
Gh_D11G2273	IM31	OM31	367.814	92.9308	230.373	1.98641	0.446703	4.44682	8.7153e-06	0.000368558
Gh_A10G1667	IM31	OM31	5770.04	875.88	3322.96	2.7202	0.611723	4.44678	8.7166e-06	0.000368558
Gh_A11G3164	IM31	OM31	73.6565	0	36.8282	8.53535	1.91954	4.44657	8.7254e-06	0.000368558
Gh_D11G1883	IM31	OM31	517.446	1429.08	973.263	-1.46615	0.32976	-4.4461	8.7442e-06	0.00036894
Gh_A11G2852	IM31	OM31	127.217	8.24425	67.7307	3.95729	0.891156	4.44063	8.9698e-06	0.000378034
Gh_A10G0593	IM31	OM31	485.5	98.0879	291.794	2.30723	0.519821	4.43851	9.0584e-06	0.000381342
Gh_D12G0039	IM31	OM31	3576.34	8085.83	5831.09	-1.17701	0.265324	-4.43612	9.1594e-06	0.000385164
Gh_A11G0543	IM31	OM31	123.343	431.069	277.206	-1.80613	0.407167	-4.43584	9.1714e-06	0.00038524
Gh_A03G0287	IM31	OM31	151.878	839.648	495.763	-2.46723	0.556441	-4.43395	9.252e-06	0.000388194
Gh_D12G1128	IM31	OM31	2000.23	6420.7	4210.47	-1.68239	0.379532	-4.43281	9.3012e-06	0.000389824
Gh_D07G1529	IM31	OM31	569.325	63.3617	316.343	3.166	0.71478	4.42934	9.4522e-06	0.000395533
Gh_A01G1682	IM31	OM31	461.833	1288.18	875.005	-1.48027	0.334207	-4.4292	9.4584e-06	0.000395533
Gh_D03G0125	IM31	OM31	643.993	1942.78	1293.39	-1.59346	0.359836	-4.42829	9.4981e-06	0.000396751
Gh_D11G0029	IM31	OM31	394.784	26.9745	210.879	3.86611	0.873096	4.42805	9.5088e-06	0.000396759
Gh_A07G0015	IM31	OM31	496.712	1464.71	980.712	-1.55986	0.352459	-4.42564	9.6157e-06	0.000400776
Gh_Sca005608G01	IM31	OM31	206.287	23.6457	114.966	3.11921	0.704973	4.42458	9.6629e-06	0.000402296
Gh_A10G2127	IM31	OM31	564.171	1436.38	1000.27	-1.3478	0.304707	-4.42327	9.7216e-06	0.000404296
Gh_A04G0090	IM31	OM31	76.6044	0	38.3022	8.59226	1.94264	4.42299	9.7345e-06	0.000404384
Gh_D05G1622	IM31	OM31	219.372	764.93	492.151	-1.80221	0.407561	-4.42195	9.7816e-06	0.000405894
Gh_D10G0293	IM31	OM31	278.766	1260.11	769.439	-2.17673	0.492293	-4.42162	9.7963e-06	0.000406056
Gh_A05G0241	IM31	OM31	339.82	1104.92	722.369	-1.70073	0.38489	-4.41875	9.9274e-06	0.000411036
Gh_D04G0395	IM31	OM31	194.194	31.8922	113.043	2.60727	0.590303	4.41684	1.00155e-05	0.000413776
Gh_D02G2109	IM31	OM31	72.276	0	36.138	8.50807	1.92794	4.41303	1.01932e-05	0.00042025
Gh_A05G2664	IM31	OM31	201.545	583.386	392.466	-1.53297	0.347376	-4.41301	1.01945e-05	0.00042025
Gh_A09G2226	IM31	OM31	1296.65	3419.29	2357.97	-1.39914	0.317403	-4.4081	1.04281e-05	0.000429409
Gh_D01G0183	IM31	OM31	4888.87	9956.4	7422.64	-1.02607	0.232833	-4.40689	1.04864e-05	0.00043134
Gh_A10G1673	IM31	OM31	806.191	224.333	515.262	1.84603	0.418938	4.40645	1.0508e-05	0.000431757
Gh_A09G1289	IM31	OM31	2101.92	681.183	1391.55	1.62624	0.369161	4.40524	1.05665e-05	0.000433687
Gh_A01G1001	IM31	OM31	165.349	1600.47	882.908	-3.27584	0.74381	-4.40414	1.06206e-05	0.000435431
Gh_A11G0433	IM31	OM31	577.285	131.655	354.47	2.1343	0.484813	4.40232	1.07099e-05	0.000438618
Gh_D04G1020	IM31	OM31	72.3403	0	36.1701	8.50919	1.93334	4.40128	1.07614e-05	0.000440247
Gh_A10G1395	IM31	OM31	638.794	1545.67	1092.23	-1.2746	0.289787	-4.3984	1.09051e-05	0.000445098
Gh_A09G0321	IM31	OM31	72.69	0	36.345	8.51646	1.93627	4.39838	1.09061e-05	0.000445098
Gh_D06G2244	IM31	OM31	73.0355	0	36.5178	8.52292	1.93782	4.3982	1.09154e-05	0.000445098
Gh_D06G0464	IM31	OM31	1524.81	600.967	1062.89	1.34386	0.30559	4.39761	1.0945e-05	0.000445823
Gh_D02G2429	IM31	OM31	330.872	70.1981	200.535	2.23896	0.509271	4.39639	1.10066e-05	0.000447848
Gh_D09G1061	IM31	OM31	684.283	2015.53	1349.91	-1.55884	0.354638	-4.39559	1.10471e-05	0.00044901
Gh_D03G1815	IM31	OM31	286.452	1002.8	644.626	-1.80796	0.411414	-4.39451	1.11025e-05	0.000450778
Gh_D11G0417	IM31	OM31	951.587	2153.12	1552.35	-1.17782	0.268091	-4.39337	1.11606e-05	0.000452646
Gh_D05G0853	IM31	OM31	799.722	85.4483	442.585	3.22944	0.735357	4.39166	1.1249e-05	0.000455741
Gh_A03G1351	IM31	OM31	581.58	1723.2	1152.39	-1.56715	0.356898	-4.39105	1.12807e-05	0.000456259
Gh_D08G1863	IM31	OM31	51.792	914.173	482.983	-4.14439	0.94385	-4.39094	1.1286e-05	0.000456259
Gh_A10G1684	IM31	OM31	1669.93	772.129	1221.03	1.11265	0.253438	4.3902	1.13244e-05	0.000457321
Gh_D12G0855	IM31	OM31	611.797	223.159	417.478	1.45528	0.331553	4.38927	1.13729e-05	0.000458789
Gh_D06G2263	IM31	OM31	0	67.6173	33.8086	-8.67269	1.97757	-4.38552	1.15709e-05	0.000466278
Gh_A08G1685	IM31	OM31	595.615	1937.64	1266.63	-1.70156	0.388148	-4.38379	1.16634e-05	0.000469465
Gh_D07G0822	IM31	OM31	72.0248	0	36.0124	8.50284	1.93971	4.38357	1.16749e-05	0.000469465
Gh_D09G0862	IM31	OM31	87.2926	0	43.6463	8.78085	2.0033	4.3832	1.16951e-05	0.000469773
Gh_D07G0090	IM31	OM31	646.693	185.116	415.904	1.80621	0.4121	4.38295	1.17085e-05	0.00046981
Gh_D05G2245	IM31	OM31	81.9977	0	40.9989	8.69055	1.98313	4.38223	1.17469e-05	0.000470851
Gh_A01G1202	IM31	OM31	334.329	919.856	627.093	-1.46072	0.33363	-4.37828	1.19619e-05	0.00047896
Gh_A01G1606	IM31	OM31	134.047	630.615	382.331	-2.23515	0.510536	-4.37804	1.19749e-05	0.00047897
Gh_A06G0745	IM31	OM31	896.135	2871.99	1884.06	-1.68014	0.383872	-4.37683	1.20418e-05	0.000480841
Gh_D12G1318	IM31	OM31	73.6365	0	36.8182	8.53522	1.95032	4.37632	1.207e-05	0.000480841
Gh_A05G1874	IM31	OM31	342.151	45.6349	193.893	2.91007	0.664964	4.37627	1.20725e-05	0.000480841
Gh_D06G0887	IM31	OM31	72.1333	0	36.0666	8.50498	1.94343	4.37627	1.20727e-05	0.000480841
Gh_Sca004812G06	IM31	OM31	701.391	2387.65	1544.52	-1.76774	0.404188	-4.37355	1.22241e-05	0.000485843
Gh_D05G1179	IM31	OM31	1144.67	2697.62	1921.14	-1.23685	0.282828	-4.37315	1.22469e-05	0.000486009
Gh_D04G1229	IM31	OM31	238.64	770.502	504.571	-1.69143	0.386808	-4.3728	1.22661e-05	0.000486009
Gh_D13G1344	IM31	OM31	226.61	620.851	423.731	-1.45416	0.332567	-4.37252	1.22818e-05	0.000486009
Gh_Sca109422G01	IM31	OM31	0.956467	90.7566	45.8565	-6.62306	1.51473	-4.37245	1.22862e-05	0.000486009
Gh_A02G0956	IM31	OM31	191.138	634.325	412.731	-1.73161	0.396038	-4.37233	1.22928e-05	0.000486009
Gh_D09G1795	IM31	OM31	77.1269	0	38.5634	8.60214	1.96818	4.3706	1.23906e-05	0.000489363
Gh_D03G1844	IM31	OM31	1267.78	549.157	908.469	1.20711	0.276236	4.36985	1.24333e-05	0.000490536
Gh_D06G1158	IM31	OM31	6183.65	2875.51	4529.58	1.10459	0.252791	4.36958	1.24483e-05	0.000490615
Gh_A08G1083	IM31	OM31	2254.14	968.193	1611.17	1.21957	0.279195	4.36818	1.25284e-05	0.000493254
Gh_D01G0146	IM31	OM31	3248.38	1579.18	2413.78	1.04049	0.238359	4.36523	1.26986e-05	0.000499435
Gh_A09G0314	IM31	OM31	686.866	2320.9	1503.88	-1.75619	0.402427	-4.36401	1.277e-05	0.000501718
Gh_A05G0340	IM31	OM31	1235.96	3196.59	2216.28	-1.37061	0.314129	-4.36322	1.28164e-05	0.000503017
Gh_D12G2407	IM31	OM31	71.6793	0	35.8397	8.49629	1.94745	4.36278	1.28418e-05	0.00050349
Gh_D09G1751	IM31	OM31	682.827	237.237	460.032	1.52579	0.349826	4.36156	1.29139e-05	0.000505791
Gh_D12G1870	IM31	OM31	5066.02	2496.09	3781.06	1.02128	0.234189	4.36092	1.29516e-05	0.000506739
Gh_A11G0296	IM31	OM31	2812.26	1390.35	2101.31	1.01647	0.233195	4.35887	1.30734e-05	0.000510973
Gh_D08G0921	IM31	OM31	473.001	1644.4	1058.7	-1.79815	0.412673	-4.35731	1.31669e-05	0.000514095
Gh_D09G1769	IM31	OM31	2618.76	720.841	1669.8	1.86172	0.427453	4.35537	1.32842e-05	0.000518139
Gh_D03G1127	IM31	OM31	0	70.0355	35.0177	-8.72315	2.00386	-4.35318	1.34178e-05	0.000522321
Gh_D03G0815	IM31	OM31	815.128	318.746	566.937	1.35422	0.31109	4.35316	1.34191e-05	0.000522321
Gh_A06G1312	IM31	OM31	8.6082	532.528	270.568	-5.9607	1.36945	-4.35261	1.34525e-05	0.00052308
Gh_A10G0050	IM31	OM31	69.6236	0	34.8118	8.45411	1.94439	4.34796	1.3741e-05	0.000533745
Gh_D12G2457	IM31	OM31	290.453	10.2397	150.346	4.81378	1.10719	4.34773	1.37551e-05	0.000533745
Gh_A08G2487	IM31	OM31	71.3396	0	35.6698	8.48899	1.95371	4.34506	1.39238e-05	0.000539735
Gh_A05G3277	IM31	OM31	578.501	1517.57	1048.03	-1.39176	0.320459	-4.343	1.40548e-05	0.000544251
Gh_D06G0935	IM31	OM31	1791.13	883.804	1337.47	1.01906	0.234705	4.34189	1.41263e-05	0.00054646
Gh_D06G1690	IM31	OM31	1093.55	375.97	734.757	1.54113	0.355038	4.34074	1.42003e-05	0.000548757
Gh_D05G1103	IM31	OM31	2194.05	5968.25	4081.15	-1.44388	0.332806	-4.3385	1.43461e-05	0.000553824
Gh_D05G3784	IM31	OM31	449.763	1030.35	740.056	-1.19609	0.275795	-4.33688	1.44522e-05	0.00055735
Gh_D11G1525	IM31	OM31	221.009	655.896	438.453	-1.57011	0.362393	-4.33262	1.47348e-05	0.000567668
Gh_D03G1009	IM31	OM31	70.3288	0	35.1644	8.46843	1.95505	4.33158	1.48044e-05	0.000569767
Gh_A09G0522	IM31	OM31	69.0369	0	34.5184	8.44195	1.94939	4.33056	1.48728e-05	0.000571812
Gh_D07G0058	IM31	OM31	691.644	2077.77	1384.71	-1.58739	0.366593	-4.33012	1.49025e-05	0.000572372
Gh_Sca017622G01	IM31	OM31	236.707	935.928	586.317	-1.98392	0.45831	-4.32878	1.49936e-05	0.000575022
Gh_A08G2451	IM31	OM31	745.387	2832.07	1788.73	-1.92611	0.444967	-4.32866	1.5002e-05	0.000575022
Gh_D09G1501	IM31	OM31	744.025	1954.56	1349.29	-1.39338	0.321983	-4.3275	1.5081e-05	0.000577239
Gh_D05G1176	IM31	OM31	69.0469	0	34.5234	8.44201	1.95084	4.32736	1.50905e-05	0.000577239
Gh_D10G0292	IM31	OM31	300.025	68.2771	184.151	2.1338	0.493127	4.32709	1.51093e-05	0.00057737
Gh_D10G0507	IM31	OM31	2325.26	1094.91	1710.09	1.08675	0.251217	4.32595	1.51878e-05	0.000579784
Gh_A05G3575	IM31	OM31	680.816	220.484	450.65	1.62543	0.375828	4.32492	1.52585e-05	0.000581893
Gh_D03G1194	IM31	OM31	1025.57	231.508	628.538	2.14874	0.496959	4.32378	1.53379e-05	0.000584083
Gh_A05G0295	IM31	OM31	2079.45	915.585	1497.52	1.18316	0.273655	4.32355	1.53541e-05	0.000584083
Gh_A02G0775	IM31	OM31	4.03286	108.481	56.257	-4.74915	1.09847	-4.32343	1.53625e-05	0.000584083
Gh_D07G0472	IM31	OM31	1289.21	2741.08	2015.14	-1.08826	0.251737	-4.32298	1.53933e-05	0.000584667
Gh_D08G1394	IM31	OM31	1343.01	4299.74	2821.38	-1.67856	0.388472	-4.32093	1.55371e-05	0.000589535
Gh_D08G0021	IM31	OM31	315.253	36.9657	176.109	3.08702	0.714589	4.31999	1.56033e-05	0.000590857
Gh_D06G0868	IM31	OM31	77.7036	0	38.8518	8.61294	1.9944	4.31857	1.57045e-05	0.00059409
Gh_D05G1617	IM31	OM31	380.615	1581.97	981.293	-2.05602	0.476213	-4.31743	1.57854e-05	0.000596551
Gh_D10G2011	IM31	OM31	68.6229	0	34.3115	8.43311	1.95422	4.31533	1.59367e-05	0.000601668
Gh_A12G2257	IM31	OM31	397.957	1080.1	739.028	-1.44081	0.333924	-4.31478	1.59762e-05	0.000602554
Gh_D06G0163	IM31	OM31	1004	2109.83	1556.91	-1.07122	0.248309	-4.31405	1.60288e-05	0.000603934
Gh_D03G0360	IM31	OM31	441.224	92.9354	267.08	2.24998	0.521754	4.31233	1.61543e-05	0.000608055
Gh_A10G1860	IM31	OM31	608.695	1530.25	1069.47	-1.32951	0.308339	-4.31184	1.619e-05	0.00060879
Gh_A07G1904	IM31	OM31	136.392	2.33226	69.3622	5.91767	1.37253	4.31149	1.62158e-05	0.000609051
Gh_D09G0700	IM31	OM31	1069.49	223.426	646.457	2.26025	0.524262	4.31131	1.62293e-05	0.000609051
Gh_D09G2183	IM31	OM31	265.696	1148.14	706.918	-2.11204	0.490459	-4.30625	1.66045e-05	0.000622513
Gh_D05G0030	IM31	OM31	70.6001	0	35.3	8.47391	1.968	4.30585	1.66349e-05	0.000623033
Gh_A13G1473	IM31	OM31	67.8734	0	33.9367	8.41737	1.95593	4.30351	1.68113e-05	0.00062839
Gh_A11G3197	IM31	OM31	871.144	347.302	609.223	1.32613	0.308175	4.30316	1.68377e-05	0.000628752
Gh_A09G0836	IM31	OM31	442.015	50.1322	246.073	3.14334	0.730542	4.30275	1.68694e-05	0.000629312
Gh_D02G1179	IM31	OM31	74.5687	298.35	186.459	-2.00119	0.465228	-4.30152	1.69634e-05	0.000632191
Gh_D11G0990	IM31	OM31	74.4202	0	37.2101	8.55062	1.98863	4.29974	1.70995e-05	0.000636637
Gh_A04G1026	IM31	OM31	480.497	160.207	320.352	1.5846	0.368557	4.29947	1.71205e-05	0.000636789
Gh_A03G1387	IM31	OM31	251.581	45.9671	148.774	2.45586	0.571575	4.29666	1.73391e-05	0.000643735
Gh_A11G2061	IM31	OM31	2196.69	4843.23	3519.96	-1.14074	0.265496	-4.29663	1.73415e-05	0.000643735
Gh_D07G0449	IM31	OM31	512.329	69.3711	290.85	2.88795	0.672477	4.2945	1.75088e-05	0.000649307
Gh_A11G1127	IM31	OM31	545.91	159.87	352.89	1.7713	0.412483	4.29424	1.75293e-05	0.00064943
Gh_A09G1788	IM31	OM31	2607.96	6803.18	4705.57	-1.38343	0.322252	-4.29302	1.76262e-05	0.000652378
Gh_D01G0706	IM31	OM31	597.622	1713.3	1155.46	-1.51897	0.353993	-4.29096	1.77903e-05	0.000657806
Gh_D08G2650	IM31	OM31	205.756	767.792	486.774	-1.90089	0.443135	-4.28965	1.78957e-05	0.000661051
Gh_D12G0266	IM31	OM31	2333.92	948.802	1641.36	1.29902	0.302855	4.28926	1.79267e-05	0.00066155
Gh_A08G1260	IM31	OM31	316.659	789.198	552.929	-1.31771	0.307273	-4.28839	1.79971e-05	0.000662951
Gh_A07G1559	IM31	OM31	253.074	48.3784	150.726	2.38733	0.556714	4.28825	1.80089e-05	0.000662951
Gh_A12G0862	IM31	OM31	975.7	2612.56	1794.13	-1.4209	0.331356	-4.28814	1.80175e-05	0.000662951
Gh_A08G1543	IM31	OM31	377.923	1606.29	992.105	-2.08789	0.487007	-4.28718	1.80956e-05	0.000665178
Gh_D07G1926	IM31	OM31	713.564	230.398	471.981	1.63077	0.380691	4.2837	1.83811e-05	0.000674354
Gh_D02G0086	IM31	OM31	259.291	51.9604	155.626	2.32062	0.541903	4.28236	1.84924e-05	0.000677779
Gh_D12G2691	IM31	OM31	2086.46	4941.88	3514.17	-1.24404	0.290542	-4.2818	1.85391e-05	0.00067883
Gh_D07G1290	IM31	OM31	155.96	661.662	408.811	-2.08355	0.486634	-4.28156	1.85589e-05	0.000678894
Gh_D06G1572	IM31	OM31	7948.3	3374.86	5661.58	1.23597	0.288719	4.28089	1.86148e-05	0.000680281
Gh_D03G1747	IM31	OM31	2536.73	6061.91	4299.32	-1.25682	0.293641	-4.28012	1.86795e-05	0.000681982
Gh_A05G3687	IM31	OM31	149.256	12.7415	80.9987	3.55948	0.83184	4.27904	1.87699e-05	0.000684619
Gh_A08G1734	IM31	OM31	1.91293	139.37	70.6414	-6.22127	1.45404	-4.27861	1.88066e-05	0.000685297
Gh_D05G2291	IM31	OM31	3438.33	7507.64	5472.98	-1.12674	0.263487	-4.27625	1.90065e-05	0.00069125
Gh_D05G2114	IM31	OM31	852.25	1851.92	1352.09	-1.11963	0.26198	-4.27372	1.92243e-05	0.000698081
Gh_D12G1162	IM31	OM31	672.437	200.104	436.271	1.75005	0.4095	4.27363	1.92316e-05	0.000698081
Gh_A11G2754	IM31	OM31	859.418	2493.49	1676.45	-1.53711	0.359795	-4.27218	1.93567e-05	0.000701822
Gh_D10G2447	IM31	OM31	510.827	1195.82	853.325	-1.2267	0.287149	-4.27201	1.93719e-05	0.000701822
Gh_A02G0006	IM31	OM31	256.403	701.201	478.802	-1.45192	0.339903	-4.27157	1.94105e-05	0.000702545
Gh_Sca004885G01	IM31	OM31	618.747	2530.59	1574.67	-2.03246	0.475848	-4.27124	1.94391e-05	0.000702904
Gh_A07G0301	IM31	OM31	160.975	1717.92	939.449	-3.41607	0.799915	-4.27054	1.94998e-05	0.000704423
Gh_D11G3329	IM31	OM31	331.922	86.2685	209.095	1.94548	0.45572	4.26902	1.96336e-05	0.000708578
Gh_A13G1279	IM31	OM31	192.068	600.853	396.461	-1.6447	0.385316	-4.26844	1.96846e-05	0.000709739
Gh_A09G2439	IM31	OM31	74.012	0	37.006	8.54186	2.00159	4.26753	1.97647e-05	0.000711945
Gh_D03G0015	IM31	OM31	150.331	627.219	388.775	-2.06215	0.483482	-4.26521	1.99717e-05	0.000718713
Gh_D02G0761	IM31	OM31	0.847972	81.848	41.348	-6.53983	1.53367	-4.26416	2.00657e-05	0.000721407
Gh_D06G1080	IM31	OM31	199.302	601.866	400.584	-1.59512	0.374189	-4.26288	2.01807e-05	0.000724851
Gh_D04G1455	IM31	OM31	224.056	594.363	409.209	-1.40765	0.330336	-4.26126	2.03278e-05	0.000729439
Gh_D10G2310	IM31	OM31	1226.42	2931.07	2078.74	-1.2567	0.294978	-4.26033	2.04123e-05	0.000731775
Gh_A07G1868	IM31	OM31	537.26	1487.03	1012.14	-1.46929	0.344948	-4.25944	2.04938e-05	0.000733998
Gh_D11G3441	IM31	OM31	0	63.5289	31.7645	-8.58348	2.01592	-4.25785	2.06401e-05	0.000738537
Gh_D01G1966	IM31	OM31	591.797	2772.41	1682.1	-2.22769	0.523329	-4.25678	2.07394e-05	0.000741385
Gh_D11G0572	IM31	OM31	2077.18	793.084	1435.13	1.38962	0.32678	4.25245	2.11441e-05	0.000755133
Gh_A01G1745	IM31	OM31	68.3317	0	34.1658	8.42735	1.98191	4.25214	2.11736e-05	0.000755473
Gh_D12G2015	IM31	OM31	1955.76	5267.58	3611.67	-1.42953	0.336342	-4.25022	2.13556e-05	0.000761245
Gh_A04G0655	IM31	OM31	2695.18	5663.78	4179.48	-1.0715	0.252211	-4.24841	2.15294e-05	0.000766716
Gh_A13G1979	IM31	OM31	2284.68	410.656	1347.67	2.47686	0.583265	4.24655	2.17092e-05	0.000772387
Gh_A01G0693	IM31	OM31	181.499	30.3939	105.946	2.58034	0.607826	4.2452	2.18398e-05	0.0007763
Gh_A10G0473	IM31	OM31	138.015	14.0726	76.0439	3.29542	0.776491	4.24398	2.19586e-05	0.000779788
Gh_D09G1931	IM31	OM31	2040.88	6521.36	4281.12	-1.67613	0.395101	-4.24229	2.21248e-05	0.000784951
Gh_D11G0359	IM31	OM31	1840.09	728.466	1284.28	1.33739	0.315281	4.24191	2.21628e-05	0.00078556
Gh_D13G1695	IM31	OM31	110.814	560.856	335.835	-2.33835	0.551418	-4.24061	2.22909e-05	0.000789357
Gh_D11G2643	IM31	OM31	943.079	397.195	670.137	1.248	0.294325	4.24022	2.23301e-05	0.000790003
Gh_A02G1646	IM31	OM31	830.763	2573.28	1702.02	-1.63143	0.38493	-4.23826	2.25261e-05	0.000795511
Gh_A12G1862	IM31	OM31	18973.2	41111.2	30042.2	-1.11558	0.263218	-4.23824	2.2528e-05	0.000795511
Gh_D10G1081	IM31	OM31	372.605	74.4468	223.526	2.32602	0.549543	4.23265	2.30954e-05	0.000814783
Gh_A13G1762	IM31	OM31	71.3438	0	35.6719	8.48971	2.00588	4.23242	2.31193e-05	0.000814862
Gh_A05G0073	IM31	OM31	14760.7	4021.46	9391.09	1.87606	0.443383	4.23124	2.32408e-05	0.000818379
Gh_A10G0240	IM31	OM31	613.256	226.075	419.666	1.44017	0.340662	4.22755	2.36254e-05	0.000829183
Gh_A12G1395	IM31	OM31	605.523	131.567	368.545	2.20326	0.521179	4.22745	2.36356e-05	0.000829183
Gh_D13G1325	IM31	OM31	1427.88	192.612	810.245	2.89084	0.683825	4.22745	2.36356e-05	0.000829183
Gh_A07G1589	IM31	OM31	67.4152	0	33.7076	8.40731	1.98892	4.22707	2.36756e-05	0.000829814
Gh_D13G2512	IM31	OM31	1426.75	651.891	1039.32	1.12979	0.267328	4.22624	2.37629e-05	0.000832098
Gh_D05G2004	IM31	OM31	425.722	2877.4	1651.56	-2.75665	0.652573	-4.22428	2.39702e-05	0.00083858
Gh_A05G2371	IM31	OM31	409.089	939.168	674.128	-1.199	0.283897	-4.22337	2.40679e-05	0.000841216
Gh_A12G1593	IM31	OM31	498.192	1092.05	795.121	-1.13229	0.268125	-4.22299	2.41085e-05	0.000841853
Gh_D06G1806	IM31	OM31	79.2825	0	39.6413	8.64103	2.04652	4.22231	2.41814e-05	0.000843618
Gh_A05G3288	IM31	OM31	786.498	320.086	553.292	1.29724	0.307641	4.21674	2.47861e-05	0.000863114
Gh_A05G0282	IM31	OM31	1209.97	3037.73	2123.85	-1.32774	0.314907	-4.21629	2.48351e-05	0.000864022
Gh_A05G0695	IM31	OM31	206.418	8.82732	107.623	4.55505	1.08099	4.21378	2.51131e-05	0.000872173
Gh_A09G1529	IM31	OM31	4701.3	800.23	2750.76	2.55471	0.606288	4.21369	2.51233e-05	0.000872173
Gh_D06G0030	IM31	OM31	212.697	590.853	401.775	-1.47433	0.349902	-4.21355	2.51388e-05	0.000872173
Gh_A13G2211	IM31	OM31	218.416	45.5467	131.981	2.26082	0.536768	4.21191	2.53222e-05	0.000877727
Gh_A01G1059	IM31	OM31	615.346	216.332	415.839	1.50866	0.35826	4.21108	2.54148e-05	0.000880128
Gh_D06G1487	IM31	OM31	139.016	496.93	317.973	-1.83905	0.437171	-4.20671	2.59114e-05	0.0008965
Gh_A13G0930	IM31	OM31	64.6443	0	32.3221	8.34692	1.98445	4.20616	2.59742e-05	0.000897848
Gh_D09G1428	IM31	OM31	2369.33	1096.45	1732.89	1.11158	0.264532	4.20208	2.64476e-05	0.000913018
Gh_D12G0164	IM31	OM31	1794.4	813.292	1303.85	1.14179	0.271731	4.20192	2.64665e-05	0.000913018
Gh_D04G1970	IM31	OM31	59.9162	263.865	161.891	-2.13962	0.509221	-4.20175	2.64857e-05	0.000913018
Gh_A04G1413	IM31	OM31	419.753	136.308	278.031	1.62233	0.386326	4.19939	2.67634e-05	0.000921716
Gh_A01G0133	IM31	OM31	188.888	16.8184	102.853	3.48383	0.829643	4.19919	2.6787e-05	0.000921716
Gh_A11G1253	IM31	OM31	68.6971	0	34.3486	8.4344	2.00875	4.19883	2.68295e-05	0.000922337
Gh_A07G0260	IM31	OM31	722.118	2197.66	1459.89	-1.60608	0.382528	-4.1986	2.68576e-05	0.000922461
Gh_D02G1550	IM31	OM31	1323.23	4878.05	3100.64	-1.88245	0.448413	-4.19803	2.69244e-05	0.000923916
Gh_D09G1909	IM31	OM31	9385.05	18902.5	14143.8	-1.01018	0.24065	-4.19774	2.69595e-05	0.000924275
Gh_A09G1226	IM31	OM31	308.573	777.121	542.847	-1.33256	0.317482	-4.19728	2.70142e-05	0.000925309
Gh_D02G2103	IM31	OM31	277.01	42.471	159.74	2.70991	0.645718	4.19673	2.70794e-05	0.0009267
Gh_D01G1750	IM31	OM31	10178.1	28063	19120.5	-1.46324	0.348938	-4.1934	2.74803e-05	0.000939568
Gh_A04G0960	IM31	OM31	570.262	73.3689	321.816	2.96137	0.706293	4.19283	2.7549e-05	0.000941062
Gh_A07G1043	IM31	OM31	252.794	56.2068	154.5	2.1698	0.517974	4.18902	2.80167e-05	0.00095617
Gh_D13G2518	IM31	OM31	327.152	1033.26	680.205	-1.65993	0.396299	-4.18858	2.80699e-05	0.000957121
Gh_D04G1827	IM31	OM31	687.488	1831.85	1259.67	-1.41344	0.337576	-4.18703	2.82633e-05	0.000962844
Gh_A08G1631	IM31	OM31	273.499	39.2235	156.361	2.80658	0.670358	4.18669	2.83058e-05	0.000963419
Gh_A05G1121	IM31	OM31	353.536	86.5194	220.028	2.03272	0.485633	4.18571	2.84278e-05	0.000966701
Gh_D10G1264	IM31	OM31	217.371	44.4665	130.919	2.2911	0.547405	4.18538	2.84687e-05	0.000967218
Gh_D08G0319	IM31	OM31	2758.65	733.009	1745.83	1.91263	0.457027	4.18493	2.85253e-05	0.000967489
Gh_D13G1086	IM31	OM31	444.28	47.3051	245.793	3.23643	0.773358	4.18491	2.85281e-05	0.000967489
Gh_D07G2254	IM31	OM31	181.83	776.025	478.927	-2.09476	0.501128	-4.18009	2.91391e-05	0.000987322
Gh_D05G0533	IM31	OM31	6277.82	13598.5	9938.17	-1.11517	0.266805	-4.17972	2.91862e-05	0.000988032
Gh_D01G2136	IM31	OM31	2907.89	1221.09	2064.49	1.252	0.299582	4.17917	2.92578e-05	0.000989565
Gh_A06G0540	IM31	OM31	573.375	148.469	360.922	1.94998	0.466846	4.17692	2.9548e-05	0.000998483
Gh_D11G0971	IM31	OM31	237.969	618.266	428.117	-1.37768	0.329884	-4.17626	2.96341e-05	0.0010005
Gh_D06G1975	IM31	OM31	134.308	1663.71	899.008	-3.63135	0.869736	-4.17524	2.97678e-05	0.00100411
Gh_D06G1721	IM31	OM31	881.218	2763.78	1822.5	-1.64902	0.395083	-4.17386	2.99485e-05	0.0010093
Gh_D09G1782	IM31	OM31	4130.64	16962.3	10546.5	-2.03796	0.488472	-4.17211	3.01787e-05	0.0010159
Gh_A05G0759	IM31	OM31	0	710.67	355.335	-12.0667	2.89233	-4.17197	3.01983e-05	0.0010159
Gh_A05G3346	IM31	OM31	391.046	1146.74	768.891	-1.55281	0.372436	-4.16934	3.05486e-05	0.00102677
Gh_D09G0747	IM31	OM31	932.528	368.471	650.499	1.3403	0.321509	4.1688	3.06211e-05	0.00102829
Gh_D11G2903	IM31	OM31	63.4066	0	31.7033	8.3193	1.99574	4.16853	3.06566e-05	0.00102846
Gh_A12G0096	IM31	OM31	99.1799	336.988	218.084	-1.76423	0.423243	-4.16835	3.06808e-05	0.00102846
Gh_A10G0289	IM31	OM31	271.39	57.0408	164.215	2.25239	0.540706	4.16565	3.10469e-05	0.00103981
Gh_A11G1883	IM31	OM31	1562.13	554.435	1058.28	1.49517	0.359014	4.16467	3.11805e-05	0.00104336
Gh_D04G1199	IM31	OM31	137.955	467.865	302.91	-1.7615	0.423027	-4.16405	3.12657e-05	0.00104528
Gh_D13G2378	IM31	OM31	1021.86	107.768	564.814	3.24735	0.780054	4.16298	3.14121e-05	0.00104924
Gh_D03G1421	IM31	OM31	0	58.4555	29.2277	-8.46282	2.03426	-4.16015	3.18034e-05	0.00106137
Gh_D05G0116	IM31	OM31	1209.11	452.705	830.909	1.41652	0.340619	4.15865	3.20135e-05	0.0010666
Gh_A05G2161	IM31	OM31	160.905	11.7426	86.3237	3.7882	0.910926	4.15863	3.20167e-05	0.0010666
Gh_A10G1442	IM31	OM31	134.105	431.758	282.932	-1.68662	0.405761	-4.15669	3.22892e-05	0.0010746
Gh_D07G2012	IM31	OM31	508.146	1423.64	965.892	-1.48608	0.357531	-4.15652	3.23138e-05	0.0010746
Gh_D01G2381	IM31	OM31	1785.42	886.229	1335.83	1.01062	0.243216	4.15525	3.24927e-05	0.00107959
Gh_D12G0331	IM31	OM31	486.789	1073.75	780.271	-1.14116	0.274715	-4.15397	3.26752e-05	0.0010847
Gh_A01G0994	IM31	OM31	540.623	119.566	330.095	2.17592	0.523853	4.15367	3.27181e-05	0.00108517
Gh_D11G0924	IM31	OM31	77.1569	357.44	217.298	-2.21222	0.532838	-4.15177	3.29909e-05	0.00109326
Gh_D12G1820	IM31	OM31	3569.31	962.587	2265.95	1.89108	0.455512	4.15155	3.30234e-05	0.00109337
Gh_Sca004767G01	IM31	OM31	231.259	730.54	480.9	-1.65979	0.399844	-4.15111	3.30871e-05	0.00109449
Gh_D02G0666	IM31	OM31	497.52	5.83066	251.675	6.43195	1.54953	4.15089	3.31182e-05	0.00109449
Gh_A12G2434	IM31	OM31	175.238	9.66125	92.4494	4.19698	1.01115	4.15071	3.31444e-05	0.00109449
Gh_D08G0466	IM31	OM31	469.045	148.638	308.842	1.65888	0.399931	4.14792	3.35506e-05	0.00110693
Gh_A11G2919	IM31	OM31	124.062	660.894	392.478	-2.41358	0.582237	-4.14535	3.39291e-05	0.00111844
Gh_D02G1931	IM31	OM31	64.2988	0	32.1494	8.3396	2.01283	4.14322	3.4246e-05	0.0011279
Gh_A06G1132	IM31	OM31	349.389	1133.93	741.657	-1.69779	0.40993	-4.14165	3.44811e-05	0.00113465
Gh_A05G0598	IM31	OM31	180.133	551.074	365.603	-1.61227	0.389329	-4.14116	3.45556e-05	0.00113611
Gh_A03G0565	IM31	OM31	0	58.1187	29.0593	-8.45489	2.042	-4.14049	3.46562e-05	0.00113843
Gh_D10G0852	IM31	OM31	17.3492	452.853	235.101	-4.70526	1.13669	-4.13945	3.48146e-05	0.00114263
Gh_A08G1176	IM31	OM31	219.826	593.027	406.426	-1.43228	0.346084	-4.13854	3.49528e-05	0.00114617
Gh_D01G1582	IM31	OM31	62.5244	0	31.2622	8.29876	2.00567	4.13764	3.5089e-05	0.00114964
Gh_A05G3936	IM31	OM31	564.918	2050.27	1307.59	-1.85963	0.449572	-4.13645	3.52727e-05	0.00115465
Gh_D04G1308	IM31	OM31	3965.48	1731.06	2848.27	1.19613	0.289271	4.13497	3.55e-05	0.00116108
Gh_A03G1219	IM31	OM31	8599.67	18442.4	13521	-1.10062	0.266246	-4.13387	3.56713e-05	0.00116536
Gh_D07G1653	IM31	OM31	381.929	988.027	684.978	-1.37106	0.331676	-4.13373	3.56925e-05	0.00116536
Gh_D12G2704	IM31	OM31	3454.43	1400.07	2427.25	1.30327	0.315313	4.13326	3.5765e-05	0.00116671
Gh_A04G1080	IM31	OM31	251.112	737.048	494.08	-1.55377	0.376001	-4.13237	3.59036e-05	0.00117022
Gh_D10G1420	IM31	OM31	116.746	416.151	266.448	-1.83412	0.444058	-4.13036	3.62203e-05	0.0011785
Gh_D09G0757	IM31	OM31	837.416	360.887	599.152	1.21464	0.294286	4.12743	3.66847e-05	0.00119259
Gh_A13G2243	IM31	OM31	951.943	403.678	677.811	1.23761	0.299899	4.12675	3.67919e-05	0.00119504
Gh_A02G1498	IM31	OM31	498.476	116.665	307.57	2.09682	0.508129	4.12655	3.68239e-05	0.00119505
Gh_A09G0855	IM31	OM31	452.686	3085.15	1768.92	-2.76921	0.671217	-4.12566	3.69667e-05	0.00119684
Gh_D12G1217	IM31	OM31	194.647	28.8096	111.728	2.75472	0.667707	4.12563	3.69719e-05	0.00119684
Gh_A01G0396	IM31	OM31	138.287	606.898	372.592	-2.13521	0.517548	-4.12562	3.69744e-05	0.00119684
Gh_A02G1590	IM31	OM31	251.605	730.485	491.045	-1.53736	0.372724	-4.12468	3.71257e-05	0.00120071
Gh_D09G2380	IM31	OM31	941.105	2227.8	1584.45	-1.24335	0.301467	-4.12433	3.71816e-05	0.00120148
Gh_D05G3263	IM31	OM31	62.3416	0	31.1708	8.29492	2.01145	4.12385	3.72595e-05	0.00120297
Gh_D10G2253	IM31	OM31	686.2	90.1942	388.197	2.93042	0.710728	4.12312	3.73776e-05	0.00120575
Gh_A12G2453	IM31	OM31	1760.02	756.904	1258.46	1.21726	0.295294	4.1222	3.75267e-05	0.00120952
Gh_A07G1258	IM31	OM31	597.669	114.911	356.29	2.37937	0.577431	4.12062	3.77857e-05	0.00121683
Gh_D11G1769	IM31	OM31	274.693	1028.37	651.532	-1.90385	0.462135	-4.11967	3.79408e-05	0.00122078
Gh_D05G0363	IM31	OM31	8316.27	2077.81	5197.04	2.00099	0.485752	4.11936	3.79924e-05	0.0012214
Gh_A13G0781	IM31	OM31	651.962	2646.58	1649.27	-2.02167	0.491048	-4.11705	3.83746e-05	0.00123263
Gh_D07G2178	IM31	OM31	811.212	141.818	476.515	2.51753	0.611531	4.11676	3.84237e-05	0.00123316
Gh_A07G1802	IM31	OM31	234.27	39.7183	136.994	2.56029	0.622034	4.11601	3.85496e-05	0.00123614
Gh_D11G3136	IM31	OM31	63.9148	0	31.9574	8.33035	2.02433	4.11512	3.86985e-05	0.00123987
Gh_D12G2096	IM31	OM31	521.324	1256.63	888.975	-1.26951	0.308701	-4.11243	3.9151e-05	0.00125327
Gh_A11G2651	IM31	OM31	541.314	145.725	343.52	1.89457	0.460715	4.11224	3.91835e-05	0.00125327
Gh_D09G1187	IM31	OM31	92.0521	1055.91	573.981	-3.52152	0.856823	-4.10998	3.95702e-05	0.00126457
Gh_D08G2179	IM31	OM31	774.328	2162.71	1468.52	-1.48219	0.36075	-4.10865	3.97976e-05	0.00127076
Gh_A04G0537	IM31	OM31	86.3761	1.16613	43.7711	6.28024	1.52869	4.10826	3.98647e-05	0.00127182
Gh_A08G2116	IM31	OM31	1010.73	366.787	688.758	1.46225	0.356022	4.10721	4.00475e-05	0.00127657
Gh_D11G0042	IM31	OM31	382.191	988.691	685.441	-1.37183	0.334032	-4.10689	4.01023e-05	0.00127724
Gh_A05G1506	IM31	OM31	290.006	67.1178	178.562	2.1138	0.51491	4.10519	4.03979e-05	0.00128557
Gh_A05G3886	IM31	OM31	989.874	2390.12	1690	-1.27205	0.309905	-4.10463	4.04954e-05	0.00128758
Gh_D09G0595	IM31	OM31	79.2425	306.919	193.081	-1.9548	0.476452	-4.10282	4.08137e-05	0.00129661
Gh_D10G0413	IM31	OM31	205.642	41.6325	123.637	2.30245	0.561291	4.10207	4.09475e-05	0.00129977
Gh_A06G0995	IM31	OM31	60.8084	0	30.4042	8.25891	2.01365	4.10145	4.10563e-05	0.00130212
Gh_A08G0104	IM31	OM31	64.5558	0	32.2779	8.3447	2.03527	4.10004	4.13072e-05	0.001308
Gh_A05G1312	IM31	OM31	62.5486	0	31.2743	8.29978	2.02433	4.10001	4.13135e-05	0.001308
Gh_A06G0619	IM31	OM31	1961.35	726.296	1343.82	1.43373	0.349704	4.09983	4.13458e-05	0.001308
Gh_A12G0775	IM31	OM31	225.693	40.3037	132.998	2.48753	0.606997	4.09809	4.16567e-05	0.00131673
Gh_D11G2096	IM31	OM31	443.445	22.8094	233.127	4.27352	1.04302	4.09725	4.18082e-05	0.00132041
Gh_Sca008106G01	IM31	OM31	1485.91	703.71	1094.81	1.07853	0.26329	4.09637	4.19685e-05	0.00132436
Gh_A11G3118	IM31	OM31	1409.02	674.213	1041.62	1.06333	0.259608	4.09592	4.20499e-05	0.00132582
Gh_D06G0265	IM31	OM31	82.1262	348.55	215.338	-2.08414	0.508864	-4.09568	4.20937e-05	0.00132609
Gh_D01G2018	IM31	OM31	1935.45	589.676	1262.57	1.7154	0.418994	4.0941	4.23812e-05	0.00133381
Gh_A05G3003	IM31	OM31	2846.99	1303.02	2075.01	1.12791	0.275519	4.09375	4.2445e-05	0.00133381
Gh_D11G2518	IM31	OM31	1140.56	3381.71	2261.14	-1.5683	0.38316	-4.09306	4.25712e-05	0.00133667
Gh_D02G2426	IM31	OM31	896.308	1792.6	1344.46	-1.00006	0.244584	-4.08881	4.33596e-05	0.00135942
Gh_A10G0334	IM31	OM31	132.118	16.5698	74.3439	2.99334	0.73209	4.08876	4.33682e-05	0.00135942
Gh_D10G0498	IM31	OM31	875.795	90.6982	483.247	3.2743	0.801081	4.08735	4.36333e-05	0.00136614
Gh_D11G1631	IM31	OM31	1224.68	143.052	683.866	3.09778	0.757937	4.08713	4.36747e-05	0.00136614
Gh_A09G0931	IM31	OM31	33.5548	233.652	133.604	-2.80331	0.685902	-4.08704	4.36912e-05	0.00136614
Gh_A05G2306	IM31	OM31	2960.86	1286.45	2123.65	1.20279	0.294351	4.08625	4.38399e-05	0.00136965
Gh_A10G1098	IM31	OM31	383.186	8.98997	196.088	5.39886	1.32144	4.08558	4.39661e-05	0.00137246
Gh_A08G0411	IM31	OM31	117.106	401.448	259.277	-1.77637	0.434815	-4.08535	4.4011e-05	0.00137272
Gh_A05G1168	IM31	OM31	174.498	23.1508	98.8244	2.92006	0.714997	4.08403	4.42622e-05	0.00137941
Gh_A05G1068	IM31	OM31	291.974	51.8814	171.927	2.4966	0.611601	4.08208	4.46344e-05	0.00138986
Gh_A12G0660	IM31	OM31	312.388	38.8077	175.598	3.01358	0.738661	4.07979	4.5076e-05	0.00140109
Gh_A05G0037	IM31	OM31	154.525	14.8229	84.674	3.38825	0.830521	4.07967	4.51004e-05	0.00140109
Gh_A12G2220	IM31	OM31	59.9605	0	29.9802	8.23863	2.01945	4.07963	4.51066e-05	0.00140109
Gh_A05G0906	IM31	OM31	1336.31	3646.97	2491.64	-1.44822	0.355141	-4.07787	4.54503e-05	0.00141061
Gh_D07G0566	IM31	OM31	610.581	217.412	413.997	1.48954	0.365519	4.07513	4.59881e-05	0.00142612
Gh_D07G1422	IM31	OM31	591.366	1942.37	1266.87	-1.71576	0.421079	-4.07468	4.60784e-05	0.00142775
Gh_A05G3303	IM31	OM31	281.956	841.284	561.62	-1.57754	0.387215	-4.07407	4.61976e-05	0.00143027
Gh_A10G1848	IM31	OM31	227.542	818.92	523.231	-1.84771	0.45357	-4.07369	4.62731e-05	0.00143143
Gh_D05G1458	IM31	OM31	923.45	2174.01	1548.73	-1.23559	0.303393	-4.07257	4.64965e-05	0.00143615
Gh_A06G1851	IM31	OM31	480.519	75.2762	277.897	2.67531	0.656914	4.07255	4.65021e-05	0.00143615
Gh_D07G1188	IM31	OM31	161.477	27.5622	94.5197	2.5519	0.626879	4.0708	4.68521e-05	0.00144578
Gh_A09G0455	IM31	OM31	425.962	1322.87	874.418	-1.63506	0.401756	-4.06977	4.70602e-05	0.00145101
Gh_A10G1099	IM31	OM31	2130.84	838.059	1484.45	1.34683	0.331072	4.06809	4.74006e-05	0.00146031
Gh_A05G0434	IM31	OM31	626.707	1488.14	1057.42	-1.24752	0.306884	-4.06513	4.80066e-05	0.00147536
Gh_A10G0763	IM31	OM31	577.145	1338.2	957.675	-1.21362	0.298634	-4.06391	4.82565e-05	0.00148183
Gh_D05G1461	IM31	OM31	1841.71	887.741	1364.73	1.05313	0.259257	4.06212	4.86286e-05	0.00149204
Gh_A10G1991	IM31	OM31	225871	507023	366447	-1.16655	0.287263	-4.06092	4.88799e-05	0.00149853
Gh_D13G2399	IM31	OM31	670.138	224.249	447.193	1.58001	0.389115	4.06052	4.8963e-05	0.00149986
Gh_A10G0472	IM31	OM31	246.349	31.5554	138.952	2.96095	0.729248	4.06028	4.90133e-05	0.00150018
Gh_A13G0516	IM31	OM31	1462.46	556.891	1009.68	1.39301	0.343106	4.06001	4.90711e-05	0.00150068
Gh_D03G1296	IM31	OM31	99.7966	558.994	329.395	-2.48718	0.612658	-4.05965	4.91467e-05	0.00150068
Gh_A06G0222	IM31	OM31	761.005	150.313	455.659	2.34159	0.576799	4.05964	4.91492e-05	0.00150068
Gh_A07G1312	IM31	OM31	73.4838	355.858	214.671	-2.27532	0.560513	-4.05935	4.92099e-05	0.00150132
Gh_A06G1247	IM31	OM31	6233.67	2746.07	4489.87	1.18291	0.291457	4.0586	4.9368e-05	0.00150464
Gh_D09G1996	IM31	OM31	416.277	1066.29	741.283	-1.35647	0.334271	-4.05798	4.94987e-05	0.00150647
Gh_A10G1843	IM31	OM31	1024.83	463.305	744.065	1.14556	0.282364	4.05704	4.96986e-05	0.00151133
Gh_A05G1092	IM31	OM31	1028.6	289.348	658.975	1.8297	0.451121	4.05591	4.99397e-05	0.00151744
Gh_A05G0057	IM31	OM31	321.152	990.698	655.925	-1.62599	0.400993	-4.05491	5.01547e-05	0.00152275
Gh_D07G1469	IM31	OM31	30297	63807.4	47052.2	-1.07455	0.265084	-4.05363	5.0429e-05	0.00152984
Gh_D05G1829	IM31	OM31	84.0934	1.16613	42.6298	6.2408	1.54101	4.04981	5.12597e-05	0.00155254
Gh_A05G1561	IM31	OM31	0	55.5424	27.7712	-8.38892	2.07162	-4.04945	5.13392e-05	0.0015537
Gh_A13G0971	IM31	OM31	8.6082	445.188	226.898	-5.70177	1.40843	-4.04831	5.15877e-05	0.00155997
Gh_A03G0796	IM31	OM31	62.2189	0	31.1094	8.29151	2.04833	4.04795	5.16688e-05	0.00156117
Gh_A02G1482	IM31	OM31	170.365	16.3213	93.3432	3.38729	0.836861	4.04761	5.17432e-05	0.00156216
Gh_A08G1902	IM31	OM31	759.216	273.373	516.295	1.47377	0.364132	4.04736	5.17984e-05	0.00156258
Gh_Sca008922G01	IM31	OM31	523.587	184.194	353.89	1.50816	0.372644	4.04717	5.18403e-05	0.00156259
Gh_D06G0576	IM31	OM31	1257.78	6648.2	3952.99	-2.40229	0.593658	-4.04659	5.19692e-05	0.00156523
Gh_D08G2174	IM31	OM31	312.468	49.8836	181.176	2.65148	0.655516	4.04488	5.23502e-05	0.00157544
Gh_A13G0279	IM31	OM31	58.59	0	29.295	8.20511	2.02905	4.04382	5.25872e-05	0.00158131
Gh_A01G1607	IM31	OM31	77.2953	413.642	245.469	-2.42198	0.59928	-4.04149	5.31129e-05	0.00159584
Gh_D10G1984	IM31	OM31	972.627	422.843	697.735	1.2021	0.297459	4.04123	5.31716e-05	0.00159617
Gh_A11G1699	IM31	OM31	59.2652	0	29.6326	8.2219	2.03459	4.04107	5.32086e-05	0.00159617
Gh_D07G0021	IM31	OM31	618.286	1265.25	941.766	-1.03311	0.255735	-4.03975	5.35076e-05	0.00160387
Gh_A01G1362	IM31	OM31	727.654	45.4539	386.554	3.99712	0.990334	4.03613	5.43407e-05	0.00162754
Gh_A07G0223	IM31	OM31	323.147	760.73	541.939	-1.2355	0.306143	-4.03569	5.44431e-05	0.00162931
Gh_D04G1882	IM31	OM31	132.325	447.411	289.868	-1.75632	0.435301	-4.03472	5.4667e-05	0.00163472
Gh_A07G0585	IM31	OM31	908.902	2285.26	1597.08	-1.3305	0.32979	-4.0344	5.47412e-05	0.00163564
Gh_D11G0963	IM31	OM31	695.721	70.3654	383.043	3.30672	0.819733	4.03389	5.48606e-05	0.00163752
Gh_D02G1776	IM31	OM31	58.2645	0	29.1323	8.1972	2.03215	4.03376	5.48912e-05	0.00163752
Gh_D07G0702	IM31	OM31	215.408	644.4	429.904	-1.58021	0.391911	-4.03205	5.52918e-05	0.00164686
Gh_A10G0310	IM31	OM31	142.718	12.2421	77.4799	3.55384	0.881564	4.03129	5.54721e-05	0.00165093
Gh_A06G1013	IM31	OM31	1820.79	909.219	1365	1.00214	0.248637	4.03052	5.56525e-05	0.00165387
Gh_D04G0130	IM31	OM31	1915.15	0	957.576	13.2357	3.28394	4.03044	5.56715e-05	0.00165387
Gh_A05G3836	IM31	OM31	1166.77	392.221	779.496	1.57372	0.390472	4.03031	5.57026e-05	0.00165387
Gh_Sca049223G01	IM31	OM31	9.60892	114.335	61.9718	-3.57779	0.887792	-4.02999	5.57797e-05	0.00165486
Gh_A05G3916	IM31	OM31	214.161	619.495	416.828	-1.53326	0.380533	-4.02925	5.59551e-05	0.00165846
Gh_A13G2325	IM31	OM31	2507.5	1098.34	1802.92	1.19129	0.295672	4.02911	5.59891e-05	0.00165846
Gh_A03G1179	IM31	OM31	3958.54	8711.82	6335.18	-1.13792	0.282441	-4.02886	5.60469e-05	0.00165887
Gh_D01G1244	IM31	OM31	2039.66	841.623	1440.64	1.27755	0.317151	4.02821	5.62027e-05	0.00166217
Gh_D06G0248	IM31	OM31	9.07644	103.828	56.4522	-3.52	0.873924	-4.02781	5.62998e-05	0.00166374
Gh_A07G0297	IM31	OM31	548.142	1853.16	1200.65	-1.7579	0.436546	-4.02683	5.65346e-05	0.00166937
Gh_A10G2346	IM31	OM31	184.038	625.105	404.572	-1.76495	0.438356	-4.0263	5.66607e-05	0.00167178
Gh_D08G0520	IM31	OM31	1655.13	652.109	1153.62	1.34438	0.333996	4.02513	5.69431e-05	0.00167799
Gh_A13G1506	IM31	OM31	1301.33	615.279	958.306	1.08102	0.268584	4.02489	5.70026e-05	0.00167799
Gh_A12G2160	IM31	OM31	0	54.0418	27.0209	-8.3496	2.0745	-4.02488	5.70047e-05	0.00167799
Gh_D09G2204	IM31	OM31	2377.18	1075.61	1726.4	1.14435	0.284365	4.02423	5.71615e-05	0.00167867
Gh_D10G0044	IM31	OM31	734.679	230.988	482.833	1.66982	0.415054	4.02313	5.74293e-05	0.00168522
Gh_A12G0944	IM31	OM31	291.585	896.288	593.936	-1.62085	0.402924	-4.02271	5.75334e-05	0.00168596
Gh_A05G0558	IM31	OM31	661.554	1421.06	1041.31	-1.10321	0.274248	-4.02266	5.75439e-05	0.00168596
Gh_A13G1726	IM31	OM31	1754.42	566.772	1160.59	1.63089	0.40553	4.02162	5.78001e-05	0.00169083
Gh_D05G3810	IM31	OM31	326.432	52.1208	189.276	2.64349	0.657431	4.02094	5.79669e-05	0.0016944
Gh_A12G0259	IM31	OM31	1121.88	2971.52	2046.7	-1.40545	0.349552	-4.02071	5.8024e-05	0.00169475
Gh_A04G0748	IM31	OM31	213.924	560.549	387.237	-1.39014	0.345825	-4.01978	5.82513e-05	0.00170007
Gh_D07G2050	IM31	OM31	816.134	2274.3	1545.22	-1.47819	0.368023	-4.01656	5.90534e-05	0.00171949
Gh_A11G3183	IM31	OM31	61.7449	0	30.8725	8.28122	2.062	4.01611	5.91679e-05	0.00172149
Gh_D03G0588	IM31	OM31	57.5793	0	28.7896	8.18005	2.03701	4.01572	5.92648e-05	0.00172274
Gh_D05G2423	IM31	OM31	26.9781	282.507	154.743	-3.39327	0.845038	-4.01552	5.93143e-05	0.00172274
Gh_A09G1449	IM31	OM31	464.373	1340.35	902.362	-1.52983	0.380992	-4.01539	5.9348e-05	0.00172274
Gh_D13G2029	IM31	OM31	3241.98	6957.49	5099.73	-1.10181	0.274528	-4.01345	5.98381e-05	0.00173563
Gh_A11G0177	IM31	OM31	12322.6	27581.8	19952.2	-1.16241	0.289667	-4.01293	5.99706e-05	0.00173806
Gh_D10G2267	IM31	OM31	0	53.6237	26.8119	-8.3386	2.07802	-4.01276	6.00141e-05	0.00173806
Gh_A03G1364	IM31	OM31	720.062	260.539	490.3	1.46632	0.365456	4.0123	6.01293e-05	0.00174005
Gh_D04G0572	IM31	OM31	388.487	1023.31	705.899	-1.39783	0.348471	-4.01133	6.03787e-05	0.00174593
Gh_D12G0153	IM31	OM31	186.338	9.99345	98.1658	4.22961	1.05461	4.01058	6.05699e-05	0.00174996
Gh_A12G2685	IM31	OM31	1109.66	528.752	819.208	1.06957	0.266698	4.01042	6.0611e-05	0.00174996
Gh_D11G1311	IM31	OM31	309.277	54.2114	181.744	2.51516	0.627217	4.01002	6.07125e-05	0.00175155
Gh_D05G0788	IM31	OM31	163.547	1221.06	692.306	-2.90005	0.723496	-4.00838	6.11363e-05	0.00176243
Gh_Sca004795G01	IM31	OM31	3242.88	1432.39	2337.64	1.17901	0.294294	4.00622	6.16974e-05	0.00177724
Gh_D05G3618	IM31	OM31	1528.37	724.607	1126.49	1.07704	0.268895	4.00543	6.19042e-05	0.00178184
Gh_A02G0936	IM31	OM31	312.743	69.6105	191.177	2.16728	0.541137	4.00506	6.20029e-05	0.00178258
Gh_A01G1586	IM31	OM31	6625.4	20348.4	13486.9	-1.61885	0.404219	-4.00489	6.20474e-05	0.00178258
Gh_A05G2808	IM31	OM31	232.059	1031.77	631.913	-2.15315	0.537644	-4.00479	6.20718e-05	0.00178258
Gh_A10G0041	IM31	OM31	1333.47	441.348	887.409	1.59601	0.398555	4.00449	6.2151e-05	0.00178349
Gh_A05G2531	IM31	OM31	1847.8	686.921	1267.36	1.42811	0.356826	4.00225	6.27441e-05	0.00179914
Gh_D11G3529	IM31	OM31	112.078	8.07701	60.0775	3.79418	0.948149	4.00167	6.28961e-05	0.0018017
Gh_A09G1477	IM31	OM31	338.385	86.1826	212.284	1.97374	0.493244	4.00155	6.29289e-05	0.0018017
Gh_D03G1013	IM31	OM31	226.146	51.6259	138.886	2.13124	0.532711	4.00075	6.31426e-05	0.0018037
Gh_A07G0114	IM31	OM31	1101.04	2404.51	1752.77	-1.12704	0.281739	-4.00029	6.32656e-05	0.00180585
Gh_D02G0399	IM31	OM31	1266.18	5137.83	3202	-2.02091	0.505238	-3.99991	6.33662e-05	0.00180735
Gh_A09G0025	IM31	OM31	594.874	114.751	354.812	2.37558	0.594146	3.99831	6.37977e-05	0.00181828
Gh_A01G1022	IM31	OM31	218.406	654.27	436.338	-1.58214	0.395836	-3.99696	6.4162e-05	0.00182675
Gh_D12G2252	IM31	OM31	215.448	49.2937	132.371	2.12702	0.532175	3.99685	6.41917e-05	0.00182675
Gh_D07G1895	IM31	OM31	4635.17	1868.82	3251.99	1.31077	0.3282	3.99381	6.50201e-05	0.00184863
Gh_A03G0403	IM31	OM31	571.483	154.225	362.854	1.89158	0.473645	3.99367	6.50588e-05	0.00184863
Gh_A09G2280	IM31	OM31	59.8819	0	29.941	8.23629	2.0625	3.99336	6.51428e-05	0.00184962
Gh_D11G0353	IM31	OM31	3658.78	1735.62	2697.2	1.07618	0.269551	3.99249	6.5383e-05	0.00185505
Gh_D01G1742	IM31	OM31	94.5803	1.7492	48.1647	5.81128	1.45578	3.99187	6.55538e-05	0.00185849
Gh_D01G1937	IM31	OM31	244.18	38.141	141.161	2.68349	0.672633	3.98953	6.62055e-05	0.00187556
Gh_A08G1562	IM31	OM31	116.678	681.536	399.107	-2.54742	0.638663	-3.98868	6.6443e-05	0.00187946
Gh_D11G3475	IM31	OM31	529.587	189.69	359.638	1.48219	0.371651	3.98813	6.65976e-05	0.00188242
Gh_A09G2077	IM31	OM31	1235.73	6684.54	3960.13	-2.43535	0.610865	-3.98673	6.69912e-05	0.00189213
Gh_A12G0670	IM31	OM31	2655.99	5579.18	4117.59	-1.07076	0.268658	-3.9856	6.73111e-05	0.00189974
Gh_A05G0882	IM31	OM31	417.052	987.91	702.481	-1.24433	0.31233	-3.98401	6.77629e-05	0.00191106
Gh_D04G1151	IM31	OM31	283.253	760.373	521.813	-1.42529	0.3579	-3.98238	6.82295e-05	0.00192278
Gh_A13G1497	IM31	OM31	780.225	2162.3	1471.27	-1.47068	0.369321	-3.98212	6.83026e-05	0.0019234
Gh_A08G1144	IM31	OM31	69.6293	734.247	401.938	-3.40068	0.854381	-3.98028	6.88331e-05	0.00193689
Gh_A11G0272	IM31	OM31	257.344	61.2872	159.315	2.07178	0.520544	3.98002	6.89106e-05	0.00193762
Gh_D07G0157	IM31	OM31	504.149	150.053	327.101	1.74882	0.439708	3.97724	6.97192e-05	0.0019589
Gh_D02G1542	IM31	OM31	372.828	881.451	627.139	-1.24137	0.312139	-3.97698	6.97961e-05	0.0019596
Gh_D08G0877	IM31	OM31	1277.89	472.274	875.081	1.43566	0.361301	3.9736	7.07954e-05	0.00198597
Gh_A08G1277	IM31	OM31	1057.97	2622.01	1839.99	-1.30904	0.329498	-3.97283	7.10228e-05	0.00198959
Gh_D10G0393	IM31	OM31	1307.26	639.073	973.164	1.03224	0.25985	3.97245	7.11375e-05	0.00199132
Gh_A02G0298	IM31	OM31	58.0918	0	29.0459	8.19314	2.0627	3.97205	7.12561e-05	0.00199316
Gh_A05G0185	IM31	OM31	21.8703	164.132	93.0013	-2.91008	0.733041	-3.96988	7.1909e-05	0.00200956
Gh_D03G0850	IM31	OM31	521.467	1226.57	874.018	-1.23411	0.310878	-3.96975	7.19489e-05	0.00200956
Gh_A11G2631	IM31	OM31	196.393	557.083	376.738	-1.50354	0.378872	-3.96847	7.23355e-05	0.00201886
Gh_A11G1066	IM31	OM31	185.861	548.393	367.127	-1.56034	0.393353	-3.96678	7.28517e-05	0.00203176
Gh_A12G0333	IM31	OM31	413.715	1158.16	785.937	-1.48511	0.374731	-3.96314	7.39703e-05	0.00206143
Gh_D01G0105	IM31	OM31	55.9818	0	27.9909	8.13956	2.05395	3.96288	7.40504e-05	0.00206214
Gh_D12G2782	IM31	OM31	333.781	92.515	213.148	1.85297	0.467679	3.96205	7.4309e-05	0.00206781
Gh_A07G0496	IM31	OM31	422.53	113.986	268.258	1.88821	0.476788	3.96027	7.48658e-05	0.00208177
Gh_A04G0662	IM31	OM31	43.2523	206.597	124.924	-2.25587	0.56972	-3.95961	7.50715e-05	0.00208595
Gh_D08G0662	IM31	OM31	970.785	2081.48	1526.13	-1.10007	0.277866	-3.95901	7.5261e-05	0.00208967
Gh_D05G0849	IM31	OM31	3675.29	1277.02	2476.16	1.52545	0.385421	3.95788	7.56164e-05	0.00209799
Gh_D12G1313	IM31	OM31	407.692	75.6038	241.648	2.42941	0.613918	3.95721	7.58291e-05	0.00210235
Gh_D13G2460	IM31	OM31	58.5015	0	29.2507	8.20265	2.07334	3.95625	7.61354e-05	0.00210774
Gh_D13G0615	IM31	OM31	1506.06	668.751	1087.41	1.17176	0.296263	3.95515	7.64856e-05	0.00211588
Gh_A03G0786	IM31	OM31	524.736	1253.12	888.93	-1.25616	0.317648	-3.95457	7.66738e-05	0.00211953
Gh_A10G1712	IM31	OM31	1444.01	668.995	1056.5	1.11048	0.281146	3.94983	7.82053e-05	0.00216028
Gh_D05G0628	IM31	OM31	686.33	2491.83	1589.08	-1.86028	0.471064	-3.94909	7.84491e-05	0.00216543
Gh_A03G1286	IM31	OM31	251.418	620.433	435.926	-1.30281	0.329964	-3.94833	7.86969e-05	0.00217067
Gh_D09G1990	IM31	OM31	448.827	1267.75	858.287	-1.49848	0.379576	-3.94776	7.88852e-05	0.0021731
Gh_A07G2249	IM31	OM31	464.133	44.2248	254.179	3.39663	0.860405	3.94772	7.89004e-05	0.0021731
Gh_A10G0220	IM31	OM31	425.057	1195.47	810.264	-1.49129	0.377837	-3.94692	7.91644e-05	0.00217878
Gh_D02G2099	IM31	OM31	847.118	2574.68	1710.9	-1.60412	0.406454	-3.94663	7.92599e-05	0.00217982
Gh_D13G1960	IM31	OM31	125.294	11.7404	68.5173	3.41369	0.865508	3.94414	8.00868e-05	0.00220096
Gh_A13G1824	IM31	OM31	654.686	1407.61	1031.15	-1.10471	0.280135	-3.9435	8.03012e-05	0.00220524
Gh_D03G1766	IM31	OM31	5654.76	13320.6	9487.69	-1.23616	0.313529	-3.94272	8.05611e-05	0.00221077
Gh_A09G1420	IM31	OM31	3489.86	1573.34	2531.6	1.14964	0.291692	3.9413	8.10418e-05	0.00221984
Gh_A03G1369	IM31	OM31	165.406	22.2332	93.8196	2.89772	0.735253	3.94112	8.11019e-05	0.00221984
Gh_A06G1972	IM31	OM31	57.929	0	28.9645	8.18915	2.07801	3.94086	8.11897e-05	0.00221984
Gh_A08G1344	IM31	OM31	108.202	618.92	363.561	-2.51642	0.638564	-3.94074	8.12297e-05	0.00221984
Gh_A06G1093	IM31	OM31	430.374	1133.45	781.911	-1.39757	0.354646	-3.94074	8.1231e-05	0.00221984
Gh_A11G0303	IM31	OM31	586.822	218.739	402.781	1.42289	0.361077	3.9407	8.12454e-05	0.00221984
Gh_A02G1019	IM31	OM31	56.0803	0	28.0402	8.14223	2.0668	3.93953	8.16427e-05	0.00222676
Gh_D13G0652	IM31	OM31	55.7306	0	27.8653	8.13281	2.06447	3.93943	8.16769e-05	0.00222676
Gh_D13G0688	IM31	OM31	1360.92	2941.72	2151.32	-1.11227	0.282353	-3.93929	8.17216e-05	0.00222676
Gh_A13G0753	IM31	OM31	56.3716	0	28.1858	8.14924	2.06873	3.93926	8.17349e-05	0.00222676
Gh_D02G0097	IM31	OM31	1819.47	682.512	1250.99	1.41522	0.359282	3.93902	8.18155e-05	0.00222734
Gh_D05G0747	IM31	OM31	724.892	1806.59	1265.74	-1.31743	0.334545	-3.93799	8.21677e-05	0.00223532
Gh_A09G1809	IM31	OM31	1229.09	4209.08	2719.08	-1.77617	0.451261	-3.93602	8.28431e-05	0.00225206
Gh_D05G3345	IM31	OM31	0	51.461	25.7305	-8.27894	2.10427	-3.93436	8.34199e-05	0.00226454
Gh_A05G0108	IM31	OM31	336.592	797.707	567.15	-1.24525	0.316506	-3.93435	8.34221e-05	0.00226454
Gh_A13G1342	IM31	OM31	871.736	1852.33	1362.03	-1.08748	0.276509	-3.93289	8.39299e-05	0.00227504
Gh_D12G2093	IM31	OM31	57.0125	0	28.5063	8.16549	2.0763	3.9327	8.39957e-05	0.00227519
Gh_A12G1051	IM31	OM31	2539.84	1231.41	1885.63	1.04475	0.266087	3.92637	8.62385e-05	0.00233259
Gh_A04G0383	IM31	OM31	54.9711	0	27.4856	8.11332	2.06693	3.92531	8.66194e-05	0.00234031
Gh_A01G0256	IM31	OM31	599.7	1860.62	1230.16	-1.63344	0.416141	-3.9252	8.66591e-05	0.00234031
Gh_A07G0385	IM31	OM31	752.511	102.271	427.391	2.88188	0.734232	3.92503	8.67184e-05	0.00234031
Gh_D02G0348	IM31	OM31	3832.88	11217.9	7525.39	-1.54939	0.394762	-3.92488	8.67723e-05	0.00234031
Gh_A01G1656	IM31	OM31	5836.92	2621	4228.96	1.15522	0.294449	3.92334	8.73311e-05	0.00235369
Gh_A07G1452	IM31	OM31	57.0811	0	28.5405	8.16786	2.08217	3.92276	8.75416e-05	0.00235554
Gh_A06G0637	IM31	OM31	1480.39	3263.24	2371.82	-1.14015	0.290652	-3.92272	8.75563e-05	0.00235554
Gh_A10G1295	IM31	OM31	4627.24	1920.04	3273.64	1.26928	0.32358	3.92263	8.75872e-05	0.00235554
Gh_D09G0508	IM31	OM31	58.7185	0	29.3592	8.20793	2.093	3.92161	8.79606e-05	0.00236389
Gh_D06G0787	IM31	OM31	384.147	111.749	247.948	1.78277	0.454634	3.92133	8.80613e-05	0.00236491
Gh_A12G0547	IM31	OM31	712.972	1762.67	1237.82	-1.30627	0.333234	-3.91997	8.856e-05	0.00237661
Gh_A01G0826	IM31	OM31	2361.36	9855.77	6108.57	-2.06147	0.525982	-3.91928	8.88154e-05	0.00238008
Gh_A01G1243	IM31	OM31	676.737	243.904	460.32	1.47344	0.375964	3.91908	8.88864e-05	0.00238029
Gh_A12G1102	IM31	OM31	2614.86	1059.65	1837.25	1.30359	0.332676	3.91849	8.91057e-05	0.00238446
Gh_D11G1279	IM31	OM31	408.455	67.9495	238.202	2.58912	0.660899	3.91757	8.94459e-05	0.00239137
Gh_A13G1293	IM31	OM31	60.3159	0	30.158	8.24661	2.10524	3.91719	8.95878e-05	0.00239137
Gh_D02G0592	IM31	OM31	960.441	367.719	664.08	1.38565	0.353745	3.91709	8.96229e-05	0.00239137
Gh_D01G1042	IM31	OM31	56.0018	0	28.0009	8.13972	2.078	3.91709	8.96243e-05	0.00239137
Gh_A02G0868	IM31	OM31	488.597	161.38	324.989	1.5995	0.408365	3.91683	8.97196e-05	0.00239137
Gh_D01G0800	IM31	OM31	28768.1	76166.3	52467.2	-1.40469	0.358644	-3.91667	8.978e-05	0.00239137
Gh_A05G0095	IM31	OM31	979.439	2770.98	1875.21	-1.50067	0.383158	-3.9166	8.98081e-05	0.00239137
Gh_D05G0208	IM31	OM31	190.55	24.2287	107.389	2.97117	0.75887	3.91526	9.03071e-05	0.00240296
Gh_A09G1346	IM31	OM31	92.6916	415.136	253.914	-2.16282	0.552833	-3.91226	9.1437e-05	0.00243131
Gh_D05G0697	IM31	OM31	314.736	718.682	516.709	-1.19115	0.304683	-3.90948	9.24935e-05	0.00245767
Gh_D12G2549	IM31	OM31	325.908	837.138	581.523	-1.36153	0.348354	-3.90846	9.28863e-05	0.00246636
Gh_D06G1012	IM31	OM31	407.899	64.4557	236.177	2.66461	0.681823	3.90807	9.30371e-05	0.00246863
Gh_D10G1715	IM31	OM31	364.105	83.0233	223.564	2.13498	0.546679	3.90537	9.40826e-05	0.00249461
Gh_D11G0246	IM31	OM31	1793.46	6089.34	3941.4	-1.76336	0.451662	-3.90416	9.45521e-05	0.0025053
Gh_D11G0396	IM31	OM31	246.474	40.1319	143.303	2.615	0.670024	3.90284	9.5069e-05	0.00251722
Gh_D01G1905	IM31	OM31	6021.68	2943.85	4482.76	1.03261	0.264606	3.90242	9.52351e-05	0.00251985
Gh_A08G0037	IM31	OM31	334.501	807.599	571.05	-1.27142	0.325822	-3.90219	9.53248e-05	0.00252045
Gh_D06G0889	IM31	OM31	391.553	124.823	258.188	1.65044	0.422997	3.90178	9.54886e-05	0.00252164
Gh_A03G0029	IM31	OM31	875.424	1931.3	1403.36	-1.14148	0.292557	-3.90174	9.55036e-05	0.00252164
Gh_D08G1427	IM31	OM31	184.834	1519.27	852.051	-3.04008	0.779208	-3.90151	9.55954e-05	0.0025223
Gh_A12G1663	IM31	OM31	4297.13	1162.94	2730.04	1.8859	0.483427	3.90111	9.57525e-05	0.00252468
Gh_A13G1464	IM31	OM31	31180.4	90449.1	60814.7	-1.53645	0.393982	-3.89981	9.627e-05	0.00253655
Gh_D12G0554	IM31	OM31	3625.71	7444	5534.85	-1.03792	0.266178	-3.89936	9.64465e-05	0.00253942
Gh_A07G1453	IM31	OM31	1429.99	117.77	773.88	3.6038	0.92437	3.89865	9.67295e-05	0.00254509
Gh_D10G0794	IM31	OM31	481.133	1138.93	810.031	-1.24277	0.318916	-3.89687	9.74457e-05	0.00256215
Gh_D11G0107	IM31	OM31	769.968	294.027	531.998	1.3892	0.356678	3.89483	9.82691e-05	0.00258146
Gh_A12G2368	IM31	OM31	1458.1	3011.35	2234.72	-1.04654	0.268709	-3.89471	9.83174e-05	0.00258146
Gh_D11G2328	IM31	OM31	209.349	558.459	383.904	-1.41584	0.363832	-3.89146	9.96445e-05	0.00261449
Gh_D05G3869	IM31	OM31	54.0147	0	27.0073	8.08802	2.07883	3.89067	9.99697e-05	0.0026212
Gh_D12G0713	IM31	OM31	729.971	111.598	420.785	2.71201	0.697218	3.88976	0.000100343	0.00262915
Gh_A12G1889	IM31	OM31	53.4922	0	26.7461	8.07385	2.07644	3.88831	0.000100946	0.00263946
Gh_A11G1879	IM31	OM31	24606.5	65620.6	45113.5	-1.41513	0.364114	-3.88649	0.000101706	0.00265748
Gh_D05G0227	IM31	OM31	376.135	96.4177	236.277	1.96211	0.504884	3.88627	0.000101798	0.00265803
Gh_D12G1336	IM31	OM31	471.769	112.75	292.26	2.06649	0.531794	3.88588	0.000101959	0.00266039
Gh_D06G0263	IM31	OM31	176.1	519.247	347.673	-1.55946	0.401393	-3.88512	0.000102277	0.00266686
Gh_A03G2044	IM31	OM31	772.544	20.728	396.636	5.21466	1.3427	3.88372	0.00010287	0.00268045
Gh_D10G1186	IM31	OM31	5186.56	2515.8	3851.18	1.04395	0.268936	3.8818	0.000103688	0.00269546
Gh_A01G0922	IM31	OM31	412.615	97.2654	254.94	2.08697	0.537705	3.88125	0.00010392	0.00269847
Gh_A05G3031	IM31	OM31	679.31	220.839	450.074	1.62235	0.418513	3.87647	0.000105985	0.00274921
Gh_A03G1983	IM31	OM31	85.2711	738.354	411.812	-3.11235	0.802899	-3.87639	0.000106019	0.00274921
Gh_D12G0375	IM31	OM31	89.6837	1.16613	45.4249	6.32818	1.63274	3.87581	0.000106269	0.00275378
Gh_A08G2565	IM31	OM31	576.738	1346.34	961.541	-1.22272	0.315503	-3.87546	0.000106424	0.00275589
Gh_A09G0613	IM31	OM31	515.438	195.514	355.476	1.39849	0.361006	3.87388	0.000107116	0.0027707
Gh_Sca006414G01	IM31	OM31	220.998	38.0528	129.525	2.53775	0.655102	3.87382	0.000107142	0.0027707
Gh_A05G1759	IM31	OM31	200.438	13.1551	106.797	3.92499	1.01329	3.87353	0.000107271	0.00277213
Gh_D10G2473	IM31	OM31	2031.56	840.459	1436.01	1.2738	0.328895	3.87297	0.000107516	0.00277478
Gh_D07G0615	IM31	OM31	3964.65	1649.05	2806.85	1.26585	0.326852	3.87286	0.000107567	0.00277478
Gh_A08G1702	IM31	OM31	355.444	118.656	237.05	1.58253	0.408627	3.87279	0.000107595	0.00277478
Gh_A02G0612	IM31	OM31	386.263	5.83066	196.047	6.06646	1.56681	3.87186	0.000108007	0.0027835
Gh_D10G1177	IM31	OM31	475.05	132.157	303.603	1.84784	0.477337	3.87114	0.000108326	0.00278792
Gh_A11G3231	IM31	OM31	17.5462	331.562	174.554	-4.23392	1.09386	-3.87061	0.000108562	0.00279208
Gh_A02G1461	IM31	OM31	1415.3	438.859	927.08	1.69016	0.436848	3.86898	0.000109292	0.00280703
Gh_D13G1603	IM31	OM31	1109.92	3567.89	2338.9	-1.68486	0.43589	-3.86534	0.000110936	0.00284538
Gh_A03G0500	IM31	OM31	1091.42	83.6946	587.556	3.70627	0.959007	3.8647	0.000111226	0.00285086
Gh_A01G2116	IM31	OM31	457.285	2481.28	1469.28	-2.4399	0.631363	-3.86449	0.000111322	0.00285139
Gh_A02G1361	IM31	OM31	263.876	41.6394	152.758	2.6688	0.690977	3.86235	0.0001123	0.0028745
Gh_D12G1755	IM31	OM31	1314.49	2713.34	2013.92	-1.04564	0.270741	-3.86215	0.000112393	0.00287491
Gh_A06G1390	IM31	OM31	179.239	1660.13	919.686	-3.21074	0.831996	-3.85909	0.000113812	0.00290924
Gh_A03G1753	IM31	OM31	166.3	598.238	382.269	-1.84808	0.479078	-3.85757	0.00011452	0.00292534
Gh_A04G0624	IM31	OM31	345.12	110.497	227.809	1.64356	0.426224	3.8561	0.000115213	0.00293905
Gh_D05G0930	IM31	OM31	2604.99	1141.16	1873.07	1.1911	0.309014	3.85451	0.000115963	0.0029562
Gh_D07G0699	IM31	OM31	1785.12	623.23	1204.17	1.51888	0.394133	3.85371	0.00011634	0.00296381
Gh_A09G2394	IM31	OM31	3609.47	603.214	2106.34	2.58157	0.670281	3.85148	0.000117408	0.00298899
Gh_D08G1495	IM31	OM31	2913.64	1427.01	2170.32	1.03013	0.267521	3.85065	0.000117805	0.00299505
Gh_A05G0539	IM31	OM31	893.945	354.322	624.133	1.33603	0.347045	3.84972	0.000118251	0.00300435
Gh_A02G1711	IM31	OM31	464.145	157.633	310.889	1.55919	0.405065	3.84924	0.000118484	0.00300824
Gh_D04G0289	IM31	OM31	179.876	21.0648	100.47	3.08979	0.803094	3.84735	0.000119401	0.00302845
Gh_A10G2250	IM31	OM31	632.667	1465	1048.83	-1.21111	0.314798	-3.84727	0.000119441	0.00302845
Gh_D07G0525	IM31	OM31	2091.98	998.998	1545.49	1.06659	0.27727	3.84675	0.000119696	0.0030314
Gh_D03G1267	IM31	OM31	752.898	320.332	536.615	1.23312	0.320565	3.8467	0.000119718	0.0030314
Gh_A07G0298	IM31	OM31	611.599	1992.46	1302.03	-1.70431	0.443237	-3.84513	0.000120487	0.00304883
Gh_D11G0757	IM31	OM31	40.0031	199.089	119.546	-2.31348	0.60172	-3.84477	0.000120665	0.00305128
Gh_A08G2029	IM31	OM31	399.333	132.48	265.906	1.5917	0.414056	3.84417	0.000120961	0.00305672
Gh_D03G1427	IM31	OM31	525.202	1633.19	1079.2	-1.63729	0.426186	-3.84174	0.000122165	0.00308306
Gh_D13G1829	IM31	OM31	497.717	1674.63	1086.17	-1.75102	0.455807	-3.84157	0.000122249	0.00308306
Gh_D11G0266	IM31	OM31	576.681	1476.18	1026.43	-1.35591	0.353073	-3.84031	0.000122877	0.00309611
Gh_A08G1143	IM31	OM31	52.9497	0	26.4749	8.05936	2.0987	3.84016	0.000122953	0.00309611
Gh_D05G3065	IM31	OM31	1628.54	515.309	1071.92	1.66086	0.432521	3.83996	0.000123054	0.00309611
Gh_D05G1026	IM31	OM31	56.1103	261.551	158.831	-2.22255	0.578829	-3.83974	0.000123167	0.00309611
Gh_A03G0283	IM31	OM31	444.169	49.721	246.945	3.16357	0.823908	3.83972	0.000123177	0.00309611
Gh_D13G1641	IM31	OM31	275.344	849.813	562.578	-1.62531	0.42358	-3.83707	0.000124511	0.00312754
Gh_A12G0538	IM31	OM31	4026.19	9327.55	6676.87	-1.21215	0.315993	-3.836	0.000125052	0.00313904
Gh_A11G2287	IM31	OM31	820.41	2023.29	1421.85	-1.30252	0.33959	-3.83557	0.000125275	0.00314046
Gh_A04G1172	IM31	OM31	206.809	41.219	124.014	2.32893	0.607316	3.8348	0.000125668	0.00314822
Gh_A10G1934	IM31	OM31	174.749	457.393	316.071	-1.38801	0.362078	-3.83345	0.000126358	0.0031634
Gh_A09G1714	IM31	OM31	2878.01	1255.42	2066.72	1.19727	0.312465	3.83169	0.000127264	0.00318184
Gh_D10G1411	IM31	OM31	467.761	110.583	289.172	2.081	0.543289	3.83038	0.000127946	0.00319678
Gh_D10G0820	IM31	OM31	1668.71	751.108	1209.91	1.15206	0.300785	3.83019	0.000128046	0.00319716
Gh_D03G1450	IM31	OM31	207.667	45.2981	126.483	2.19759	0.573947	3.8289	0.000128715	0.00320962
Gh_A13G1511	IM31	OM31	823.885	1961.61	1392.75	-1.2519	0.326976	-3.82872	0.00012881	0.00320986
Gh_A02G1282	IM31	OM31	87.5395	334.997	211.268	-1.93449	0.50529	-3.82848	0.000128936	0.00321088
Gh_A11G0755	IM31	OM31	442.252	85.265	263.758	2.37491	0.620386	3.82811	0.000129129	0.00321356
Gh_A05G1169	IM31	OM31	440.229	964.174	702.201	-1.13113	0.29562	-3.82629	0.000130088	0.00323528
Gh_D08G1473	IM31	OM31	274.046	55.0407	164.543	2.31678	0.605656	3.82524	0.000130646	0.00324487
Gh_A10G1356	IM31	OM31	90.8229	1.7492	46.2861	5.75041	1.50397	3.82348	0.00013158	0.00326592
Gh_A08G0568	IM31	OM31	153.452	476.218	314.835	-1.6346	0.427627	-3.8225	0.000132107	0.00327684
Gh_A06G0038	IM31	OM31	2381.24	832.735	1606.99	1.51626	0.396878	3.82047	0.000133197	0.0033017
Gh_D02G1986	IM31	OM31	1232.75	524.85	878.799	1.23207	0.322592	3.81929	0.000133836	0.00331536
Gh_A05G1999	IM31	OM31	530.475	1335.61	933.044	-1.3319	0.348814	-3.81837	0.000134337	0.00332341
Gh_D11G0244	IM31	OM31	1213.18	3239.15	2226.16	-1.41699	0.371165	-3.81768	0.000134712	0.00332854
Gh_A11G1126	IM31	OM31	101.931	11.824	56.8774	3.10766	0.814031	3.81762	0.000134745	0.00332854
Gh_D09G1627	IM31	OM31	1286.99	2816.15	2051.57	-1.12991	0.295981	-3.8175	0.00013481	0.00332854
Gh_D13G0200	IM31	OM31	523.6	31.1396	277.37	4.07014	1.06646	3.81649	0.000135362	0.00333864
Gh_D09G1236	IM31	OM31	4527.89	1908.62	3218.26	1.24658	0.326634	3.81643	0.000135396	0.00333864
Gh_A08G0504	IM31	OM31	2793.76	1162.15	1977.95	1.26569	0.331773	3.81493	0.000136222	0.00335682
Gh_D09G1766	IM31	OM31	366.711	1837.5	1102.11	-2.32538	0.609673	-3.81414	0.000136657	0.00336315
Gh_A09G1796	IM31	OM31	1192.64	462.082	827.363	1.36875	0.358898	3.81375	0.000136875	0.0033663
Gh_D05G1217	IM31	OM31	421.676	89.6902	255.683	2.23601	0.58633	3.81356	0.000136979	0.00336666
Gh_D01G1842	IM31	OM31	5.35907	73.6942	39.5266	-3.77825	0.990791	-3.81337	0.000137084	0.00336705
Gh_A03G0871	IM31	OM31	1795.35	8222.63	5008.99	-2.1953	0.575718	-3.81315	0.000137205	0.00336783
Gh_D13G1626	IM31	OM31	495.067	1137.82	816.442	-1.20106	0.315185	-3.81066	0.000138597	0.00339979
Gh_A13G1301	IM31	OM31	1771.64	4235.87	3003.75	-1.25769	0.330088	-3.81017	0.000138869	0.00340396
Gh_D06G2365	IM31	OM31	880.082	385.375	632.729	1.19198	0.312853	3.81003	0.000138948	0.00340396
Gh_D13G1135	IM31	OM31	244.871	611.504	428.188	-1.32089	0.346726	-3.80961	0.000139185	0.00340756
Gh_D12G2371	IM31	OM31	546.721	207.254	376.987	1.39924	0.367456	3.80791	0.000140147	0.00342664
Gh_D04G0576	IM31	OM31	287.137	762.194	524.665	-1.40868	0.370041	-3.80682	0.000140765	0.00343952
Gh_A04G1299	IM31	OM31	1.4347	78.3565	39.8956	-5.81066	1.52671	-3.806	0.000141234	0.00344876
Gh_A08G1671	IM31	OM31	281.344	35.8946	158.619	2.97634	0.782354	3.80434	0.000142183	0.00346816
Gh_A02G0378	IM31	OM31	9226.3	7.49165	4616.9	10.2617	2.6974	3.80429	0.000142213	0.00346816
Gh_A09G1555	IM31	OM31	1116.25	3137.74	2127	-1.49077	0.391999	-3.80299	0.00014296	0.00348187
Gh_A01G0005	IM31	OM31	210.852	740.814	475.833	-1.81202	0.476704	-3.80114	0.000144032	0.00350572
Gh_A02G1811	IM31	OM31	189.076	558.426	373.751	-1.56186	0.410934	-3.80075	0.000144259	0.00350786
Gh_A06G1151	IM31	OM31	185.417	585.124	385.271	-1.65695	0.435978	-3.80053	0.00014439	0.00350786
Gh_D02G1743	IM31	OM31	51.308	0	25.654	8.01387	2.10863	3.80051	0.0001444	0.00350786
Gh_A01G0151	IM31	OM31	240.33	663.277	451.803	-1.46482	0.38546	-3.80019	0.000144584	0.00351008
Gh_A08G0575	IM31	OM31	51.8062	0	25.9031	8.02741	2.11313	3.79882	0.000145386	0.00352728
Gh_A05G1938	IM31	OM31	399.456	970.281	684.868	-1.28016	0.337019	-3.79847	0.000145593	0.00353002
Gh_D11G2976	IM31	OM31	51.6235	0	25.8117	8.02276	2.11224	3.79822	0.000145739	0.00353129
Gh_A12G1547	IM31	OM31	377.019	128.064	252.541	1.55703	0.410046	3.79721	0.000146332	0.00354338
Gh_D08G2705	IM31	OM31	5010.4	12126	8568.18	-1.27518	0.335861	-3.79675	0.000146607	0.00354776
Gh_A05G1818	IM31	OM31	1331.1	2838.24	2084.67	-1.09222	0.287697	-3.79644	0.000146787	0.00354983
Gh_A09G1657	IM31	OM31	619.682	217.84	418.761	1.50924	0.397638	3.79551	0.000147339	0.0035609
Gh_A07G0832	IM31	OM31	1321.19	547.682	934.435	1.27104	0.335155	3.79241	0.000149191	0.00360336
Gh_A08G1155	IM31	OM31	173.59	28.726	101.158	2.59314	0.684021	3.79102	0.000150029	0.00361888
Gh_D01G0005	IM31	OM31	422.461	1073.64	748.051	-1.34623	0.355124	-3.79087	0.000150122	0.00361888
Gh_A02G1602	IM31	OM31	51.5692	0	25.7846	8.02127	2.11638	3.7901	0.000150589	0.00362782
Gh_D05G1943	IM31	OM31	738.482	1512.78	1125.63	-1.03453	0.273074	-3.78846	0.000151581	0.00364705
Gh_D03G0294	IM31	OM31	1910.13	5736.97	3823.55	-1.58665	0.418925	-3.78743	0.000152215	0.00365943
Gh_A05G3767	IM31	OM31	103.153	5.99561	54.5742	4.11065	1.08538	3.78731	0.00015229	0.00365943
Gh_D12G2340	IM31	OM31	1270.89	2618.61	1944.75	-1.04297	0.275474	-3.7861	0.000153031	0.00367488
Gh_D09G1581	IM31	OM31	2483.5	1116.26	1799.88	1.15411	0.304915	3.78502	0.000153698	0.00368856
Gh_D05G1625	IM31	OM31	35.4035	195.193	115.298	-2.46395	0.651019	-3.78476	0.000153859	0.00369007
Gh_A11G2006	IM31	OM31	501.417	1071.47	786.443	-1.09588	0.289697	-3.78286	0.000155038	0.00371363
Gh_D03G1136	IM31	OM31	567.784	184.519	376.152	1.6216	0.428725	3.78238	0.000155338	0.00371844
Gh_A05G0457	IM31	OM31	1428.71	677.806	1053.26	1.07576	0.284451	3.78188	0.000155651	0.00372224
Gh_A06G0752	IM31	OM31	428.614	1288.91	858.763	-1.58851	0.420048	-3.78175	0.000155731	0.00372224
Gh_D07G1580	IM31	OM31	77.1669	266.704	171.935	-1.78993	0.47332	-3.78165	0.000155794	0.00372224
Gh_D05G3197	IM31	OM31	5.89155	91.3328	48.6122	-3.95861	1.04684	-3.78149	0.000155892	0.00372224
Gh_A11G3297	IM31	OM31	81.2497	0.499443	40.8746	7.24826	1.91799	3.7791	0.000157398	0.00375581
Gh_D03G1842	IM31	OM31	16980.8	37566.3	27273.6	-1.14554	0.303175	-3.77849	0.00015778	0.00376255
Gh_D06G1859	IM31	OM31	919.861	192.931	556.396	2.25351	0.5966	3.77725	0.000158569	0.00377596
Gh_D12G2528	IM31	OM31	901.38	2909.81	1905.6	-1.6909	0.447667	-3.77713	0.000158643	0.00377596
Gh_D12G0544	IM31	OM31	100.225	417.552	258.888	-2.05846	0.545524	-3.77335	0.000161067	0.00383125
Gh_A01G0729	IM31	OM31	329.704	102.999	216.351	1.67732	0.444546	3.77312	0.000161219	0.00383243
Gh_D06G0966	IM31	OM31	198.951	34.9702	116.96	2.50556	0.664094	3.77291	0.000161357	0.0038333
Gh_A09G1457	IM31	OM31	257.823	763.137	510.48	-1.56645	0.415291	-3.77194	0.000161982	0.00384571
Gh_A09G0715	IM31	OM31	2330.87	905.023	1617.95	1.36535	0.362031	3.77137	0.000162357	0.00385171
Gh_D09G2285	IM31	OM31	1630.84	6165.45	3898.14	-1.91849	0.508717	-3.77124	0.000162439	0.00385171
Gh_A05G1622	IM31	OM31	355.45	907.085	631.268	-1.35227	0.358603	-3.77095	0.000162628	0.00385377
Gh_A11G0447	IM31	OM31	348.005	953.641	650.823	-1.45429	0.385673	-3.77077	0.000162743	0.00385406
Gh_A03G1189	IM31	OM31	23038.4	51891.3	37464.8	-1.17147	0.310717	-3.7702	0.000163114	0.00386044
Gh_A03G0204	IM31	OM31	375.88	134.062	254.971	1.48747	0.394858	3.76709	0.000165162	0.00390399
Gh_A03G1960	IM31	OM31	11696.2	26397.3	19046.7	-1.17436	0.311817	-3.76617	0.000165771	0.00391593
Gh_D11G3207	IM31	OM31	32.9581	198.741	115.849	-2.59375	0.688904	-3.76504	0.00016652	0.00393118
Gh_A01G1638	IM31	OM31	553.65	1311.16	932.405	-1.24329	0.330248	-3.76471	0.000166746	0.00393223
Gh_A10G1907	IM31	OM31	2658.98	1066.05	1862.52	1.31885	0.350323	3.76466	0.000166774	0.00393223
Gh_A09G1514	IM31	OM31	232.911	54.1232	143.517	2.10434	0.559131	3.76359	0.000167495	0.00394429
Gh_D02G2186	IM31	OM31	133.691	461.937	297.814	-1.78975	0.475715	-3.76223	0.000168406	0.00396328
Gh_D02G1010	IM31	OM31	188.662	485.127	336.894	-1.36253	0.36227	-3.76108	0.000169178	0.00397896
Gh_A11G0449	IM31	OM31	1217.61	509.959	863.785	1.25628	0.334163	3.75949	0.000170261	0.00400194
Gh_D09G0905	IM31	OM31	154.279	22.0683	88.1739	2.81146	0.747875	3.75926	0.000170418	0.00400312
Gh_A05G1049	IM31	OM31	113.945	460.787	287.366	-2.01454	0.536072	-3.75797	0.000171298	0.00402128
Gh_D09G1949	IM31	OM31	3444.23	1691.74	2567.99	1.02595	0.273184	3.75551	0.000172992	0.00405852
Gh_A12G1027	IM31	OM31	980.468	2353.71	1667.09	-1.26371	0.336676	-3.7535	0.000174383	0.00408608
Gh_A05G1718	IM31	OM31	782.077	2239.88	1510.98	-1.51837	0.404547	-3.75327	0.000174544	0.00408729
Gh_D07G1519	IM31	OM31	2368.16	866.643	1617.4	1.45075	0.386585	3.75272	0.000174928	0.00409374
Gh_Sca006871G01	IM31	OM31	1611.13	3982.53	2796.83	-1.30539	0.347872	-3.7525	0.000175082	0.00409481
Gh_D08G0158	IM31	OM31	1166.77	489.889	828.329	1.25274	0.333888	3.75197	0.000175449	0.00409909
Gh_D05G0945	IM31	OM31	939.925	142.903	541.414	2.71875	0.724629	3.75192	0.000175483	0.00409909
Gh_A12G2186	IM31	OM31	456.423	154.55	305.487	1.56345	0.416747	3.75155	0.000175743	0.00410145
Gh_D02G2141	IM31	OM31	119.171	15.8218	67.4966	2.91762	0.777728	3.75147	0.000175801	0.00410145
Gh_A11G2745	IM31	OM31	102.566	1.7492	52.1576	5.92201	1.57891	3.7507	0.00017634	0.00411148
Gh_A05G1252	IM31	OM31	1474.58	579.667	1027.13	1.34771	0.359388	3.75001	0.000176828	0.0041203
Gh_D09G2481	IM31	OM31	512.061	1318.87	915.467	-1.36526	0.364394	-3.74665	0.000179213	0.00417257
Gh_D05G1624	IM31	OM31	35.7733	190.28	113.027	-2.41176	0.643731	-3.74654	0.000179293	0.00417257
Gh_D04G1044	IM31	OM31	177.609	38.4709	108.04	2.20857	0.589564	3.74611	0.0001796	0.00417714
Gh_D11G3257	IM31	OM31	2376.6	1077.29	1726.94	1.14191	0.304937	3.74476	0.000180568	0.00419601
Gh_D08G0519	IM31	OM31	677.744	295.523	486.633	1.19786	0.319884	3.74467	0.000180634	0.00419601
Gh_A08G0011	IM31	OM31	810.217	360.392	585.304	1.16919	0.312248	3.74444	0.000180799	0.00419726
Gh_A11G0556	IM31	OM31	10147.5	1145.37	5646.44	3.14734	0.840913	3.74277	0.000182002	0.00421999
Gh_D12G0427	IM31	OM31	172.21	29.8921	101.051	2.52503	0.674945	3.74109	0.000183221	0.00424563
Gh_D07G1990	IM31	OM31	259.608	722.623	491.116	-1.47731	0.394905	-3.74091	0.000183356	0.00424615
Gh_D11G2324	IM31	OM31	697.584	1634.94	1166.26	-1.22891	0.328559	-3.74029	0.000183806	0.00425396
Gh_D11G1730	IM31	OM31	304.509	53.9582	179.234	2.49742	0.667845	3.73952	0.000184369	0.00426437
Gh_A08G2541	IM31	OM31	442.057	140.814	291.436	1.65206	0.441934	3.73825	0.000185304	0.00428074
Gh_D05G2145	IM31	OM31	49.5036	0	24.7518	7.96222	2.13007	3.738	0.000185488	0.00428235
Gh_A03G0327	IM31	OM31	102.198	530.525	316.362	-2.37768	0.63635	-3.73644	0.000186645	0.00430642
Gh_A05G0782	IM31	OM31	124.658	1.99777	63.3277	5.92438	1.58565	3.73624	0.00018679	0.00430713
Gh_D13G0809	IM31	OM31	171.032	482.017	326.524	-1.49513	0.400265	-3.73534	0.00018746	0.00431994
Gh_D12G2040	IM31	OM31	153.644	19.9846	86.8144	2.94296	0.787983	3.7348	0.000187865	0.00432159
Gh_A05G2565	IM31	OM31	2384.34	1092.94	1738.64	1.12564	0.301393	3.73478	0.000187877	0.00432159
Gh_A12G0700	IM31	OM31	455.495	44.3084	249.902	3.36655	0.901442	3.73463	0.00018799	0.00432159
Gh_D01G1883	IM31	OM31	373.22	1692.86	1033.04	-2.18201	0.584411	-3.7337	0.00018869	0.00433503
Gh_A10G0373	IM31	OM31	2067.33	868.276	1467.8	1.25202	0.335455	3.7323	0.00018974	0.0043565
Gh_A02G0237	IM31	OM31	1184.05	335.994	760.021	1.81765	0.487027	3.73213	0.00018987	0.00435671
Gh_A12G0564	IM31	OM31	511.517	101.684	306.6	2.33337	0.625255	3.73187	0.000190066	0.00435671
Gh_D10G1540	IM31	OM31	8863.79	224.214	4544	5.30478	1.4215	3.73183	0.000190096	0.00435671
Gh_A03G1712	IM31	OM31	164.948	524.108	344.528	-1.66667	0.446656	-3.73144	0.000190385	0.00436069
Gh_D11G0629	IM31	OM31	777.577	1710.28	1243.93	-1.13701	0.304725	-3.73127	0.000190518	0.00436107
Gh_D01G1674	IM31	OM31	49.4493	0	24.7247	7.96067	2.13362	3.73105	0.00019068	0.00436107
Gh_D11G0520	IM31	OM31	672.819	272.462	472.64	1.30493	0.349759	3.73094	0.00019077	0.00436107
Gh_D09G2097	IM31	OM31	299.517	903.964	601.74	-1.59404	0.427264	-3.73081	0.000190865	0.00436107
Gh_D03G0829	IM31	OM31	1155.68	239.35	697.514	2.2729	0.609558	3.72876	0.000192421	0.00439395
Gh_A03G0232	IM31	OM31	2417.34	5162.08	3789.71	-1.09467	0.293603	-3.72841	0.00019269	0.00439744
Gh_D10G0042	IM31	OM31	494.762	2124.3	1309.53	-2.10171	0.563747	-3.7281	0.000192927	0.00440008
Gh_A07G1120	IM31	OM31	32.1201	223.928	128.024	-2.80382	0.752107	-3.72796	0.000193039	0.00440008
Gh_A12G2559	IM31	OM31	352.094	1189.43	770.76	-1.75683	0.471355	-3.7272	0.000193621	0.00441066
Gh_D03G0532	IM31	OM31	130.472	17.4874	73.9797	2.90327	0.779224	3.72585	0.000194655	0.00443155
Gh_D12G0342	IM31	OM31	49.5236	0	24.7618	7.9624	2.13796	3.72429	0.000195862	0.00445633
Gh_D07G1231	IM31	OM31	1002.96	2916.68	1959.82	-1.54024	0.413639	-3.72363	0.000196375	0.00446531
Gh_D10G2530	IM31	OM31	41.8718	197.832	119.852	-2.24119	0.602079	-3.72243	0.000197317	0.00448403
Gh_A04G1270	IM31	OM31	649.595	216.337	432.966	1.58716	0.426476	3.72156	0.000197994	0.00449378
Gh_A11G1658	IM31	OM31	165.466	565.34	365.403	-1.77313	0.476453	-3.72151	0.000198031	0.00449378
Gh_A03G1815	IM31	OM31	194.49	45.9625	120.226	2.07977	0.558865	3.72142	0.000198104	0.00449378
Gh_D01G0854	IM31	OM31	6343.32	24966.5	15654.9	-1.97673	0.531209	-3.72118	0.000198294	0.00449537
Gh_D13G1417	IM31	OM31	440.783	95.0007	267.892	2.21193	0.594616	3.71993	0.000199277	0.00451494
Gh_D09G0310	IM31	OM31	244.113	3.4961	123.805	6.10255	1.64078	3.7193	0.000199776	0.00452353
Gh_D02G2171	IM31	OM31	1338.5	3129.25	2233.87	-1.22503	0.329725	-3.71531	0.000202955	0.00458449
Gh_A07G2273	IM31	OM31	3156.16	390.821	1773.49	3.01336	0.811313	3.71418	0.000203867	0.00460235
Gh_D10G1477	IM31	OM31	535.982	213.417	374.7	1.32852	0.357736	3.71369	0.000204259	0.00460818
Gh_D05G0261	IM31	OM31	418.501	868.983	643.742	-1.05418	0.283879	-3.71349	0.000204418	0.00460818
Gh_A07G1310	IM31	OM31	739.271	2782.49	1760.88	-1.91193	0.514872	-3.7134	0.000204493	0.00460818
Gh_D11G1573	IM31	OM31	277.587	766.672	522.129	-1.46481	0.394538	-3.71273	0.000205034	0.00461762
Gh_D02G2128	IM31	OM31	941.289	2093.17	1517.23	-1.15305	0.31088	-3.709	0.000208077	0.00468055
Gh_D02G1994	IM31	OM31	1017.11	2464.75	1740.93	-1.27722	0.34438	-3.70877	0.000208272	0.00468214
Gh_A11G0489	IM31	OM31	48.1874	0	24.0937	7.92313	2.13673	3.70807	0.000208846	0.00469224
Gh_A12G1838	IM31	OM31	350.876	1483.09	916.985	-2.08023	0.561188	-3.70684	0.000209862	0.00471226
Gh_A08G1743	IM31	OM31	48.4043	0	24.2022	7.92951	2.13983	3.70567	0.000210834	0.00472795
Gh_A01G1741	IM31	OM31	286.368	785.592	535.98	-1.45519	0.392705	-3.70554	0.000210937	0.00472795
Gh_D10G2108	IM31	OM31	86.7115	395.817	241.264	-2.18985	0.591105	-3.70468	0.000211659	0.00474131
Gh_D06G0653	IM31	OM31	372.267	859.837	616.052	-1.20801	0.326124	-3.70416	0.000212096	0.00474828
Gh_D05G2675	IM31	OM31	270.986	58.4486	164.717	2.20988	0.596716	3.70341	0.000212721	0.00475945
Gh_A09G0884	IM31	OM31	604.445	1317.96	961.204	-1.12426	0.303782	-3.70088	0.000214851	0.00480424
Gh_D05G2401	IM31	OM31	7027.18	14575.9	10801.5	-1.05256	0.284547	-3.69907	0.000216393	0.00483211
Gh_A02G0379	IM31	OM31	7872.24	155.176	4013.71	5.66432	1.53139	3.69881	0.00021661	0.00483211
Gh_D13G1425	IM31	OM31	261.514	46.7105	154.112	2.48352	0.671472	3.69863	0.000216768	0.00483277
Gh_A03G0623	IM31	OM31	528.876	188.438	358.657	1.48949	0.402888	3.69704	0.000218132	0.0048603
Gh_D07G2115	IM31	OM31	85.7465	1173.7	629.725	-3.77635	1.02206	-3.69483	0.000220035	0.00489402
Gh_D07G0099	IM31	OM31	78.7786	3.91422	41.3464	4.3507	1.1777	3.69423	0.000220555	0.0049027
Gh_A05G0141	IM31	OM31	1294.36	4464.38	2879.37	-1.78632	0.483733	-3.69277	0.000221822	0.00492795
Gh_D11G0998	IM31	OM31	342.084	758.221	550.153	-1.1486	0.311069	-3.69241	0.000222137	0.00493204
Gh_D07G0698	IM31	OM31	92.5788	350.05	221.314	-1.92051	0.520246	-3.69155	0.000222895	0.00494597
Gh_D10G2574	IM31	OM31	725.544	263.052	494.298	1.46457	0.396825	3.69072	0.000223617	0.00495906
Gh_A11G1609	IM31	OM31	23942.8	48689.9	36316.3	-1.02405	0.277479	-3.69054	0.000223781	0.00495978
Gh_A11G2901	IM31	OM31	2866.04	1198.81	2032.42	1.25785	0.340879	3.69002	0.00022424	0.00496702
Gh_D13G1039	IM31	OM31	163.459	507.339	335.399	-1.63321	0.442634	-3.68976	0.000224468	0.00496916
Gh_A04G0351	IM31	OM31	170.751	29.6459	100.198	2.53057	0.685903	3.68939	0.000224789	0.00497334
Gh_A12G1704	IM31	OM31	226.461	56.6204	141.541	1.9988	0.541814	3.68909	0.000225059	0.0049764
Gh_A08G2114	IM31	OM31	206.046	37.3002	121.673	2.46138	0.667303	3.68855	0.000225539	0.00498407
Gh_A01G0100	IM31	OM31	289.22	1551.58	920.397	-2.42419	0.657419	-3.68744	0.000226518	0.00500278
Gh_D01G0882	IM31	OM31	1561.23	744.271	1152.75	1.06908	0.29001	3.68635	0.00022749	0.00502031
Gh_D02G1814	IM31	OM31	111.258	13.2387	62.2486	3.06639	0.831844	3.68626	0.000227578	0.00502031
Gh_D12G2836	IM31	OM31	1024.85	2482.53	1753.69	-1.27609	0.346496	-3.68285	0.000230642	0.00508492
Gh_D08G0013	IM31	OM31	471.035	1119.05	795.041	-1.24783	0.338838	-3.68266	0.000230813	0.00508572
Gh_A11G3163	IM31	OM31	698.532	254.044	476.288	1.45903	0.396467	3.68008	0.000233159	0.00513441
Gh_A12G0140	IM31	OM31	129.154	9.49401	69.3242	3.77732	1.02676	3.67886	0.000234276	0.00515298
Gh_D12G2011	IM31	OM31	1309.75	2680.08	1994.92	-1.03325	0.280956	-3.67761	0.000235431	0.00517537
Gh_A05G0053	IM31	OM31	333.044	53.3797	193.212	2.64427	0.719092	3.67724	0.000235773	0.00517986
Gh_D09G1436	IM31	OM31	146.262	482.532	314.397	-1.72097	0.468078	-3.67667	0.000236299	0.00518839
Gh_Sca004932G06	IM31	OM31	48.7841	0	24.392	7.94063	2.15987	3.67644	0.00023651	0.00518939
Gh_D11G1850	IM31	OM31	310.862	96.2574	203.56	1.69094	0.45998	3.67612	0.000236809	0.00519051
Gh_D09G0826	IM31	OM31	47.2851	0	23.6426	7.89586	2.14798	3.67596	0.000236961	0.00519082
Gh_D06G0928	IM31	OM31	436.279	947.688	691.983	-1.11871	0.304369	-3.67549	0.00023739	0.0051972
Gh_D02G0038	IM31	OM31	295.006	832.118	563.562	-1.49648	0.407323	-3.67393	0.000238846	0.00522464
Gh_A05G1129	IM31	OM31	539.543	1804.8	1172.17	-1.74244	0.474282	-3.67385	0.000238921	0.00522464
Gh_D01G1278	IM31	OM31	266.629	738.91	502.769	-1.4714	0.400728	-3.67181	0.000240839	0.00526354
Gh_D07G0121	IM31	OM31	670.89	1477.69	1074.29	-1.13931	0.310348	-3.67107	0.000241536	0.00527571
Gh_D08G0063	IM31	OM31	57.9048	769.439	413.672	-3.73259	1.01703	-3.67008	0.000242471	0.00529305
Gh_D08G2283	IM31	OM31	62.5144	3.1639	32.8391	4.29231	1.16963	3.6698	0.00024274	0.00529586
Gh_A06G1594	IM31	OM31	72.266	456.232	264.249	-2.65838	0.724438	-3.66958	0.000242951	0.00529741
Gh_A12G0151	IM31	OM31	2501.42	1207.8	1854.61	1.05028	0.286258	3.66899	0.00024351	0.0053064
Gh_A09G1491	IM31	OM31	575.744	1210.45	893.095	-1.07245	0.292312	-3.66885	0.000243646	0.0053064
Gh_A10G0558	IM31	OM31	893.935	429.749	661.842	1.05695	0.2881	3.66869	0.0002438	0.0053067
Gh_D11G0012	IM31	OM31	778.173	1717.54	1247.85	-1.14257	0.311553	-3.66734	0.000245087	0.00532971
Gh_A08G1012	IM31	OM31	37.3907	420.604	228.998	-3.49501	0.953025	-3.66728	0.00024514	0.00532971
Gh_A02G1760	IM31	OM31	5973.1	14177.8	10075.5	-1.24713	0.340122	-3.66672	0.000245678	0.00533832
Gh_A03G0310	IM31	OM31	591.587	220.992	406.29	1.42082	0.387531	3.66633	0.000246053	0.00534339
Gh_A08G0331	IM31	OM31	285.829	56.9594	171.394	2.32994	0.635577	3.66586	0.000246513	0.00535029
Gh_A07G0565	IM31	OM31	458.149	166.541	312.345	1.46106	0.398628	3.66521	0.000247137	0.00536076
Gh_D08G0360	IM31	OM31	1833.19	893.832	1363.51	1.03671	0.282884	3.66479	0.000247541	0.00536642
Gh_D03G1820	IM31	OM31	301.13	25.0695	163.1	3.59351	0.98089	3.66352	0.000248776	0.00539009
Gh_A07G0430	IM31	OM31	6328.07	2640.71	4484.39	1.26104	0.344246	3.66318	0.000249099	0.00539399
Gh_A12G2681	IM31	OM31	590.363	138.979	364.671	2.08768	0.569967	3.66281	0.000249466	0.00539885
Gh_A10G0238	IM31	OM31	5054.98	702.448	2878.71	2.84749	0.777499	3.66237	0.000249889	0.00540489
Gh_D07G1889	IM31	OM31	290.233	87.9341	189.084	1.72408	0.470973	3.66067	0.000251554	0.00543396
Gh_A11G0371	IM31	OM31	3627.69	1586.93	2607.31	1.19312	0.325941	3.66056	0.000251666	0.00543396
Gh_D12G0499	IM31	OM31	555.584	235.646	395.615	1.23704	0.338093	3.65888	0.000253316	0.00545709
Gh_D10G1822	IM31	OM31	183.756	632.847	408.302	-1.78289	0.487319	-3.65858	0.000253616	0.00546042
Gh_A05G2393	IM31	OM31	206.692	608.296	407.494	-1.55776	0.4258	-3.65842	0.000253772	0.00546067
Gh_D01G1467	IM31	OM31	1016.39	4184.79	2600.59	-2.04183	0.55819	-3.65795	0.000254242	0.00546764
Gh_D11G1768	IM31	OM31	19626.6	40939	30282.8	-1.06069	0.290089	-3.65643	0.000255753	0.00549074
Gh_D08G1699	IM31	OM31	500.382	73.3506	286.866	2.7684	0.757493	3.65469	0.000257495	0.00552499
Gh_A02G0712	IM31	OM31	516.118	210.255	363.187	1.29617	0.354747	3.65379	0.000258395	0.00553484
Gh_D03G1126	IM31	OM31	725.416	1753.7	1239.56	-1.2739	0.348676	-3.65354	0.000258651	0.00553719
Gh_D09G1535	IM31	OM31	949.793	280.054	614.923	1.76275	0.482604	3.65259	0.000259613	0.00555462
Gh_A08G1836	IM31	OM31	420.378	140.643	280.51	1.58059	0.432874	3.65139	0.000260823	0.00557419
Gh_A10G0446	IM31	OM31	1494.28	4155.87	2825.08	-1.47588	0.404233	-3.65107	0.000261151	0.00557802
Gh_D08G1364	IM31	OM31	2512.62	1191.53	1852.08	1.07664	0.294925	3.65056	0.000261672	0.00558284
Gh_D07G1543	IM31	OM31	1730.25	5444.8	3587.52	-1.65376	0.453233	-3.6488	0.00026347	0.00561801
Gh_A03G1604	IM31	OM31	269.671	53.3705	161.521	2.33411	0.639748	3.64849	0.000263788	0.0056216
Gh_D11G0334	IM31	OM31	334.008	83.7598	208.884	1.99288	0.546437	3.64704	0.000265275	0.00564691
Gh_A02G0352	IM31	OM31	290.592	942.313	616.452	-1.69657	0.46528	-3.64634	0.000265997	0.00565396
Gh_A05G1212	IM31	OM31	103.233	344.048	223.64	-1.73796	0.476634	-3.64633	0.000266014	0.00565396
Gh_D03G0846	IM31	OM31	199.967	489.619	344.793	-1.29199	0.35433	-3.64629	0.000266056	0.00565396
Gh_D05G0883	IM31	OM31	947.317	2214.57	1580.95	-1.22529	0.336078	-3.64584	0.000266516	0.00566054
Gh_D09G0556	IM31	OM31	980.108	447.388	713.748	1.13116	0.310325	3.64507	0.000267314	0.00567166
Gh_D03G0369	IM31	OM31	4103.75	1582.56	2843.15	1.37496	0.377212	3.64505	0.000267341	0.00567166
Gh_A11G0064	IM31	OM31	234.843	63.0341	148.938	1.89804	0.520882	3.64389	0.000268546	0.00569402
Gh_D01G0530	IM31	OM31	1266.04	2573.23	1919.63	-1.02347	0.280909	-3.64341	0.000269048	0.00570145
Gh_A12G1985	IM31	OM31	432.922	114.421	273.672	1.92182	0.52765	3.64223	0.000270287	0.005722
Gh_D04G1604	IM31	OM31	67.5722	345.732	206.652	-2.35281	0.645987	-3.6422	0.000270321	0.005722
Gh_A05G0016	IM31	OM31	1882.1	767.901	1325	1.29355	0.355204	3.64172	0.000270827	0.00572628
Gh_D02G1989	IM31	OM31	2.54391	128.542	65.5432	-5.63683	1.54846	-3.64029	0.000272327	0.00575153
Gh_A12G0040	IM31	OM31	1113.65	406.199	759.926	1.45575	0.399997	3.6394	0.000273273	0.00576506
Gh_A09G0479	IM31	OM31	3545.05	1698.33	2621.69	1.06193	0.291892	3.6381	0.000274653	0.00578768
Gh_D03G0067	IM31	OM31	3668.82	1554.05	2611.44	1.23956	0.340791	3.6373	0.000275513	0.0057978
Gh_A10G2229	IM31	OM31	793.272	376.95	585.111	1.07321	0.295057	3.63729	0.000275519	0.0057978
Gh_D05G0716	IM31	OM31	3290.28	7302.75	5296.51	-1.15035	0.316358	-3.63623	0.000276656	0.00581688
Gh_D09G1078	IM31	OM31	1319.84	3256.39	2288.11	-1.30294	0.358349	-3.63596	0.000276947	0.00581974
Gh_A08G2570	IM31	OM31	743.065	0	371.532	11.8698	3.26498	3.63549	0.000277449	0.00582705
Gh_A05G3937	IM31	OM31	6770.41	1405.8	4088.1	2.26796	0.623913	3.63506	0.00027792	0.00583368
Gh_A01G1422	IM31	OM31	338.322	744.095	541.209	-1.13707	0.312983	-3.63302	0.000280121	0.00587601
Gh_A09G2488	IM31	OM31	392.565	48.4689	220.517	3.02132	0.831989	3.63145	0.000281838	0.00590605
Gh_A09G2328	IM31	OM31	530.612	1200.27	865.44	-1.17713	0.324196	-3.63092	0.000282414	0.00591483
Gh_A06G1641	IM31	OM31	112.866	716.551	414.708	-2.66668	0.734553	-3.63034	0.000283047	0.0059248
Gh_A10G0982	IM31	OM31	323.271	937.473	630.372	-1.53641	0.423313	-3.62948	0.00028399	0.00593532
Gh_A02G0287	IM31	OM31	221.501	25.0672	123.284	3.14944	0.867744	3.62945	0.000284022	0.00593532
Gh_D05G1086	IM31	OM31	74.7257	1371.24	722.981	-4.19683	1.15661	-3.62857	0.000284993	0.0059523
Gh_D01G1705	IM31	OM31	670.74	1685.06	1177.9	-1.32864	0.366236	-3.62782	0.000285827	0.00596466
Gh_A01G0186	IM31	OM31	85.0898	3700.04	1892.56	-5.44258	1.50039	-3.62745	0.000286232	0.0059662
Gh_D06G0869	IM31	OM31	655.021	1828.22	1241.62	-1.48071	0.408202	-3.6274	0.000286292	0.0059662
Gh_D08G1732	IM31	OM31	282.405	810.554	546.479	-1.52182	0.41957	-3.62708	0.000286645	0.00597027
Gh_A10G0683	IM31	OM31	227.735	735.97	481.852	-1.69333	0.466912	-3.62666	0.00028711	0.00597336
Gh_A06G1309	IM31	OM31	3103.15	711.544	1907.35	2.12521	0.585996	3.62666	0.00028711	0.00597336
Gh_A02G0165	IM31	OM31	486.322	44.8915	265.607	3.44174	0.949056	3.62648	0.000287309	0.00597419
Gh_A04G1031	IM31	OM31	1030.04	350.417	690.231	1.55656	0.4293	3.62581	0.000288053	0.00598484
Gh_D06G1045	IM31	OM31	271.188	72.614	171.901	1.90316	0.524903	3.62574	0.000288139	0.00598484
Gh_D02G1687	IM31	OM31	154.205	404.264	279.235	-1.39018	0.383472	-3.62524	0.000288696	0.00599311
Gh_A12G1687	IM31	OM31	426.309	117.41	271.859	1.86129	0.513543	3.62441	0.000289618	0.00600893
Gh_D05G0706	IM31	OM31	1242.14	2522.08	1882.11	-1.02188	0.281967	-3.62411	0.000289958	0.00601269
Gh_D02G1616	IM31	OM31	2764.46	6138.49	4451.48	-1.15075	0.317737	-3.6217	0.000292678	0.00606574
Gh_A03G1542	IM31	OM31	2232.05	4753.43	3492.74	-1.09044	0.301179	-3.62056	0.000293961	0.00608899
Gh_D11G3414	IM31	OM31	535.861	14.9833	275.422	5.15246	1.42332	3.62004	0.000294557	0.00609798
Gh_A13G0963	IM31	OM31	723.133	1684.93	1204.03	-1.21997	0.337061	-3.61944	0.000295245	0.00610886
Gh_A05G0674	IM31	OM31	32.9581	159.452	96.205	-2.27577	0.629017	-3.61798	0.000296908	0.00613653
Gh_D11G1187	IM31	OM31	2376.82	600.613	1488.72	1.98517	0.548818	3.61717	0.000297839	0.0061524
Gh_D05G1680	IM31	OM31	436.309	160.629	298.469	1.44272	0.399112	3.61483	0.00030054	0.00619917
Gh_A05G0062	IM31	OM31	544.221	193.005	368.613	1.49424	0.413487	3.61376	0.000301785	0.00622027
Gh_A12G0152	IM31	OM31	1724.52	847.36	1285.94	1.02543	0.283828	3.61286	0.000302834	0.00623848
Gh_A01G0388	IM31	OM31	2298.38	832.881	1565.63	1.46479	0.405531	3.61204	0.000303802	0.006255
Gh_A05G3028	IM31	OM31	484.377	978.491	731.434	-1.01416	0.28086	-3.61092	0.000305114	0.00627858
Gh_D02G1974	IM31	OM31	243.609	69.3619	156.486	1.81199	0.501841	3.61068	0.000305393	0.0062809
Gh_D10G0034	IM31	OM31	1011.19	2562.32	1786.76	-1.34173	0.3717	-3.60971	0.000306542	0.00630109
Gh_D04G1463	IM31	OM31	574.475	228.737	401.606	1.32884	0.368182	3.60918	0.000307163	0.0063104
Gh_A12G2272	IM31	OM31	3157.98	6478.78	4818.38	-1.03684	0.287307	-3.60884	0.000307568	0.00631528
Gh_D11G1772	IM31	OM31	491.492	1024.8	758.146	-1.06011	0.293828	-3.60793	0.000308648	0.006334
Gh_A07G0209	IM31	OM31	772.08	1700.1	1236.09	-1.13841	0.315792	-3.60495	0.000312208	0.00639662
Gh_D09G0419	IM31	OM31	5595.37	2793.08	4194.22	1.00235	0.278094	3.60437	0.000312905	0.00640741
Gh_A03G0947	IM31	OM31	457.095	1023.54	740.316	-1.16338	0.322797	-3.60406	0.000313285	0.0064117
Gh_D01G1198	IM31	OM31	1713.77	4823.94	3268.86	-1.49315	0.414356	-3.60355	0.0003139	0.00642081
Gh_A07G1372	IM31	OM31	434.44	1004.01	719.223	-1.20809	0.335285	-3.60315	0.000314378	0.0064271
Gh_D06G1376	IM31	OM31	216.464	50.1276	133.296	2.11033	0.585745	3.60282	0.000314788	0.00643198
Gh_D08G2380	IM31	OM31	276.198	832.163	554.18	-1.59106	0.441693	-3.60218	0.000315559	0.00644425
Gh_D09G1818	IM31	OM31	2630.84	1206.04	1918.44	1.12563	0.31253	3.60167	0.000316185	0.00645354
Gh_A13G0715	IM31	OM31	31.9274	303.96	167.944	-3.24875	0.902642	-3.59916	0.00031925	0.00650905
Gh_A05G1621	IM31	OM31	736.619	245.869	491.244	1.58172	0.439534	3.59863	0.000319904	0.00651884
Gh_D13G1642	IM31	OM31	1599.99	3352.77	2476.38	-1.06748	0.296698	-3.59788	0.00032082	0.00652834
Gh_D09G2230	IM31	OM31	947.34	439.894	693.617	1.10619	0.307463	3.59779	0.000320932	0.00652834
Gh_D07G1408	IM31	OM31	249.388	766.029	507.709	-1.61998	0.450282	-3.5977	0.00032104	0.00652834
Gh_A06G1050	IM31	OM31	200.12	43.8021	121.961	2.19506	0.610131	3.59768	0.000321063	0.00652834
Gh_D10G0836	IM31	OM31	1647.83	719.726	1183.78	1.19563	0.332428	3.59664	0.000322351	0.00655099
Gh_A11G2057	IM31	OM31	597.997	240.721	419.359	1.3124	0.364991	3.59571	0.000323511	0.00657102
Gh_D01G1201	IM31	OM31	7376.61	3502.79	5439.7	1.0746	0.298872	3.59553	0.000323729	0.0065719
Gh_A06G0481	IM31	OM31	600.64	245.641	423.14	1.2903	0.358907	3.59509	0.00032428	0.00657601
Gh_D07G0493	IM31	OM31	5639.83	2712.35	4176.09	1.05628	0.293944	3.59348	0.00032629	0.00661322
Gh_A04G0116	IM31	OM31	783.575	309.191	546.383	1.34251	0.373722	3.59228	0.0003278	0.00663311
Gh_A04G1170	IM31	OM31	1171.14	401.609	786.374	1.54404	0.429857	3.592	0.000328154	0.00663343
Gh_D13G2034	IM31	OM31	290.726	662.73	476.728	-1.18832	0.330825	-3.59199	0.000328168	0.00663343
Gh_D05G2610	IM31	OM31	798.792	1612.94	1205.86	-1.01344	0.282293	-3.59004	0.000330628	0.00667957
Gh_D04G0863	IM31	OM31	2837.42	1155.01	1996.22	1.29709	0.361421	3.58885	0.000332135	0.00670643
Gh_D10G1996	IM31	OM31	28744.4	12572.7	20658.5	1.19301	0.332438	3.58867	0.000332374	0.00670766
Gh_A05G2303	IM31	OM31	216.977	557.652	387.315	-1.36235	0.379642	-3.5885	0.000332582	0.00670826
Gh_D01G0853	IM31	OM31	1472.38	487.417	979.899	1.59571	0.444745	3.58793	0.000333312	0.00671939
Gh_D11G2179	IM31	OM31	542.321	69.1271	305.724	2.97527	0.829373	3.58737	0.000334036	0.00673037
Gh_D11G2806	IM31	OM31	4288.26	2114.61	3201.43	1.0202	0.284434	3.58677	0.000334798	0.00674213
Gh_D02G1827	IM31	OM31	235.749	36.559	136.154	2.69363	0.751505	3.58432	0.000337961	0.00679855
Gh_D02G2062	IM31	OM31	223.241	5.83066	114.536	5.27754	1.47284	3.58323	0.000339366	0.00682162
Gh_D02G0168	IM31	OM31	112.058	2.91533	57.4866	5.29892	1.47884	3.58315	0.00033947	0.00682162
Gh_A13G1782	IM31	OM31	27.826	237.04	132.433	-3.09495	0.86391	-3.58249	0.000340331	0.00683165
Gh_D11G0102	IM31	OM31	215.585	39.8833	127.734	2.43293	0.679232	3.58188	0.000341127	0.0068418
Gh_D01G2339	IM31	OM31	4551.08	11823.9	8187.51	-1.37749	0.384576	-3.58183	0.0003412	0.0068418
Gh_A11G1336	IM31	OM31	37.198	256.841	147.019	-2.78803	0.778513	-3.58123	0.000341982	0.00685247
Gh_A10G0257	IM31	OM31	1206.94	174.921	690.93	2.78569	0.778239	3.57947	0.000344285	0.00689266
Gh_D11G2247	IM31	OM31	93.3726	341.718	217.545	-1.87342	0.523576	-3.57813	0.000346061	0.00692453
Gh_D01G0678	IM31	OM31	1479.05	696.286	1087.67	1.08709	0.303933	3.57674	0.000347912	0.00695786
Gh_A12G2645	IM31	OM31	176.214	493.594	334.904	-1.48699	0.415766	-3.57652	0.000348199	0.00695992
Gh_A02G1000	IM31	OM31	2014.69	267.932	1141.31	2.91161	0.814133	3.57633	0.000348445	0.00696114
Gh_A03G0158	IM31	OM31	1222.53	2652.18	1937.35	-1.11753	0.312579	-3.57518	0.000349984	0.00698263
Gh_D11G2150	IM31	OM31	3479.48	1489.01	2484.24	1.22485	0.342602	3.57513	0.000350048	0.00698263
Gh_A11G3219	IM31	OM31	126.305	16.7371	71.521	2.91735	0.816017	3.57511	0.000350077	0.00698263
Gh_D11G1010	IM31	OM31	2.54391	117.722	60.1329	-5.50977	1.54132	-3.57472	0.000350609	0.00698955
Gh_D01G0718	IM31	OM31	978.638	2184.44	1581.54	-1.15877	0.324194	-3.57431	0.000351149	0.00699661
Gh_A08G1897	IM31	OM31	772.849	295.365	534.107	1.38866	0.388636	3.57316	0.000352704	0.00702056
Gh_A09G1105	IM31	OM31	44.47	0	22.235	7.80736	2.1851	3.573	0.000352916	0.00702056
Gh_A05G1838	IM31	OM31	853.519	1884.59	1369.05	-1.1431	0.319937	-3.57289	0.000353067	0.00702056
Gh_D03G1822	IM31	OM31	2260.08	5280.69	3770.39	-1.22443	0.342703	-3.57287	0.000353096	0.00702056
Gh_A08G2319	IM31	OM31	1385	3379.57	2382.29	-1.28721	0.360315	-3.57247	0.000353631	0.00702748
Gh_A05G3347	IM31	OM31	179.67	614.985	397.328	-1.77532	0.497036	-3.57182	0.000354503	0.00704109
Gh_D01G0072	IM31	OM31	691.258	287.778	489.518	1.26435	0.354	3.57162	0.000354779	0.00704287
Gh_A02G1297	IM31	OM31	303.378	857.661	580.52	-1.50001	0.420088	-3.57071	0.000356016	0.00706371
Gh_D11G2332	IM31	OM31	1009.5	2508.64	1759.07	-1.31291	0.367869	-3.56898	0.000358379	0.00710683
Gh_D04G0316	IM31	OM31	745.354	285.624	515.489	1.3849	0.38813	3.56813	0.000359532	0.00712597
Gh_A01G1403	IM31	OM31	11058.3	26570.8	18814.5	-1.26474	0.354474	-3.56792	0.000359828	0.00712809
Gh_D05G1099	IM31	OM31	746.745	2196.71	1471.73	-1.55676	0.436362	-3.56759	0.000360286	0.0071334
Gh_D05G2538	IM31	OM31	76.2547	1.7492	39.0019	5.49597	1.54109	3.56629	0.000362074	0.00716504
Gh_D04G0488	IM31	OM31	1790.5	5019.69	3405.1	-1.48742	0.417256	-3.56476	0.000364189	0.00720311
Gh_D05G0971	IM31	OM31	139.129	24.5655	81.8471	2.50551	0.702964	3.56421	0.000364955	0.00721446
Gh_D01G0290	IM31	OM31	22165.4	51599.4	36882.4	-1.21906	0.342093	-3.56353	0.000365896	0.00722928
Gh_D02G0052	IM31	OM31	324.119	861.252	592.686	-1.41049	0.395855	-3.56314	0.000366445	0.00723633
Gh_A07G2159	IM31	OM31	659.21	253.707	456.458	1.37698	0.386548	3.56225	0.000367687	0.00725202
Gh_A12G2607	IM31	OM31	1285.89	2699.2	1992.54	-1.07	0.300381	-3.56216	0.000367817	0.00725202
Gh_D11G2425	IM31	OM31	538.052	1258.44	898.244	-1.22612	0.344434	-3.5598	0.000371143	0.00731376
Gh_D04G2025	IM31	OM31	2.81515	73.6851	38.2501	-4.73051	1.32899	-3.55947	0.000371608	0.00731569
Gh_A04G1449	IM31	OM31	536.471	1135.66	836.067	-1.08243	0.304099	-3.55945	0.000371629	0.00731569
Gh_D04G1157	IM31	OM31	531.324	1815.19	1173.26	-1.77286	0.498181	-3.55868	0.000372728	0.0073335
Gh_Sca005391G01	IM31	OM31	459.23	139.818	299.524	1.7174	0.482651	3.55827	0.000373311	0.00733936
Gh_A03G0062	IM31	OM31	849.646	2056.77	1453.21	-1.27581	0.358558	-3.55818	0.000373429	0.00733936
Gh_D11G2803	IM31	OM31	109.992	480.823	295.408	-2.12959	0.598559	-3.55786	0.000373894	0.00734111
Gh_D03G0111	IM31	OM31	405.609	1454.25	929.929	-1.84241	0.518285	-3.55482	0.000378244	0.00742265
Gh_D08G1054	IM31	OM31	170.873	31.0583	100.966	2.45945	0.691906	3.5546	0.000378553	0.00742485
Gh_D04G0378	IM31	OM31	358.686	60.9596	209.823	2.56001	0.720562	3.5528	0.000381151	0.00747192
Gh_A03G0037	IM31	OM31	169.123	536.242	352.682	-1.66375	0.46833	-3.55251	0.00038157	0.00747623
Gh_D07G1494	IM31	OM31	1350.81	492.808	921.808	1.45513	0.40979	3.55092	0.000383883	0.00751354
Gh_A04G0759	IM31	OM31	763.984	1731.88	1247.93	-1.1811	0.332629	-3.55079	0.000384073	0.00751354
Gh_A02G0937	IM31	OM31	2769.11	989.572	1879.34	1.485	0.418259	3.55043	0.000384603	0.00752002
Gh_A04G0708	IM31	OM31	759.492	1838.67	1299.08	-1.27551	0.359309	-3.54988	0.000385406	0.00753181
Gh_A10G1271	IM31	OM31	2471.8	211.949	1341.87	3.54296	0.998315	3.54894	0.000386791	0.00755495
Gh_A07G0867	IM31	OM31	2924.03	1127.29	2025.66	1.37552	0.38763	3.54853	0.000387394	0.00756281
Gh_D09G1375	IM31	OM31	1071.74	3714.29	2393.02	-1.79336	0.505418	-3.54827	0.000387778	0.00756638
Gh_A10G0211	IM31	OM31	324.835	79.274	202.054	2.03546	0.573959	3.54635	0.000390608	0.00760838
Gh_D03G0828	IM31	OM31	1184.91	286.226	735.569	2.05063	0.578291	3.54601	0.000391107	0.00761163
Gh_A11G0861	IM31	OM31	671.785	1659.1	1165.44	-1.30451	0.367939	-3.54545	0.000391943	0.00762396
Gh_A13G2331	IM31	OM31	1387.28	2888.44	2137.86	-1.05803	0.29849	-3.54462	0.00039318	0.00764408
Gh_D07G0652	IM31	OM31	371.242	117.241	244.241	1.66246	0.469071	3.54416	0.000393868	0.00765351
Gh_A07G1678	IM31	OM31	303.717	75.7802	189.748	2.00564	0.565964	3.54375	0.000394477	0.00766139
Gh_A03G0267	IM31	OM31	47.6891	227.815	137.752	-2.25393	0.636183	-3.54289	0.000395764	0.00768242
Gh_D12G0455	IM31	OM31	8.92369	134.306	71.6146	-3.92189	1.10721	-3.54213	0.000396905	0.0077006
Gh_D06G2337	IM31	OM31	3638.87	1496.6	2567.73	1.28213	0.362011	3.54168	0.000397594	0.00771001
Gh_D02G0425	IM31	OM31	228.227	574.703	401.465	-1.33314	0.376445	-3.54139	0.000398018	0.00771427
Gh_D13G0820	IM31	OM31	159.731	585.747	372.739	-1.87402	0.529273	-3.54075	0.000398996	0.00772924
Gh_A06G1297	IM31	OM31	151.129	27.4762	89.3025	2.45545	0.693579	3.54026	0.000399737	0.00773664
Gh_A01G1752	IM31	OM31	214.535	55.9537	135.245	1.9373	0.547232	3.54018	0.000399856	0.00773664
Gh_D10G0303	IM31	OM31	174.108	516.808	345.458	-1.57003	0.443502	-3.54009	0.000399994	0.00773664
Gh_D07G2080	IM31	OM31	694.261	1579.43	1136.84	-1.18626	0.335161	-3.53939	0.000401047	0.00775304
Gh_A07G2049	IM31	OM31	417.6	2044.65	1231.12	-2.29133	0.647457	-3.53897	0.000401691	0.00776149
Gh_D05G0578	IM31	OM31	1111.3	455.558	783.429	1.28631	0.363563	3.53807	0.000403065	0.00778406
Gh_A07G2041	IM31	OM31	177.329	696.33	436.83	-1.97459	0.558283	-3.53689	0.000404866	0.00781482
Gh_A12G0257	IM31	OM31	386.588	858.21	622.399	-1.15078	0.325384	-3.53667	0.000405202	0.0078173
Gh_A04G0082	IM31	OM31	285.298	644.477	464.887	-1.17603	0.332829	-3.53343	0.000410205	0.00790733
Gh_A01G0290	IM31	OM31	430.627	2873.2	1651.91	-2.73804	0.774909	-3.53338	0.000410288	0.00790733
Gh_A13G0790	IM31	OM31	161.093	18.6489	89.8711	3.10243	0.878236	3.53257	0.000411547	0.00792542
Gh_D13G2390	IM31	OM31	3761.87	1730.25	2746.06	1.12074	0.317264	3.5325	0.000411647	0.00792542
Gh_D02G0740	IM31	OM31	1215.78	442.604	829.192	1.45868	0.412952	3.53233	0.000411915	0.00792653
Gh_A05G0033	IM31	OM31	906.872	235.883	571.377	1.94237	0.549957	3.53186	0.00041265	0.00793661
Gh_D06G1076	IM31	OM31	398.612	853.642	626.127	-1.09861	0.311095	-3.53142	0.000413336	0.00794008
Gh_A04G1294	IM31	OM31	705.821	2758.04	1731.93	-1.96665	0.55691	-3.53136	0.000413429	0.00794008
Gh_D08G0973	IM31	OM31	627.533	101.918	364.726	2.62238	0.742602	3.53134	0.000413462	0.00794008
Gh_A13G1572	IM31	OM31	214.411	32.0617	123.236	2.74615	0.777809	3.53062	0.000414589	0.00795441
Gh_D11G0204	IM31	OM31	217.592	43.1285	130.36	2.33139	0.660426	3.53013	0.000415349	0.00796413
Gh_A13G2002	IM31	OM31	401.028	882.378	641.703	-1.13738	0.322271	-3.52927	0.000416701	0.00798338
Gh_D05G2807	IM31	OM31	883.123	299.957	591.54	1.55906	0.441756	3.52923	0.000416777	0.00798338
Gh_A02G0947	IM31	OM31	1329.87	313.885	821.876	2.08402	0.590734	3.52785	0.000418947	0.00801681
Gh_D13G0576	IM31	OM31	1145.36	2803.63	1974.5	-1.2918	0.366238	-3.52722	0.00041995	0.00803191
Gh_D11G0196	IM31	OM31	350.701	10.9877	180.844	4.98554	1.41411	3.52556	0.000422594	0.00807486
Gh_D11G0644	IM31	OM31	545.56	219.826	382.693	1.31152	0.372005	3.52554	0.000422624	0.00807486
Gh_A02G0039	IM31	OM31	427.658	1124.76	776.209	-1.39524	0.395791	-3.5252	0.000423162	0.00807763
Gh_Sca008601G02	IM31	OM31	43.3608	0	21.6804	7.7708	2.20443	3.52508	0.000423361	0.00807763
Gh_Sca005179G01	IM31	OM31	929.05	5817.85	3373.45	-2.64683	0.750866	-3.52504	0.000423412	0.00807763
Gh_D01G2230	IM31	OM31	959.203	383.134	671.168	1.3245	0.376015	3.52247	0.000427551	0.00814833
Gh_A13G1158	IM31	OM31	8104.31	22742.5	15423.4	-1.48863	0.422632	-3.52228	0.000427856	0.00815002
Gh_A09G1776	IM31	OM31	653.501	1327.1	990.3	-1.02187	0.290127	-3.52213	0.000428095	0.00815047
Gh_D08G1808	IM31	OM31	32.8496	148.299	90.5744	-2.17487	0.617621	-3.52137	0.000429317	0.00816271
Gh_D04G1115	IM31	OM31	533.202	1119.41	826.308	-1.07039	0.30397	-3.52137	0.000429321	0.00816271
Gh_A02G0409	IM31	OM31	1320.83	2781.53	2051.18	-1.07439	0.30511	-3.52133	0.000429389	0.00816271
Gh_A03G1544	IM31	OM31	143.97	20.7349	82.3523	2.79944	0.795114	3.5208	0.000430247	0.00817492
Gh_D11G1916	IM31	OM31	261.264	83.1836	172.224	1.6506	0.468966	3.51966	0.000432098	0.00820595
Gh_D09G2385	IM31	OM31	1038.95	2409.35	1724.15	-1.2137	0.344865	-3.51934	0.000432614	0.00820923
Gh_A11G1331	IM31	OM31	283.865	882.138	583.002	-1.6366	0.465038	-3.51929	0.000432707	0.00820923
Gh_D08G1989	IM31	OM31	472.319	964.386	718.352	-1.03017	0.292826	-3.51804	0.000434748	0.0082438
Gh_A06G0738	IM31	OM31	228.191	923.319	575.755	-2.01654	0.573284	-3.51752	0.000435596	0.00825572
Gh_A04G0698	IM31	OM31	191.108	49.8767	120.492	1.93716	0.55118	3.51457	0.00044046	0.00833953
Gh_D08G1308	IM31	OM31	55.0953	842.705	448.9	-3.93706	1.12039	-3.51401	0.000441403	0.00835038
Gh_A02G0795	IM31	OM31	2493.09	1236.82	1864.95	1.01162	0.287996	3.51261	0.000443728	0.00838876
Gh_D08G0383	IM31	OM31	181.607	510.045	345.826	-1.48952	0.424099	-3.51219	0.000444423	0.00839767
Gh_D13G2138	IM31	OM31	3874.71	1903.02	2888.86	1.02606	0.29225	3.51089	0.000446611	0.00843479
Gh_D11G3224	IM31	OM31	140.011	20.9022	80.4566	2.74937	0.783339	3.50981	0.00044842	0.00846471
Gh_A11G3141	IM31	OM31	3764.07	1578.46	2671.26	1.25409	0.357334	3.50957	0.000448831	0.00846823
Gh_D05G3213	IM31	OM31	1213.01	3735.58	2474.3	-1.62252	0.462465	-3.50842	0.000450777	0.00850069
Gh_A08G0402	IM31	OM31	42.8283	0	21.4141	7.75301	2.21012	3.50796	0.000451558	0.00851115
Gh_D10G0009	IM31	OM31	547.029	1180.57	863.798	-1.10941	0.316415	-3.50618	0.000454584	0.00855668
Gh_A06G0367	IM31	OM31	555.47	185.701	370.586	1.58231	0.451304	3.50609	0.00045475	0.00855668
Gh_D11G2399	IM31	OM31	348.836	1093.61	721.221	-1.6477	0.469969	-3.50598	0.000454931	0.00855668
Gh_D05G1788	IM31	OM31	500.8	1255.02	877.91	-1.3251	0.377965	-3.50588	0.000455104	0.00855668
Gh_A07G1786	IM31	OM31	60.6514	536.663	298.657	-3.14767	0.897827	-3.50588	0.000455109	0.00855668
Gh_D04G0757	IM31	OM31	42.991	0	21.4955	7.7584	2.21315	3.5056	0.00045558	0.00856127
Gh_A06G1530	IM31	OM31	2880.82	1318.62	2099.72	1.12772	0.321836	3.50403	0.000458273	0.00860329
Gh_D13G0215	IM31	OM31	159.062	28.0639	93.5629	2.50735	0.715812	3.5028	0.000460393	0.00863878
Gh_D05G0701	IM31	OM31	424.281	1303.7	863.992	-1.61992	0.462513	-3.50243	0.00046103	0.00864643
Gh_D05G0771	IM31	OM31	733.249	1518.7	1125.97	-1.05085	0.300062	-3.50211	0.000461598	0.00865277
Gh_A11G0710	IM31	OM31	1903.91	4553.25	3228.58	-1.25776	0.359368	-3.49993	0.000465384	0.00871508
Gh_D11G1232	IM31	OM31	500.63	78.6188	289.625	2.67386	0.764187	3.49896	0.000467079	0.00874247
Gh_A05G1407	IM31	OM31	614.737	1234.25	924.494	-1.00598	0.287546	-3.4985	0.000467876	0.00875244
Gh_D05G1300	IM31	OM31	431.279	1064.1	747.69	-1.30299	0.372453	-3.49839	0.000468076	0.00875244
Gh_D13G1021	IM31	OM31	20.7953	160.521	90.6579	-2.94654	0.842606	-3.49694	0.000470633	0.00879589
Gh_A12G0382	IM31	OM31	339.638	706.277	522.958	-1.05632	0.302147	-3.49603	0.000472227	0.0088213
Gh_D07G2244	IM31	OM31	25291.2	85226	55258.6	-1.75267	0.501547	-3.49452	0.000474913	0.00886708
Gh_A03G1958	IM31	OM31	1774.94	872.934	1323.94	1.02424	0.29313	3.49416	0.000475559	0.00887475
Gh_A07G1360	IM31	OM31	19906.3	44751.8	32329	-1.16873	0.334519	-3.49376	0.000476263	0.00888349
Gh_A05G1148	IM31	OM31	190.901	569.51	380.205	-1.57767	0.451744	-3.49239	0.000478714	0.00892479
Gh_D07G1032	IM31	OM31	718.649	1675.21	1196.93	-1.22075	0.349565	-3.4922	0.000479067	0.00892694
Gh_D08G2472	IM31	OM31	379.953	811.952	595.952	-1.09585	0.313838	-3.49178	0.000479805	0.00893628
Gh_D08G2071	IM31	OM31	410.625	23.6548	217.14	4.12398	1.18118	3.4914	0.000480494	0.00894469
Gh_A06G0410	IM31	OM31	1829.97	4140.18	2985.08	-1.17807	0.337437	-3.49122	0.000480827	0.00894646
Gh_D05G2658	IM31	OM31	431.606	977.847	704.727	-1.18001	0.338068	-3.49046	0.000482189	0.00896739
Gh_A11G1111	IM31	OM31	402.694	949.509	676.102	-1.23692	0.354403	-3.49014	0.00048277	0.00897353
Gh_D13G1499	IM31	OM31	42.4585	0	21.2293	7.74046	2.21789	3.49001	0.000482996	0.00897353
Gh_A12G1284	IM31	OM31	199.143	493.35	346.247	-1.30865	0.375024	-3.4895	0.000483924	0.00898635
Gh_D05G2542	IM31	OM31	111.437	2.91533	57.1761	5.28933	1.51641	3.48806	0.000486533	0.00902589
Gh_A12G2468	IM31	OM31	99.3084	12.1562	55.7323	3.02415	0.867393	3.48648	0.000489418	0.00907494
Gh_D08G0523	IM31	OM31	569.138	246.394	407.766	1.20814	0.346573	3.48594	0.000490405	0.00908834
Gh_A07G2165	IM31	OM31	2033.31	884.688	1459	1.20108	0.344561	3.48582	0.000490622	0.00908834
Gh_D02G0081	IM31	OM31	1072.12	2907.94	1990.03	-1.43977	0.413178	-3.48462	0.000492833	0.00912031
Gh_A11G3171	IM31	OM31	162.892	31.2278	97.0599	2.38703	0.685314	3.48312	0.000495602	0.00916705
Gh_D05G1320	IM31	OM31	163.824	412.501	288.163	-1.33263	0.382712	-3.48208	0.000497544	0.00919846
Gh_A03G1954	IM31	OM31	444.893	170.372	307.632	1.38564	0.397974	3.48174	0.000498164	0.00920541
Gh_D13G1787	IM31	OM31	333.166	819.741	576.453	-1.29966	0.373354	-3.48105	0.00049945	0.00922465
Gh_D07G1191	IM31	OM31	61.6022	240.38	150.991	-1.96395	0.564258	-3.48059	0.000500311	0.00923601
Gh_D12G0493	IM31	OM31	934.015	2070.29	1502.15	-1.14869	0.330224	-3.47851	0.000504218	0.00929368
Gh_A05G3233	IM31	OM31	417.663	844.079	630.871	-1.01531	0.291884	-3.47846	0.000504303	0.00929368
Gh_D11G0785	IM31	OM31	161.28	31.1396	96.2099	2.36858	0.680955	3.47832	0.000504567	0.00929368
Gh_D06G2267	IM31	OM31	145.366	493.073	319.219	-1.76187	0.50653	-3.47831	0.000504587	0.00929368
Gh_A09G1314	IM31	OM31	3246.09	1532.39	2389.24	1.08324	0.31143	3.47827	0.000504668	0.00929368
Gh_A03G2022	IM31	OM31	1339.58	470.815	905.197	1.50871	0.433821	3.47772	0.000505695	0.00930804
Gh_D01G1920	IM31	OM31	331.214	983.329	657.272	-1.57053	0.451694	-3.47697	0.000507121	0.00932519
Gh_D13G2305	IM31	OM31	376.224	126.235	251.23	1.57614	0.453333	3.47679	0.000507454	0.00932665
Gh_A11G1774	IM31	OM31	3157.53	7987.28	5572.41	-1.33902	0.385145	-3.47666	0.000507696	0.00932665
Gh_D07G1893	IM31	OM31	399.233	149.135	274.184	1.42138	0.408971	3.4755	0.000509896	0.0093625
Gh_D12G2761	IM31	OM31	4262.95	1871.5	3067.22	1.18792	0.341901	3.47444	0.000511924	0.00939516
Gh_A02G0533	IM31	OM31	315.013	763.543	539.278	-1.27804	0.367996	-3.47298	0.000514719	0.00944185
Gh_A05G3244	IM31	OM31	41.9803	0	20.9902	7.72413	2.22435	3.47254	0.000515556	0.00945261
Gh_D10G1215	IM31	OM31	363.926	912.295	638.11	-1.32638	0.382015	-3.47205	0.000516491	0.00946056
Gh_A03G1359	IM31	OM31	42.0346	0	21.0173	7.72597	2.22536	3.47178	0.000517018	0.00946559
Gh_A10G0259	IM31	OM31	12647.6	26939.1	19793.3	-1.09083	0.314312	-3.47052	0.000519445	0.00950541
Gh_D11G0281	IM31	OM31	360.297	844.415	602.356	-1.22936	0.354292	-3.4699	0.000520652	0.00952288
Gh_A09G1588	IM31	OM31	4399.89	1623.56	3011.72	1.4386	0.41478	3.46833	0.000523699	0.00957396
Gh_D05G2909	IM31	OM31	1934.06	4823.94	3379	-1.31864	0.380375	-3.46669	0.00052691	0.0096214
Gh_A11G3076	IM31	OM31	72.4088	5.32892	38.8689	3.76068	1.08487	3.46648	0.000527315	0.0096214
Gh_D02G2023	IM31	OM31	258.343	41.8857	150.114	2.62669	0.757929	3.46561	0.000529036	0.00964813
Gh_D13G1683	IM31	OM31	556.007	1179.26	867.633	-1.08423	0.312977	-3.46426	0.000531702	0.00969205
Gh_D08G1253	IM31	OM31	160.354	487.308	323.831	-1.60401	0.463105	-3.46361	0.000532984	0.00971073
Gh_A10G1130	IM31	OM31	7.1735	405.071	206.122	-5.82724	1.6833	-3.4618	0.000536581	0.00976677
Gh_D11G1058	IM31	OM31	470.776	1146.26	808.517	-1.28355	0.370789	-3.46167	0.000536838	0.00976677
Gh_D01G1316	IM31	OM31	878.319	389.195	633.757	1.17407	0.339477	3.45846	0.000543282	0.00987924
Gh_D06G0383	IM31	OM31	140.539	383.791	262.165	-1.44962	0.419177	-3.45826	0.000543671	0.00988155
Gh_D04G1897	IM31	OM31	877.37	409.857	643.613	1.09873	0.317811	3.45718	0.000545865	0.00991663
Gh_A10G0687	IM31	OM31	195.579	46.2111	120.895	2.07933	0.601501	3.4569	0.000546423	0.00992052
Gh_A07G0805	IM31	OM31	109.094	315.247	212.171	-1.53044	0.442732	-3.45681	0.000546605	0.00992052
Gh_A08G2531	IM31	OM31	377.609	101.259	239.434	1.90043	0.549919	3.45584	0.000548578	0.00995153
Gh_D04G1328	IM31	OM31	19.8931	125.987	72.94	-2.65909	0.769638	-3.45499	0.000550313	0.00997339
Gh_A03G1035	IM31	OM31	41.5021	0	20.751	7.70762	2.23105	3.45471	0.000550893	0.00997911
Gh_D07G0979	IM31	OM31	114.088	8.82502	61.4565	3.6824	1.06636	3.45325	0.000553876	0.0100187
Gh_D03G1211	IM31	OM31	60.5914	1.16613	30.8788	5.76022	1.66816	3.45304	0.000554314	0.0100218
Gh_A09G2421	IM31	OM31	315.423	841.665	578.544	-1.4167	0.41032	-3.45267	0.000555072	0.0100295
Gh_A07G0469	IM31	OM31	507.827	1140.06	823.945	-1.1668	0.337951	-3.45257	0.000555271	0.0100295
Gh_D01G0018	IM31	OM31	43399.3	10184.4	26791.9	2.09135	0.606084	3.45059	0.000559366	0.0100986
Gh_A11G1520	IM31	OM31	107.418	326.757	217.088	-1.60496	0.465364	-3.44882	0.000563041	0.0101552
Gh_A08G1178	IM31	OM31	150.227	4.66453	77.4456	5.03256	1.45928	3.44867	0.000563359	0.0101561
Gh_A12G0432	IM31	OM31	254.579	606.749	430.664	-1.25356	0.363975	-3.44407	0.000573033	0.0103202
Gh_A09G2110	IM31	OM31	78.3446	1.7492	40.0469	5.53201	1.6063	3.44393	0.000573314	0.0103202
Gh_D06G1933	IM31	OM31	326.836	897.096	611.966	-1.4575	0.423436	-3.44208	0.000577252	0.0103817
Gh_D07G2490	IM31	OM31	664.125	1415.11	1039.62	-1.09115	0.317087	-3.44117	0.000579195	0.0104061
Gh_A02G0589	IM31	OM31	565.621	249.549	407.585	1.1801	0.342945	3.44106	0.00057943	0.0104061
Gh_A08G1267	IM31	OM31	5972.78	2878.18	4425.48	1.05322	0.306074	3.44106	0.000579437	0.0104061
Gh_D07G0962	IM31	OM31	183.806	633.685	408.745	-1.78579	0.519023	-3.44067	0.000580286	0.0104164
Gh_D10G1490	IM31	OM31	3556.45	1670.87	2613.66	1.09009	0.316845	3.44047	0.00058071	0.0104164
Gh_A12G1582	IM31	OM31	703.288	1504.25	1103.77	-1.09716	0.318904	-3.44041	0.000580839	0.0104164
Gh_D05G1201	IM31	OM31	341.676	892.672	617.174	-1.38577	0.402834	-3.44007	0.000581571	0.0104246
Gh_A06G1662	IM31	OM31	257.098	604.029	430.563	-1.2328	0.358411	-3.43962	0.000582534	0.0104369
Gh_A08G1677	IM31	OM31	2051.37	927.322	1489.34	1.14579	0.333139	3.43936	0.00058309	0.0104419
Gh_D06G1657	IM31	OM31	1521.07	3244.95	2383.01	-1.09291	0.31813	-3.43542	0.000591639	0.0105899
Gh_A08G1903	IM31	OM31	6.36978	72.4376	39.4037	-3.51266	1.02318	-3.43309	0.000596735	0.0106743
Gh_A03G1724	IM31	OM31	3116.21	1444.04	2280.12	1.10997	0.323322	3.43301	0.000596921	0.0106743
Gh_A10G0483	IM31	OM31	2622.47	1219.45	1920.96	1.10509	0.322084	3.43104	0.000601262	0.0107316
Gh_A11G2203	IM31	OM31	298.532	9.32905	153.93	5.01204	1.46103	3.4305	0.000602478	0.0107431
Gh_D10G2388	IM31	OM31	209.238	1105.88	657.559	-2.40296	0.700539	-3.43016	0.000603236	0.0107515
Gh_D10G1368	IM31	OM31	11290.2	4846.44	8068.31	1.22012	0.355749	3.42973	0.000604174	0.0107632
Gh_A03G1146	IM31	OM31	834.417	1722.01	1278.21	-1.04516	0.304758	-3.42949	0.00060471	0.0107664
Gh_D01G0283	IM31	OM31	157.533	35.1397	96.3363	2.16585	0.631576	3.42928	0.000605182	0.0107664
Gh_A11G2875	IM31	OM31	204.41	538.99	371.7	-1.39966	0.408151	-3.42927	0.000605211	0.0107664
Gh_D08G1686	IM31	OM31	401.966	935.062	668.514	-1.21785	0.35515	-3.42911	0.000605562	0.0107675
Gh_D02G1113	IM31	OM31	194.737	489.118	341.927	-1.32929	0.387688	-3.42875	0.000606368	0.0107768
Gh_A10G1119	IM31	OM31	349.139	3268.21	1808.67	-3.22707	0.94134	-3.42816	0.000607682	0.0107824
Gh_D06G1738	IM31	OM31	271.173	76.6096	173.891	1.82537	0.532475	3.42808	0.000607863	0.0107824
Gh_D08G0284	IM31	OM31	78.2461	318.149	198.197	-2.02237	0.59023	-3.42642	0.0006116	0.0108391
Gh_A05G3974	IM31	OM31	436.232	1267.51	851.873	-1.539	0.449203	-3.42608	0.000612369	0.0108476
Gh_A03G1658	IM31	OM31	1922.86	902.587	1412.72	1.09149	0.318644	3.42543	0.000613838	0.0108627
Gh_A03G0987	IM31	OM31	43.208	185.692	114.45	-2.10512	0.614576	-3.42532	0.000614085	0.0108627
Gh_D13G1396	IM31	OM31	622.958	259.714	441.336	1.26261	0.36865	3.42494	0.000614924	0.010868
Gh_D04G0374	IM31	OM31	248.367	707.906	478.137	-1.51203	0.441479	-3.42493	0.000614963	0.010868
Gh_D05G1393	IM31	OM31	838.082	1719.9	1278.99	-1.03736	0.302961	-3.42408	0.000616889	0.0108937
Gh_A05G1356	IM31	OM31	108.266	1394.5	751.383	-3.6873	1.07689	-3.42403	0.000616995	0.0108937
Gh_A03G1595	IM31	OM31	191.556	475.779	333.668	-1.31242	0.383361	-3.42347	0.000618265	0.010911
Gh_A12G0001	IM31	OM31	1508.86	609.385	1059.12	1.30833	0.38236	3.42173	0.000622238	0.010976
[truncated: 1,177 more rows]

## Sheet: S6
Table S6 – Differentially expressed genes of IM31 and WT
gene_id	sampleA	sampleB	baseMeanA	baseMeanB	baseMean	log2FoldChange	lfcSE	stat	pvalue	padj
Gh_A01G0110	IM31	WT	2154.52	115.62	1135.07	4.22066	0.266764	15.8217	0	0
Gh_A12G2714	IM31	WT	1301.93	13.0983	657.515	6.6339	0.486776	13.6282	0	0
Gh_D10G0579	IM31	WT	4148.36	281.551	2214.95	3.8812	0.313837	12.3669	0	0
Gh_D13G0513	IM31	WT	118.666	2910.58	1514.62	-4.61742	0.399778	-11.55	0	0
Gh_D05G3506	IM31	WT	20.2766	796.356	408.316	-5.28842	0.483285	-10.9427	0	0
Gh_D08G2420	IM31	WT	1394.1	14.6337	704.367	6.55357	0.629668	10.408	0	0
Gh_A01G1537	IM31	WT	467.994	14.1662	241.08	5.05165	0.520173	9.71147	0	0
Gh_A06G1139	IM31	WT	2410.98	372.166	1391.57	2.69472	0.279121	9.65433	0	0
Gh_D11G2402	IM31	WT	3233.1	0	1616.55	14.2406	1.4847	9.59152	0	0
Gh_A08G0714	IM31	WT	4730.37	564.986	2647.68	3.06636	0.336024	9.12542	0	0
Gh_A12G2399	IM31	WT	0	2254.7	1127.35	-13.4669	1.50657	-8.9388	0	0
Gh_D11G2612	IM31	WT	159.369	1465.95	812.659	-3.20057	0.360341	-8.88205	0	0
Gh_A07G1705	IM31	WT	4405.09	318.528	2361.81	3.78983	0.43937	8.6256	0	0
Gh_A03G1496	IM31	WT	22.2643	424.301	223.282	-4.25498	0.499204	-8.52354	0	0
Gh_D11G2757	IM31	WT	18452.7	5996.72	12224.7	1.62155	0.191412	8.47149	0	0
Gh_D06G0289	IM31	WT	0	1217.06	608.532	-12.5774	1.4913	-8.43384	0	0
Gh_D04G1399	IM31	WT	1878.6	13558.1	7718.34	-2.85142	0.343122	-8.3102	0	0
Gh_A09G1048	IM31	WT	0	1187.61	593.805	-12.542	1.52654	-8.21597	0	0
Gh_A05G2500	IM31	WT	1175.7	0	587.851	12.7813	1.57793	8.1	0	0
Gh_D04G0560	IM31	WT	811.204	0	405.602	12.2455	1.52342	8.03822	0	0
Gh_A01G1367	IM31	WT	635.368	5977.3	3306.34	-3.23434	0.410351	-7.88187	0	0
Gh_D05G3460	IM31	WT	0	737.48	368.74	-11.855	1.52303	-7.7838	0	0
Gh_D12G2669	IM31	WT	597.479	0	298.74	11.8046	1.52168	7.75766	0	0
Gh_A11G0005	IM31	WT	0	1038.73	519.364	-12.3491	1.59366	-7.74892	0	0
Gh_D13G0081	IM31	WT	911.807	0	455.903	12.4142	1.60544	7.73257	0	0
Gh_A07G1265	IM31	WT	586.904	0	293.452	11.7786	1.53466	7.67505	0	0
Gh_D06G1400	IM31	WT	7214.65	2257.55	4736.1	1.67607	0.220311	7.60777	0	0
Gh_A08G0369	IM31	WT	0	726.346	363.173	-11.8331	1.5706	-7.53413	0	1e-10
Gh_D07G0559	IM31	WT	471.679	0	235.839	11.4635	1.53509	7.46763	0	1e-10
Gh_A03G0871	IM31	WT	2157.7	219.474	1188.59	3.29841	0.447995	7.3626	0	2e-10
Gh_D06G2277	IM31	WT	559.897	0	279.949	11.7111	1.59541	7.3405	0	3e-10
Gh_A11G2439	IM31	WT	15961.8	6274.47	11118.1	1.34707	0.184252	7.31103	0	3e-10
Gh_D07G0959	IM31	WT	0	470.316	235.158	-11.2059	1.53533	-7.29869	0	3e-10
Gh_A12G2640	IM31	WT	0	474.584	237.292	-11.219	1.5386	-7.29167	0	3e-10
Gh_A04G1272	IM31	WT	0	541.678	270.839	-11.4099	1.56884	-7.27284	0	4e-10
Gh_A04G1296	IM31	WT	3.56589	464.431	233.998	-6.98228	0.964135	-7.24202	0	5e-10
Gh_A01G1042	IM31	WT	393.035	0	196.517	11.2002	1.55497	7.20285	0	6e-10
Gh_A08G1301	IM31	WT	385.922	0	192.961	11.1739	1.55256	7.19711	0	6e-10
Gh_D05G1812	IM31	WT	0	447.032	223.516	-11.1327	1.54688	-7.19689	0	6e-10
Gh_D05G1193	IM31	WT	393.419	0	196.709	11.2019	1.55886	7.18594	0	6e-10
Gh_A09G0183	IM31	WT	378.134	0	189.067	11.1445	1.5541	7.17103	0	7e-10
Gh_A03G0564	IM31	WT	417.381	0	208.691	11.2868	1.58001	7.14347	0	8e-10
Gh_D12G0195	IM31	WT	2228.4	468.842	1348.62	2.24971	0.315312	7.13487	0	9e-10
Gh_D08G0832	IM31	WT	6188.58	342.373	3265.48	4.1769	0.588456	7.09807	0	1.1e-09
Gh_D12G0097	IM31	WT	2666.73	71.1913	1368.96	5.22484	0.737553	7.08402	0	1.2e-09
Gh_D13G2019	IM31	WT	0	432.936	216.468	-11.0867	1.58517	-6.99397	0	2.2e-09
Gh_A01G1806	IM31	WT	330.808	24.4521	177.63	3.75798	0.538445	6.97931	0	2.4e-09
Gh_A13G0241	IM31	WT	109.496	814.08	461.788	-2.8964	0.416683	-6.9511	0	2.9e-09
Gh_A08G2028	IM31	WT	387.31	0	193.655	11.1788	1.60957	6.94523	0	3e-09
Gh_A08G0449	IM31	WT	771.2	0	385.6	12.1729	1.75531	6.9349	0	3.1e-09
Gh_D02G1746	IM31	WT	0	432.002	216.001	-11.0829	1.60623	-6.89995	0	3.9e-09
Gh_D08G0810	IM31	WT	485.076	29.2966	257.186	4.05644	0.587918	6.89967	0	3.9e-09
Gh_A11G1326	IM31	WT	0	449.18	224.59	-11.1398	1.61581	-6.89426	0	3.9e-09
Gh_D03G0892	IM31	WT	0	348.498	174.249	-10.7734	1.56377	-6.88941	0	4e-09
Gh_A04G0042	IM31	WT	315.857	0	157.928	10.8848	1.58054	6.88673	0	4e-09
Gh_D02G0445	IM31	WT	0	359.404	179.702	-10.8181	1.57899	-6.85123	0	4.9e-09
Gh_D01G2312	IM31	WT	622.057	0	311.029	11.8629	1.73154	6.85107	0	4.9e-09
Gh_A01G0618	IM31	WT	346.135	0	173.067	11.0167	1.61368	6.82708	0	5.7e-09
Gh_D03G1250	IM31	WT	299.771	0	149.886	10.8094	1.58423	6.82311	0	5.8e-09
Gh_A08G1834	IM31	WT	974.281	134.474	554.378	2.85812	0.420029	6.80456	0	6.5e-09
Gh_A12G1369	IM31	WT	0	326.311	163.155	-10.6786	1.57283	-6.7894	0	7.1e-09
Gh_A02G1286	IM31	WT	0	368.878	184.439	-10.8557	1.6033	-6.77082	0	7.9e-09
Gh_A05G1705	IM31	WT	129.476	980.849	555.163	-2.92323	0.43215	-6.76438	0	8.2e-09
Gh_D02G0432	IM31	WT	5849.25	2.65605	2925.95	11.0974	1.6445	6.7482	0	9e-09
Gh_D12G2247	IM31	WT	1085.07	24.6594	554.862	5.45536	0.813178	6.70869	0	1.16e-08
Gh_D02G1165	IM31	WT	274.253	0	137.127	10.681	1.59548	6.69458	0	1.26e-08
Gh_D01G1594	IM31	WT	265.399	0	132.7	10.6339	1.59475	6.66804	0	1.49e-08
Gh_D05G3240	IM31	WT	0	363.512	181.756	-10.8346	1.62577	-6.66424	0	1.51e-08
Gh_D06G2355	IM31	WT	356.433	0	178.216	11.059	1.66741	6.63243	0	1.84e-08
Gh_A06G1461	IM31	WT	230.978	9.79101	120.384	4.5524	0.688244	6.61451	0	2.05e-08
Gh_D04G1799	IM31	WT	592.666	98.434	345.55	2.59146	0.392446	6.60335	0	2.17e-08
Gh_A09G2037	IM31	WT	0	294.393	147.196	-10.5297	1.59489	-6.60215	0	2.17e-08
Gh_D10G2020	IM31	WT	254.011	0	127.006	10.5705	1.60167	6.59968	0	2.17e-08
Gh_D11G2328	IM31	WT	251.63	0	125.815	10.557	1.60177	6.59081	0	2.27e-08
Gh_D08G1494	IM31	WT	0	308.311	154.156	-10.5969	1.61192	-6.5741	0	2.51e-08
Gh_A05G0664	IM31	WT	249.364	0	124.682	10.544	1.60869	6.55443	1e-10	2.83e-08
Gh_D06G1178	IM31	WT	0	271.445	135.722	-10.4129	1.59187	-6.54131	1e-10	3.04e-08
Gh_A06G1298	IM31	WT	0	303.432	151.716	-10.5732	1.61673	-6.53987	1e-10	3.04e-08
Gh_A09G0932	IM31	WT	237.25	0	118.625	10.4719	1.61533	6.48287	1e-10	4.38e-08
Gh_A13G0548	IM31	WT	0	262.458	131.229	-10.3645	1.60918	-6.44088	1e-10	5.71e-08
Gh_D05G2603	IM31	WT	374.57	0	187.285	11.1312	1.73712	6.40786	1e-10	7.01e-08
Gh_D04G0157	IM31	WT	222.627	0	111.314	10.3802	1.62184	6.40029	2e-10	7.28e-08
Gh_D08G2650	IM31	WT	247.336	0	123.668	10.5318	1.64635	6.39708	2e-10	7.34e-08
Gh_A11G0273	IM31	WT	333.711	14.0352	173.873	4.56132	0.716769	6.36373	2e-10	8.93e-08
Gh_D02G1254	IM31	WT	1601.19	297.221	949.207	2.42895	0.381705	6.36341	2e-10	8.93e-08
Gh_D01G0520	IM31	WT	198.869	7.86446	103.367	4.67231	0.735299	6.3543	2e-10	9.32e-08
Gh_D04G1864	IM31	WT	0	255.478	127.739	-10.3257	1.62525	-6.35331	2e-10	9.32e-08
Gh_D08G0936	IM31	WT	295.676	0	147.838	10.79	1.7019	6.34	2e-10	1.005e-07
Gh_A08G2253	IM31	WT	221.661	0	110.831	10.3742	1.63739	6.33584	2e-10	1.008e-07
Gh_D13G0484	IM31	WT	976.395	261.057	618.726	1.90338	0.30042	6.33572	2e-10	1.008e-07
Gh_D03G1854	IM31	WT	330.98	20.0259	175.503	4.0557	0.640282	6.33424	2e-10	1.008e-07
Gh_D01G0096	IM31	WT	211.208	0	105.604	10.3043	1.63038	6.32014	3e-10	1.093e-07
Gh_D11G1263	IM31	WT	534.328	93.0437	313.686	2.52302	0.399677	6.31265	3e-10	1.135e-07
Gh_D10G0175	IM31	WT	0	232.072	116.036	-10.1868	1.61482	-6.30833	3e-10	1.154e-07
Gh_A07G0188	IM31	WT	243.276	0	121.638	10.5079	1.6692	6.29516	3e-10	1.244e-07
Gh_D12G2714	IM31	WT	697.295	27.8376	362.566	4.64843	0.742804	6.25794	4e-10	1.563e-07
Gh_A04G0902	IM31	WT	205.163	0	102.582	10.2626	1.64128	6.25278	4e-10	1.599e-07
Gh_D10G0357	IM31	WT	204.144	0	102.072	10.2554	1.64153	6.24746	4e-10	1.623e-07
Gh_D06G1104	IM31	WT	247.317	0	123.659	10.5316	1.686	6.24652	4e-10	1.623e-07
Gh_A07G1990	IM31	WT	0	244.409	122.205	-10.2618	1.64302	-6.2457	4e-10	1.623e-07
Gh_D07G0740	IM31	WT	214.902	0	107.451	10.3291	1.65443	6.24328	4e-10	1.632e-07
Gh_D03G0401	IM31	WT	2141.64	341.663	1241.65	2.64924	0.42459	6.23952	4e-10	1.656e-07
Gh_A12G2052	IM31	WT	263.618	1601.85	932.733	-2.60426	0.418403	-6.22428	5e-10	1.807e-07
Gh_A01G1305	IM31	WT	203.619	0	101.81	10.2517	1.6491	6.21657	5e-10	1.88e-07
Gh_D06G0417	IM31	WT	2098.99	684.003	1391.49	1.61755	0.260331	6.21345	5e-10	1.899e-07
Gh_D03G0189	IM31	WT	442.44	0	221.22	11.3714	1.83318	6.20309	6e-10	1.995e-07
Gh_D02G1964	IM31	WT	318.211	0	159.105	10.8953	1.75651	6.20279	6e-10	1.995e-07
Gh_A03G0005	IM31	WT	328.942	20.5207	174.731	4.01158	0.648582	6.18515	6e-10	2.21e-07
Gh_D10G0431	IM31	WT	0	279.688	139.844	-10.4564	1.6928	-6.17701	7e-10	2.306e-07
Gh_D10G1398	IM31	WT	191.49	0	95.7452	10.1629	1.6471	6.17017	7e-10	2.386e-07
Gh_Sca071452G01	IM31	WT	451.508	52.9919	252.25	3.08987	0.501528	6.16091	7e-10	2.507e-07
Gh_D12G2670	IM31	WT	451.257	2.47413	226.866	7.56303	1.23786	6.10977	1e-09	3.427e-07
Gh_D12G2433	IM31	WT	183.096	0	91.548	10.0984	1.66304	6.07225	1.3e-09	4.294e-07
Gh_A01G0519	IM31	WT	9523.82	4245.6	6884.71	1.16563	0.192036	6.06987	1.3e-09	4.32e-07
Gh_A09G1556	IM31	WT	0	205.386	102.693	-10.0102	1.65699	-6.04119	1.5e-09	5.118e-07
Gh_A10G1006	IM31	WT	3928.9	75.2373	2002.07	5.70906	0.945448	6.03847	1.6e-09	5.16e-07
Gh_A09G2394	IM31	WT	4337.86	696.342	2517.1	2.63906	0.438105	6.0238	1.7e-09	5.602e-07
Gh_D05G0788	IM31	WT	196.556	0	98.2781	10.2009	1.69587	6.01515	1.8e-09	5.86e-07
Gh_D06G0375	IM31	WT	298.967	0	149.483	10.806	1.80041	6.00195	1.9e-09	6.263e-07
Gh_A03G0003	IM31	WT	381.38	33.1497	207.265	3.52547	0.587418	6.00164	2e-09	6.263e-07
Gh_A02G0400	IM31	WT	360.771	0	180.386	11.077	1.85643	5.96685	2.4e-09	7.668e-07
Gh_A12G0728	IM31	WT	24.927	313.683	169.305	-3.64773	0.611421	-5.96599	2.4e-09	7.668e-07
Gh_D06G2006	IM31	WT	258.083	0	129.041	10.5939	1.78879	5.92237	3.2e-09	9.919e-07
Gh_A05G0582	IM31	WT	0	180.33	90.1648	-9.8229	1.65895	-5.92116	3.2e-09	9.919e-07
Gh_D13G1419	IM31	WT	166.317	0	83.1583	9.95943	1.68245	5.91962	3.2e-09	9.932e-07
Gh_D07G2101	IM31	WT	14830.9	5284.17	10057.5	1.48896	0.251673	5.91625	3.3e-09	1.0057e-06
Gh_A07G1886	IM31	WT	16320.7	6805.83	11563.3	1.26193	0.213724	5.90449	3.5e-09	1.0716e-06
Gh_D09G0637	IM31	WT	2497.1	263.919	1380.51	3.24206	0.549955	5.89513	3.7e-09	1.1253e-06
Gh_D13G1638	IM31	WT	187.312	0	93.6561	10.1307	1.72002	5.8899	3.9e-09	1.1525e-06
Gh_D08G0669	IM31	WT	0	181.245	90.6223	-9.82988	1.67024	-5.8853	4e-09	1.1759e-06
Gh_D06G0602	IM31	WT	0	186.446	93.2229	-9.87127	1.67806	-5.88255	4e-09	1.1865e-06
Gh_D10G0445	IM31	WT	0	370.239	185.119	-10.861	1.84998	-5.87086	4.3e-09	1.2563e-06
Gh_A09G0212	IM31	WT	160.272	0	80.1361	9.9063	1.68745	5.87058	4.3e-09	1.2563e-06
Gh_D02G1681	IM31	WT	189.875	0	94.9375	10.1503	1.73012	5.86683	4.4e-09	1.2754e-06
Gh_D01G0919	IM31	WT	171.014	0	85.507	9.99945	1.70864	5.85227	4.8e-09	1.382e-06
Gh_A10G1271	IM31	WT	2970.23	0	1485.11	14.1181	2.41349	5.84965	4.9e-09	1.3936e-06
Gh_A05G1416	IM31	WT	2669.33	630.269	1649.8	2.08297	0.356604	5.84112	5.2e-09	1.4538e-06
Gh_D05G1893	IM31	WT	0	172.907	86.4536	-9.76234	1.67158	-5.84018	5.2e-09	1.4538e-06
Gh_A09G1592	IM31	WT	3754.09	1662.95	2708.52	1.17467	0.201415	5.83211	5.5e-09	1.5149e-06
Gh_D02G0459	IM31	WT	153.14	0	76.5702	9.84056	1.69454	5.80723	6.4e-09	1.7455e-06
Gh_A03G0437	IM31	WT	33.1589	436.369	234.764	-3.71632	0.640112	-5.80573	6.4e-09	1.7487e-06
Gh_D09G1075	IM31	WT	0	166.398	83.199	-9.70689	1.67543	-5.79369	6.9e-09	1.8656e-06
Gh_A13G1400	IM31	WT	152.022	0	76.0108	9.8298	1.70039	5.78093	7.4e-09	1.9988e-06
Gh_A11G0359	IM31	WT	373.591	0	186.796	11.1274	1.92831	5.77051	7.9e-09	2.0971e-06
Gh_A02G0259	IM31	WT	152.284	0	76.1421	9.83225	1.70388	5.7705	7.9e-09	2.0971e-06
Gh_D13G0496	IM31	WT	7.39433	241.568	124.481	-5.01945	0.872089	-5.75567	8.6e-09	2.2715e-06
Gh_D04G1263	IM31	WT	22.905	241.37	132.137	-3.40086	0.590969	-5.75471	8.7e-09	2.2715e-06
Gh_A01G0095	IM31	WT	741.238	128.826	435.032	2.52677	0.43956	5.74842	9e-09	2.3418e-06
Gh_A08G0694	IM31	WT	342.139	0	171.069	11.0005	1.9142	5.7468	9.1e-09	2.3484e-06
Gh_A12G0968	IM31	WT	1791.04	476.703	1133.87	1.90996	0.333071	5.73439	9.8e-09	2.5101e-06
Gh_D13G1944	IM31	WT	0	167.932	83.9658	-9.72037	1.696	-5.73136	1e-08	2.5385e-06
Gh_D11G2469	IM31	WT	216.032	0	108.016	10.3373	1.80607	5.72367	1.04e-08	2.6387e-06
Gh_A07G0112	IM31	WT	0	174.424	87.2122	-9.77438	1.71136	-5.71147	1.12e-08	2.8166e-06
Gh_D13G1839	IM31	WT	196.362	0	98.1811	10.1996	1.78673	5.70853	1.14e-08	2.847e-06
Gh_D06G1592	IM31	WT	153.093	0	76.5467	9.84037	1.72528	5.70365	1.17e-08	2.9109e-06
Gh_A09G2418	IM31	WT	2117.57	320.489	1219.03	2.72494	0.477897	5.70194	1.18e-08	2.9165e-06
Gh_A06G1390	IM31	WT	215.392	0	107.696	10.333	1.81254	5.70085	1.19e-08	2.9165e-06
Gh_D12G2230	IM31	WT	294.199	1313.59	803.895	-2.15961	0.378875	-5.70005	1.2e-08	2.9165e-06
Gh_D05G0865	IM31	WT	0	170.127	85.0637	-9.7384	1.71354	-5.68321	1.32e-08	3.1987e-06
Gh_D04G1525	IM31	WT	141.933	0	70.9667	9.7308	1.71375	5.67808	1.36e-08	3.2755e-06
Gh_D05G2483	IM31	WT	0	155.359	77.6795	-9.60763	1.69473	-5.66913	1.44e-08	3.4146e-06
Gh_A04G1106	IM31	WT	156.603	0	78.3017	9.8724	1.74152	5.66883	1.44e-08	3.4146e-06
Gh_A05G1858	IM31	WT	140.536	0	70.2682	9.71648	1.7185	5.65404	1.57e-08	3.688e-06
Gh_A01G1736	IM31	WT	34.1434	420.984	227.564	-3.62856	0.641825	-5.65351	1.57e-08	3.688e-06
Gh_D08G2303	IM31	WT	5696.75	2748.1	4222.42	1.05168	0.186103	5.65104	1.59e-08	3.7187e-06
Gh_Sca005400G01	IM31	WT	0	151.764	75.8821	-9.57398	1.69538	-5.6471	1.63e-08	3.7819e-06
Gh_D07G1002	IM31	WT	394.116	1488.15	941.132	-1.91745	0.339703	-5.6445	1.66e-08	3.8166e-06
Gh_D07G0029	IM31	WT	138.483	0	69.2415	9.69533	1.71887	5.64052	1.7e-08	3.878e-06
Gh_D02G0786	IM31	WT	3983.48	1479.89	2731.69	1.42859	0.25331	5.6397	1.7e-08	3.878e-06
Gh_A02G1801	IM31	WT	0	153.558	76.779	-9.59125	1.70994	-5.6091	2.03e-08	4.6029e-06
Gh_D07G1584	IM31	WT	136.839	0	68.4196	9.678	1.72671	5.60488	2.08e-08	4.689e-06
Gh_A05G2945	IM31	WT	161.722	0	80.861	9.91959	1.77065	5.60223	2.12e-08	4.7335e-06
Gh_A10G1753	IM31	WT	306.772	42.9935	174.883	2.83737	0.506785	5.59877	2.16e-08	4.8009e-06
Gh_A08G2475	IM31	WT	388.472	64.8659	226.669	2.58035	0.461832	5.58721	2.31e-08	5.1023e-06
Gh_D09G1277	IM31	WT	0	206.202	103.101	-10.0167	1.79832	-5.57005	2.55e-08	5.5697e-06
Gh_D11G0293	IM31	WT	532.721	37.3703	285.046	3.83989	0.689481	5.56924	2.56e-08	5.5697e-06
Gh_D10G1214	IM31	WT	1548.26	0	774.13	13.1782	2.36636	5.56898	2.56e-08	5.5697e-06
Gh_A05G1428	IM31	WT	482.851	88.201	285.526	2.45506	0.441891	5.5558	2.76e-08	5.9731e-06
Gh_A04G0895	IM31	WT	2768.6	19587.3	11177.9	-2.82273	0.508412	-5.55205	2.82e-08	6.0687e-06
Gh_D03G1465	IM31	WT	1269.36	124.975	697.169	3.3467	0.603923	5.5416	3e-08	6.4065e-06
Gh_D01G2168	IM31	WT	1932.76	132.315	1032.54	3.86952	0.698753	5.53775	3.06e-08	6.5124e-06
Gh_A11G0497	IM31	WT	19.2578	316.352	167.805	-4.03576	0.729769	-5.53018	3.2e-08	6.7624e-06
Gh_A05G1356	IM31	WT	130.136	0	65.0678	9.60557	1.73766	5.52789	3.24e-08	6.8141e-06
Gh_D06G1980	IM31	WT	348.478	1223.91	786.194	-1.81221	0.329881	-5.49352	3.94e-08	8.2384e-06
Gh_A03G1988	IM31	WT	286.929	1201.49	744.207	-2.06501	0.376281	-5.48793	4.07e-08	8.4574e-06
Gh_D07G2014	IM31	WT	191.834	2.083	96.9587	6.46674	1.17929	5.48357	4.17e-08	8.6221e-06
Gh_D02G1281	IM31	WT	137.548	668.112	402.83	-2.27916	0.415716	-5.4825	4.19e-08	8.6282e-06
Gh_A03G0532	IM31	WT	125.848	0	62.9238	9.55734	1.74437	5.47897	4.28e-08	8.7552e-06
Gh_A02G1054	IM31	WT	0	136.843	68.4215	-9.42467	1.72106	-5.47607	4.35e-08	8.8146e-06
Gh_D07G1908	IM31	WT	11812.2	2099.89	6956.02	2.49188	0.455063	5.4759	4.35e-08	8.8146e-06
Gh_D12G1922	IM31	WT	2025.13	222.761	1123.94	3.1858	0.582164	5.47234	4.44e-08	8.9463e-06
Gh_A13G1194	IM31	WT	9910.79	4507.57	7209.18	1.13673	0.208243	5.45866	4.8e-08	9.6132e-06
Gh_D10G1801	IM31	WT	444.02	86.6637	265.342	2.35822	0.432599	5.45128	5e-08	9.9691e-06
Gh_D08G2526	IM31	WT	0	164.297	82.1485	-9.68797	1.77807	-5.44859	5.08e-08	1.00687e-05
Gh_D06G0057	IM31	WT	130.204	0	65.1021	9.60673	1.76422	5.44531	5.17e-08	1.02037e-05
Gh_A12G2571	IM31	WT	159.275	0	79.6375	9.89763	1.81975	5.439	5.36e-08	1.05173e-05
Gh_Sca008593G01	IM31	WT	1592.2	471.324	1031.76	1.75544	0.323237	5.43081	5.61e-08	1.09558e-05
Gh_Sca006457G01	IM31	WT	0	132.753	66.3767	-9.38105	1.73148	-5.41794	6.03e-08	1.17153e-05
Gh_A13G0754	IM31	WT	0	150.951	75.4755	-9.56674	1.76778	-5.41173	6.24e-08	1.20679e-05
Gh_A06G0528	IM31	WT	0	141.76	70.8802	-9.47604	1.75388	-5.40291	6.56e-08	1.26136e-05
Gh_D09G0310	IM31	WT	293.319	0	146.66	10.7784	1.99651	5.39863	6.72e-08	1.28536e-05
Gh_D12G1137	IM31	WT	0	135.903	67.9513	-9.41507	1.74488	-5.39581	6.82e-08	1.29923e-05
Gh_D05G1171	IM31	WT	0	185.944	92.9718	-9.86757	1.83198	-5.38628	7.19e-08	1.35865e-05
Gh_D10G0078	IM31	WT	3060.54	1378.82	2219.68	1.15053	0.213614	5.38601	7.2e-08	1.35865e-05
Gh_D07G2060	IM31	WT	133.623	0	66.8115	9.64422	1.79328	5.37798	7.53e-08	1.41369e-05
Gh_A08G0195	IM31	WT	269.508	0	134.754	10.6563	1.98191	5.37678	7.58e-08	1.41623e-05
Gh_D02G0453	IM31	WT	244.707	1.48448	123.095	7.431	1.38238	5.3755	7.64e-08	1.4195e-05
Gh_A12G2643	IM31	WT	1.01883	161.63	81.3243	-7.24698	1.34844	-5.37434	7.69e-08	1.41968e-05
Gh_D04G1213	IM31	WT	5819.8	2161.27	3990.53	1.42933	0.265984	5.37374	7.71e-08	1.41968e-05
Gh_A01G1739	IM31	WT	266.452	0	133.226	10.6398	1.98131	5.3701	7.87e-08	1.4417e-05
Gh_D06G1590	IM31	WT	120.391	0	60.1955	9.49317	1.7702	5.36276	8.2e-08	1.49448e-05
Gh_D01G1683	IM31	WT	1653.58	114.892	884.238	3.84791	0.71773	5.36123	8.27e-08	1.50011e-05
Gh_A12G1414	IM31	WT	175.873	0	87.9365	10.0406	1.87326	5.35999	8.32e-08	1.50332e-05
Gh_A05G3283	IM31	WT	211.007	0	105.503	10.3033	1.92307	5.35774	8.43e-08	1.51054e-05
Gh_A08G0460	IM31	WT	9754.16	2799.57	6276.87	1.80088	0.336145	5.35743	8.44e-08	1.51054e-05
Gh_A05G1338	IM31	WT	686.883	195.589	441.236	1.81198	0.339099	5.34351	9.12e-08	1.62381e-05
Gh_A09G1514	IM31	WT	279.97	24.1664	152.068	3.5403	0.662736	5.34194	9.2e-08	1.63038e-05
Gh_A08G1907	IM31	WT	10087.6	4497.76	7292.7	1.16533	0.218489	5.33357	9.63e-08	1.69957e-05
Gh_A06G1602	IM31	WT	244.103	0	122.052	10.5135	1.9715	5.33273	9.67e-08	1.69964e-05
Gh_D09G1965	IM31	WT	0	125.358	62.6792	-9.29831	1.74554	-5.32689	9.99e-08	1.74154e-05
Gh_A12G2071	IM31	WT	199.8	0	99.8999	10.2246	1.91952	5.32666	1e-07	1.74154e-05
Gh_D11G0354	IM31	WT	0	130.772	65.3862	-9.35959	1.76038	-5.31681	1.056e-07	1.83016e-05
Gh_D05G2391	IM31	WT	2853.57	940.519	1897.05	1.60153	0.301709	5.30818	1.107e-07	1.91032e-05
Gh_D10G1768	IM31	WT	146.59	0	73.2948	9.7779	1.84396	5.30265	1.141e-07	1.9603e-05
Gh_A11G0282	IM31	WT	123.369	0	61.6846	9.529	1.79734	5.30173	1.147e-07	1.96153e-05
Gh_D05G2553	IM31	WT	2711.44	897.784	1804.61	1.59431	0.300876	5.29889	1.165e-07	1.98346e-05
Gh_A09G1084	IM31	WT	172.554	0	86.277	10.0132	1.89071	5.29598	1.184e-07	2.00643e-05
Gh_D07G2235	IM31	WT	2650.33	754.619	1702.47	1.81294	0.343413	5.27919	1.298e-07	2.18959e-05
Gh_D07G1872	IM31	WT	585.147	74.3222	329.734	2.98009	0.564853	5.27587	1.321e-07	2.21984e-05
Gh_D02G1225	IM31	WT	7137.31	1888.78	4513.04	1.91819	0.364007	5.26966	1.367e-07	2.28626e-05
Gh_A11G2032	IM31	WT	1018.91	376.104	697.506	1.43809	0.274611	5.23684	1.633e-07	2.7206e-05
Gh_D09G1330	IM31	WT	0	146.627	73.3134	-9.52488	1.82191	-5.22796	1.714e-07	2.8423e-05
Gh_A02G1663	IM31	WT	111.34	0	55.6701	9.38086	1.79725	5.21957	1.793e-07	2.96132e-05
Gh_A08G1580	IM31	WT	109.153	0	54.5763	9.35186	1.7923	5.21779	1.811e-07	2.97716e-05
Gh_D05G0102	IM31	WT	617.181	169.785	393.483	1.86291	0.357896	5.20518	1.938e-07	3.173e-05
Gh_D05G1663	IM31	WT	1592.15	181.43	886.792	3.13467	0.60245	5.2032	1.959e-07	3.19349e-05
Gh_Sca004819G01	IM31	WT	184.3	0	92.1499	10.1073	1.94313	5.20154	1.976e-07	3.20848e-05
Gh_D01G0094	IM31	WT	114.89	0	57.4452	9.42627	1.81674	5.18858	2.119e-07	3.42562e-05
Gh_D09G0167	IM31	WT	107.246	0	53.6231	9.32638	1.80391	5.17009	2.34e-07	3.76657e-05
Gh_A09G1186	IM31	WT	26.5208	261.108	143.814	-3.29435	0.637403	-5.1684	2.361e-07	3.78495e-05
Gh_D03G0779	IM31	WT	0	143.319	71.6597	-9.49197	1.83891	-5.16174	2.447e-07	3.90594e-05
Gh_A07G1347	IM31	WT	108.465	0	54.2324	9.34315	1.81249	5.15489	2.538e-07	4.03476e-05
Gh_D07G1444	IM31	WT	104.849	0	52.4245	9.29409	1.80475	5.14978	2.608e-07	4.12907e-05
Gh_D01G0409	IM31	WT	679.054	131.138	405.096	2.37173	0.461353	5.14081	2.736e-07	4.31335e-05
Gh_A09G1815	IM31	WT	108.346	0	54.1732	9.34099	1.81967	5.13334	2.846e-07	4.46997e-05
Gh_A09G0608	IM31	WT	0	127.463	63.7316	-9.32277	1.81728	-5.13006	2.896e-07	4.52997e-05
Gh_D07G1081	IM31	WT	102.943	0	51.4713	9.26756	1.80769	5.12674	2.948e-07	4.59203e-05
Gh_A08G1239	IM31	WT	0	112.105	56.0527	-9.13688	1.78294	-5.12462	2.981e-07	4.62535e-05
Gh_A05G2137	IM31	WT	914.806	188.174	551.49	2.28282	0.445952	5.11897	3.072e-07	4.74013e-05
Gh_Sca005608G01	IM31	WT	247.935	33.5663	140.751	2.88593	0.563825	5.11848	3.08e-07	4.74013e-05
Gh_A09G0573	IM31	WT	2417.35	909.534	1663.44	1.41008	0.275717	5.11423	3.15e-07	4.81661e-05
Gh_D06G2239	IM31	WT	2831.78	5723.98	4277.88	-1.01535	0.198545	-5.11396	3.155e-07	4.81661e-05
Gh_A05G1022	IM31	WT	2346.56	429.344	1387.95	2.45111	0.479623	5.1105	3.213e-07	4.87994e-05
Gh_D05G0933	IM31	WT	102.646	0	51.3229	9.26319	1.81276	5.11	3.222e-07	4.87994e-05
Gh_A06G0044	IM31	WT	2111.25	408.452	1259.85	2.37038	0.465044	5.0971	3.449e-07	5.20377e-05
Gh_A05G0906	IM31	WT	1606.13	4074.41	2840.27	-1.34274	0.263603	-5.09382	3.509e-07	5.27397e-05
Gh_A12G2173	IM31	WT	713.812	46.6938	380.253	3.93894	0.773824	5.09023	3.576e-07	5.35386e-05
Gh_A10G1619	IM31	WT	111.172	0	55.5858	9.37803	1.84274	5.08918	3.596e-07	5.3626e-05
Gh_D13G2231	IM31	WT	209.351	27.9413	118.646	2.90435	0.571203	5.08462	3.684e-07	5.47189e-05
Gh_D09G1825	IM31	WT	507.188	1260.39	883.788	-1.31302	0.258621	-5.077	3.834e-07	5.67398e-05
Gh_D07G0535	IM31	WT	103.174	0	51.5869	9.27099	1.82686	5.07483	3.878e-07	5.71708e-05
Gh_A10G2145	IM31	WT	102.021	0	51.0104	9.25427	1.82738	5.06423	4.101e-07	6.02163e-05
Gh_D05G1114	IM31	WT	309.947	923.555	616.751	-1.57451	0.312017	-5.04622	4.506e-07	6.59244e-05
Gh_D12G1593	IM31	WT	103.799	0	51.8994	9.27979	1.84472	5.03047	4.893e-07	7.13062e-05
Gh_D12G1178	IM31	WT	113.422	0	56.7109	9.40688	1.87384	5.02012	5.164e-07	7.49726e-05
Gh_A05G1282	IM31	WT	1731.66	118.538	925.1	3.8693	0.771884	5.0128	5.364e-07	7.72986e-05
Gh_D13G1486	IM31	WT	106.899	0	53.4497	9.32148	1.863	5.00346	5.631e-07	8.0837e-05
Gh_D13G1687	IM31	WT	97.5517	0	48.7758	9.18967	1.83923	4.99648	5.839e-07	8.35089e-05
Gh_A09G2438	IM31	WT	96.139	0	48.0695	9.16871	1.83582	4.99433	5.904e-07	8.41315e-05
Gh_A11G0428	IM31	WT	96.5515	0	48.2757	9.17521	1.83857	4.99039	6.026e-07	8.55459e-05
Gh_A07G2014	IM31	WT	1900.8	488.188	1194.49	1.96163	0.393391	4.98646	6.149e-07	8.69836e-05
Gh_D12G0517	IM31	WT	382.93	32.342	207.636	3.56497	0.716537	4.97527	6.516e-07	9.18256e-05
Gh_A11G1572	IM31	WT	0	103.877	51.9386	-9.02681	1.8148	-4.974	6.558e-07	9.20246e-05
Gh_D09G1681	IM31	WT	5364.9	2359.59	3862.25	1.18501	0.238297	4.97285	6.597e-07	9.20246e-05
Gh_A01G1820	IM31	WT	8034.94	3842.96	5938.95	1.06419	0.214005	4.97273	6.602e-07	9.20246e-05
Gh_D07G0824	IM31	WT	113.709	0	56.8545	9.41149	1.89569	4.96468	6.881e-07	9.55771e-05
Gh_A02G1201	IM31	WT	1222.17	492.141	857.154	1.31261	0.264426	4.96399	6.906e-07	9.55771e-05
Gh_A13G0532	IM31	WT	0	133.892	66.9461	-9.39384	1.89385	-4.96018	7.043e-07	9.68159e-05
Gh_Sca006201G01	IM31	WT	831.983	233.223	532.603	1.83604	0.370162	4.96009	7.046e-07	9.68159e-05
Gh_A12G1935	IM31	WT	202.466	2.9162	102.691	6.07495	1.22637	4.9536	7.285e-07	9.97506e-05
Gh_D05G3507	IM31	WT	3.38466	279.782	141.583	-6.39037	1.29078	-4.95076	7.392e-07	0.0001007
Gh_A01G1507	IM31	WT	141.514	0	70.757	9.72708	1.96492	4.95037	7.407e-07	0.0001007
Gh_A13G0050	IM31	WT	1603.91	227.358	915.632	2.81855	0.569795	4.94661	7.552e-07	0.000102306
Gh_A06G1661	IM31	WT	0	115.771	57.8855	-9.184	1.85702	-4.94556	7.592e-07	0.000102495
Gh_A08G1176	IM31	WT	264.231	782.982	523.607	-1.56779	0.31766	-4.93545	7.997e-07	0.000107574
Gh_A12G1689	IM31	WT	412.4	34.2449	223.322	3.59495	0.72854	4.93445	8.038e-07	0.00010775
Gh_D05G1325	IM31	WT	329.724	37.3666	183.545	3.13625	0.635922	4.93182	8.147e-07	0.000108832
Gh_A13G2343	IM31	WT	1111.08	7514.73	4312.9	-2.75801	0.559475	-4.92963	8.238e-07	0.000109328
Gh_D08G0811	IM31	WT	133.938	0	66.9692	9.64772	1.95711	4.92958	8.241e-07	0.000109328
Gh_D06G0744	IM31	WT	105.568	0	52.784	9.30336	1.88858	4.92611	8.388e-07	0.000110906
Gh_A01G1140	IM31	WT	485.07	1375.7	930.384	-1.50405	0.305459	-4.92391	8.483e-07	0.000111776
Gh_A06G1539	IM31	WT	347.95	68.3315	208.141	2.35054	0.477522	4.92237	8.55e-07	0.000112273
Gh_D08G0546	IM31	WT	8176.28	2891.92	5534.1	1.49953	0.304992	4.91661	8.806e-07	0.000115233
Gh_D12G1850	IM31	WT	889.259	108.491	498.875	3.03765	0.618336	4.91263	8.986e-07	0.0001172
Gh_D12G1727	IM31	WT	0	146.936	73.468	-9.52794	1.94082	-4.90924	9.143e-07	0.000118635
Gh_D13G0522	IM31	WT	1858.85	522.218	1190.53	1.83198	0.373193	4.90892	9.158e-07	0.000118635
Gh_D11G2311	IM31	WT	707.288	215.228	461.258	1.71751	0.349998	4.90719	9.239e-07	0.00011928
Gh_A05G0509	IM31	WT	929.372	322.619	625.996	1.52714	0.311998	4.89472	9.845e-07	0.000126678
Gh_D03G1462	IM31	WT	973.647	0	486.823	12.509	2.56236	4.88182	1.0511e-06	0.000134799
Gh_A03G2131	IM31	WT	89.501	0	44.7505	9.06552	1.86004	4.87382	1.0946e-06	0.000139913
Gh_A05G3501	IM31	WT	108.862	0	54.4308	9.34865	1.91841	4.87313	1.0985e-06	0.00013994
Gh_D03G1579	IM31	WT	16.8263	570.212	293.519	-5.07843	1.04419	-4.8635	1.1533e-06	0.000146442
Gh_D06G0762	IM31	WT	93.1639	0	46.5819	9.12315	1.87836	4.85697	1.1919e-06	0.00015085
Gh_A04G0777	IM31	WT	6.063	131.273	68.6678	-4.44649	0.916304	-4.85264	1.2183e-06	0.000153678
Gh_A11G1441	IM31	WT	101.352	0	50.6759	9.2455	1.90904	4.84301	1.2789e-06	0.000160798
Gh_D04G1392	IM31	WT	455.315	1662.98	1059.15	-1.86888	0.386369	-4.83704	1.3179e-06	0.000165158
Gh_D11G1389	IM31	WT	322.295	50.7015	186.498	2.66947	0.552938	4.82779	1.3806e-06	0.000172455
Gh_A07G0078	IM31	WT	135.858	0.416599	68.1371	8.23726	1.70797	4.82284	1.4153e-06	0.000176217
Gh_A05G1717	IM31	WT	90.2886	0	45.1443	9.07796	1.88294	4.82115	1.4273e-06	0.000177145
Gh_A12G1820	IM31	WT	0	103.455	51.7275	-9.02169	1.87211	-4.81901	1.4427e-06	0.000178482
Gh_D04G1020	IM31	WT	86.9539	0	43.477	9.02382	1.87464	4.81364	1.4821e-06	0.000182759
Gh_D06G0319	IM31	WT	100.711	0	50.3555	9.23636	1.92044	4.8095	1.5131e-06	0.000185989
Gh_D06G0226	IM31	WT	0	93.5385	46.7693	-8.87563	1.84616	-4.80763	1.5273e-06	0.000187141
Gh_D06G2244	IM31	WT	87.7915	0	43.8958	9.03757	1.88009	4.80699	1.5322e-06	0.000187143
Gh_D10G1143	IM31	WT	3407.45	900.192	2153.82	1.92048	0.401234	4.78642	1.6978e-06	0.000206714
Gh_D12G2730	IM31	WT	85.3943	0	42.6972	8.99802	1.88184	4.78149	1.74e-06	0.000211186
Gh_A07G1811	IM31	WT	578.24	91.3463	334.793	2.65954	0.556351	4.78033	1.7501e-06	0.000211739
Gh_D12G1318	IM31	WT	88.5008	0	44.2504	9.04974	1.89351	4.77935	1.7586e-06	0.000212104
Gh_A05G3489	IM31	WT	4437.49	0	2218.75	14.6972	3.07679	4.77678	1.7812e-06	0.000214156
Gh_A08G1582	IM31	WT	90.0418	0	45.0209	9.07394	1.90056	4.77435	1.8029e-06	0.000216084
Gh_A05G3743	IM31	WT	658.759	2366.09	1512.43	-1.84419	0.386542	-4.77098	1.8333e-06	0.000219052
Gh_A03G2046	IM31	WT	83.7505	0	41.8753	8.96982	1.88327	4.76289	1.9084e-06	0.000226533
Gh_A12G1793	IM31	WT	95.036	0	47.518	9.15172	1.9218	4.76206	1.9162e-06	0.000226533
Gh_D05G2245	IM31	WT	98.5421	0	49.2711	9.20496	1.93304	4.76192	1.9176e-06	0.000226533
Gh_A06G1585	IM31	WT	282.048	3.3328	142.691	6.36983	1.33786	4.76119	1.9245e-06	0.000226533
Gh_A13G1064	IM31	WT	1023.44	411.988	717.717	1.3131	0.275797	4.7611	1.9254e-06	0.000226533
Gh_D04G1262	IM31	WT	24.3676	186.035	105.201	-2.93303	0.616217	-4.75974	1.9384e-06	0.000227373
Gh_A10G1750	IM31	WT	101.69	0	50.8448	9.2493	1.94502	4.75537	1.9808e-06	0.000231048
Gh_D11G3239	IM31	WT	85.1318	0	42.5659	8.99365	1.89141	4.75499	1.9846e-06	0.000231048
Gh_D07G0714	IM31	WT	462.672	1130.67	796.673	-1.28947	0.271232	-4.75413	1.993e-06	0.000231048
Gh_A02G0901	IM31	WT	71.6745	747.889	409.782	-3.38276	0.711552	-4.75406	1.9938e-06	0.000231048
Gh_D13G0029	IM31	WT	5796.04	2896.89	4346.46	1.00058	0.210648	4.74998	2.0343e-06	0.00023504
Gh_D10G0462	IM31	WT	90.2387	0	45.1193	9.07705	1.91243	4.74635	2.0712e-06	0.000238588
Gh_A01G1536	IM31	WT	136.28	7.03127	71.6556	4.29094	0.904366	4.74469	2.0882e-06	0.00023983
Gh_D12G2105	IM31	WT	329.117	1710.84	1019.98	-2.37844	0.501935	-4.73855	2.1525e-06	0.000246479
Gh_D05G3036	IM31	WT	407.483	97.8355	252.659	2.05997	0.435102	4.73446	2.1964e-06	0.000250752
Gh_D01G1482	IM31	WT	0	88.4593	44.2296	-8.79532	1.86089	-4.72641	2.2852e-06	0.00026012
Gh_A01G0510	IM31	WT	113.716	0	56.8579	9.41054	1.99188	4.72445	2.3074e-06	0.00026187
Gh_A05G3304	IM31	WT	1514.36	686.193	1100.27	1.14193	0.242031	4.71813	2.3803e-06	0.000268739
Gh_A06G1610	IM31	WT	251.055	921.368	586.211	-1.87608	0.397661	-4.71778	2.3843e-06	0.000268739
Gh_D13G0511	IM31	WT	143.524	841.003	492.264	-2.5519	0.540955	-4.71739	2.3889e-06	0.000268739
Gh_A13G1473	IM31	WT	81.5816	0	40.7908	8.93196	1.89402	4.71587	2.4068e-06	0.00026997
Gh_D01G1743	IM31	WT	226.853	24.6613	125.757	3.20786	0.68061	4.71321	2.4384e-06	0.000272723
Gh_A08G1436	IM31	WT	206.31	634.453	420.382	-1.62124	0.344172	-4.71055	2.4705e-06	0.000274933
Gh_D02G1690	IM31	WT	527.042	1492.59	1009.82	-1.50122	0.318734	-4.70995	2.4778e-06	0.000274933
Gh_D05G2955	IM31	WT	0	87.808	43.904	-8.78471	1.8652	-4.7098	2.4796e-06	0.000274933
Gh_A03G1272	IM31	WT	81.3347	0	40.6674	8.9275	1.89767	4.70446	2.5454e-06	0.000281418
Gh_D12G1697	IM31	WT	20.211	206.861	113.536	-3.35142	0.71256	-4.70335	2.5593e-06	0.000282134
Gh_D11G0743	IM31	WT	89.5039	0	44.752	9.06611	1.92828	4.70166	2.5806e-06	0.00028297
Gh_D02G1645	IM31	WT	4842.05	1162.05	3002.05	2.05922	0.437985	4.70158	2.5815e-06	0.00028297
Gh_D01G0547	IM31	WT	1495.49	448.385	971.938	1.73718	0.369617	4.69996	2.6022e-06	0.000284419
Gh_D12G0680	IM31	WT	891.959	303.272	597.616	1.55728	0.332024	4.69025	2.7287e-06	0.000297406
Gh_A12G1447	IM31	WT	317.957	1155.48	736.718	-1.86256	0.397572	-4.68483	2.8019e-06	0.000304524
Gh_D06G1442	IM31	WT	80.119	0	40.0595	8.90581	1.9023	4.6816	2.8464e-06	0.000308487
Gh_D08G2424	IM31	WT	89.8821	0	44.941	9.07222	1.93893	4.67899	2.8829e-06	0.000311563
Gh_A05G1190	IM31	WT	100.868	0	50.4339	9.23757	1.97494	4.67738	2.9056e-06	0.000313139
Gh_D11G1052	IM31	WT	81.9254	0	40.9627	8.93776	1.91326	4.67149	2.9902e-06	0.000321359
Gh_A09G1759	IM31	WT	0	91.5555	45.7778	-8.84535	1.89379	-4.67071	3.0017e-06	0.000321687
Gh_D05G2983	IM31	WT	1453.19	6853.05	4153.12	-2.23774	0.480527	-4.65684	3.211e-06	0.000343163
Gh_A07G0303	IM31	WT	79.1658	0	39.5829	8.8885	1.90901	4.65609	3.2228e-06	0.000343471
Gh_A01G1745	IM31	WT	82.1253	0	41.0626	8.94187	1.92168	4.65315	3.2691e-06	0.000347445
Gh_D03G0294	IM31	WT	2295.82	532.08	1413.95	2.11006	0.453865	4.64909	3.3341e-06	0.000353373
Gh_D01G2174	IM31	WT	90.1946	0	45.0973	9.07726	1.95663	4.63923	3.4971e-06	0.000369632
Gh_D08G0795	IM31	WT	1690.44	461.062	1075.75	1.87522	0.404865	4.63172	3.6265e-06	0.000382262
Gh_A05G3555	IM31	WT	0	106.213	53.1065	-9.05977	1.95819	-4.6266	3.7172e-06	0.000390751
Gh_D06G2353	IM31	WT	78.7563	0	39.3781	8.88133	1.92139	4.62235	3.7941e-06	0.000397749
Gh_A13G1762	IM31	WT	85.7411	0	42.8706	9.00416	1.94918	4.61947	3.8473e-06	0.00040223
Gh_A08G2568	IM31	WT	80.022	0	40.011	8.90443	1.93065	4.61215	3.9853e-06	0.000415532
Gh_D13G0028	IM31	WT	1252.58	2628.25	1940.41	-1.06927	0.231956	-4.60978	4.0309e-06	0.00041915
Gh_D10G1540	IM31	WT	10650.5	86.2253	5368.35	6.94919	1.50967	4.60311	4.1622e-06	0.000431637
Gh_D01G0331	IM31	WT	1603.21	209.635	906.423	2.93619	0.639268	4.59304	4.3683e-06	0.000451789
Gh_A11G3297	IM31	WT	97.68	0	48.84	9.19123	2.00197	4.5911	4.4091e-06	0.000454791
Gh_D12G2436	IM31	WT	0	108.4	54.1998	-9.08918	1.98186	-4.58618	4.5143e-06	0.00046348
Gh_A12G0504	IM31	WT	460.623	40.6758	250.65	3.50288	0.763816	4.58603	4.5175e-06	0.00046348
Gh_D07G0979	IM31	WT	137.108	6.79658	71.9521	4.33576	0.945607	4.58516	4.5364e-06	0.00046418
Gh_D12G0797	IM31	WT	104.158	776.746	440.452	-2.89894	0.633152	-4.57859	4.6811e-06	0.000476636
Gh_A08G0682	IM31	WT	1090.68	317.231	703.954	1.78256	0.389332	4.57852	4.6829e-06	0.000476636
Gh_D07G1943	IM31	WT	76.2092	0	38.1046	8.83386	1.9309	4.57499	4.7624e-06	0.00048345
Gh_D04G0668	IM31	WT	524.652	162.96	343.806	1.68587	0.369111	4.56738	4.9385e-06	0.000500011
Gh_A01G2132	IM31	WT	551.85	1769.57	1160.71	-1.68061	0.368333	-4.56274	5.0491e-06	0.000509867
[truncated: 594 more rows]

## Sheet: S7
Table S7 – Differentially metabolites of OM31 and WT
[truncated: 186 more rows]
